# Supplementary material for: Exploration of nuclear body-enhanced sumoylation reveals that PML represses 2-cell features of embryonic stem cells
Source: Nat Commun. 2022 Sep 29;13:5726. doi: 10.1038/s41467-022-33147-6 (PMC9522831; doi:10.1038/s41467-022-33147-6)
Supplement: Supplementary file 4 — Supplementary Data 1 [file 41467_2022_33147_MOESM4_ESM.xlsx]

## Sheet: 217 S2 targets Cohort1 (1h)
Supplementary Data 1
Specific His10-SUMO2 targets identified by quantitative LC-MS/MS analyses after His-pulldown from leukemic spleen of His10-S2 and control (Ctrl) APL mice. The differences (Log2) and p-values (Log10) between label-free quantifications (LFQ) in His10-S2 APL vs Ctrl APL (highlighted in light pink), arsenic-treated His10-S2 APL vs arsenic-treated Ctrl APL (highlighted in dark pink), or arsenic treate…
Cohort 1 - 217 S2 targets (His10-S2 versus Ctrl ; found in untreated and 1h-arsenic APL mice)
			S2-targets in untreated APL mice			S2-targets in arsenic-treated APL mice			Modulation of significant S2-targets by arsenic in APL mice
Fasta Header	Protein name	Gene name	-Log p-value (Log10)	Fold change untreated His10-S2 APL versus untreated Ctrl APL (Log2)	Selected as specific His10-S2 targets	-Log p-value (Log10)	Fold change arsenic-His10-S2 APL versus arsenic-Ctrl APL (Log2)	Selected as specific His10-S2 targets	-Log p-value (Log10)	Fold change arsenic-His10-S2 APL versus untreated His10-S2 APL (Log2)	Selected as arsenic-modulated His10-S2 targets
sp|F7BJB9|MORC3_MOUSE MORC family CW-type zinc finger protein 3 OS=Mus musculus GN=Morc3 PE=1 SV=1;tr|A0A0J9YU83|A0A0J9YU83_MOUSE MORC family CW-type zinc finger protein 3 OS=Mus musculus GN=Morc3 PE=1 SV=1		Morc3	3.48	12.11	+	6.43	12.61	+	0.36	0.23
tr|F8VPQ2|F8VPQ2_MOUSE Protein Arid4a OS=Mus musculus GN=Arid4a PE=1 SV=1		Arid4a	4.46	10.67	+	4.08	8.42	+	0.55	-0.83
sp|Q6P5D8|SMHD1_MOUSE Structural maintenance of chromosomes flexible hinge domain-containing protein 1 OS=Mus musculus GN=Smchd1 PE=1 SV=2	Structural maintenance of chromosomes flexible hinge domain-containing protein 1	Smchd1	4.99	9.89	+	6.46	10.91	+	0.38	0.26
sp|A2A791|ZMYM4_MOUSE Zinc finger MYM-type protein 4 OS=Mus musculus GN=Zmym4 PE=1 SV=1;sp|A2A791-2|ZMYM4_MOUSE Isoform 2 of Zinc finger MYM-type protein 4 OS=Mus musculus GN=Zmym4;tr|F6VYE2|F6VYE2_MOUSE Zinc finger MYM-type protein 4 (Fragment) OS=Mus mus	Zinc finger MYM-type protein 4	Zmym4	5.66	9.78	+	6.59	9.12	+	0.30	-0.29
tr|D3YYT1|D3YYT1_MOUSE Putative oxidoreductase GLYR1 OS=Mus musculus GN=Glyr1 PE=1 SV=1;sp|Q922P9|GLYR1_MOUSE Putative oxidoreductase GLYR1 OS=Mus musculus GN=Glyr1 PE=1 SV=1	Putative oxidoreductase GLYR1	Glyr1	5.50	9.38	+	7.02	8.61	+	0.79	-0.46
sp|B2RY56|RBM25_MOUSE RNA-binding protein 25 OS=Mus musculus GN=Rbm25 PE=1 SV=2;tr|S4R2B0|S4R2B0_MOUSE RNA-binding protein 25 (Fragment) OS=Mus musculus GN=Rbm25 PE=1 SV=1	RNA-binding protein 25	Rbm25	4.66	9.06	+	6.16	7.84	+	1.34	-0.72
sp|Q60953|PML_MOUSE Protein PML OS=Mus musculus GN=Pml PE=1 SV=3;sp|Q60953-2|PML_MOUSE Isoform 2 of Protein PML OS=Mus musculus GN=Pml;tr|D3Z3A6|D3Z3A6_MOUSE Protein PML OS=Mus musculus GN=Pml PE=1 SV=1;tr|D3YXR5|D3YXR5_MOUSE Protein PML OS=Mus musculus GN	Protein PML	Pml	3.17	9.04	+	4.53	7.87	+	1.23	0.78
tr|Q3UHU8|Q3UHU8_MOUSE General transcription factor II-I OS=Mus musculus GN=Gtf2i PE=1 SV=1;tr|G3UYD0|G3UYD0_MOUSE General transcription factor II-I OS=Mus musculus GN=Gtf2i PE=1 SV=1;sp|Q9ESZ8-5|GTF2I_MOUSE Isoform 5 of General transcription factor II-I O	General transcription factor II-I	Gtf2i	3.46	8.99	+	7.69	9.62	+	0.53	0.68
sp|P63280|UBC9_MOUSE SUMO-conjugating enzyme UBC9 OS=Mus musculus GN=Ube2i PE=1 SV=1;tr|G3UYP0|G3UYP0_MOUSE SUMO-conjugating enzyme (Fragment) OS=Mus musculus GN=Ube2i PE=1 SV=1;tr|Q8CFZ0|Q8CFZ0_MOUSE SUMO-conjugating enzyme UBC9 OS=Mus musculus GN=Ube2i P	SUMO-conjugating enzyme UBC9	Ube2i	4.39	8.54	+	6.42	8.47	+	1.83	-0.47	+
sp|Q9Z315|SNUT1_MOUSE U4/U6.U5 tri-snRNP-associated protein 1 OS=Mus musculus GN=Sart1 PE=1 SV=1	U4/U6.U5 tri-snRNP-associated protein 1	Sart1	4.24	7.92	+	6.57	7.24	+	1.13	-0.77
sp|Q6PZD9|CEBPE_MOUSE CCAAT/enhancer-binding protein epsilon OS=Mus musculus GN=Cebpe PE=1 SV=1	CCAAT/enhancer-binding protein epsilon	Cebpe	4.06	7.80	+	4.58	6.6	+	0.70	-0.77
sp|E9Q1P8|I2BP2_MOUSE Interferon regulatory factor 2-binding protein 2 OS=Mus musculus GN=Irf2bp2 PE=1 SV=1	Interferon regulatory factor 2-binding protein 2	Irf2bp2	3.27	7.49	+	4.82	7.09	+	0.44	-0.31
sp|P46061|RAGP1_MOUSE Ran GTPase-activating protein 1 OS=Mus musculus GN=Rangap1 PE=1 SV=2	Ran GTPase-activating protein 1	Rangap1	2.68	7.47	+	4.85	9.28	+	0	0
sp|Q6DFW4|NOP58_MOUSE Nucleolar protein 58 OS=Mus musculus GN=Nop58 PE=1 SV=1;tr|A0A087WQ46|A0A087WQ46_MOUSE Nucleolar protein 58 (Fragment) OS=Mus musculus GN=Nop58 PE=1 SV=1;tr|A0A0A0MQ76|A0A0A0MQ76_MOUSE Nucleolar protein 58 OS=Mus musculus GN=Nop58 PE=	Nucleolar protein 58	Nop58	3.66	7.47	+	5.86	6.11	+	0.20	0.06
sp|O88907|PIAS1_MOUSE E3 SUMO-protein ligase PIAS1 OS=Mus musculus GN=Pias1 PE=1 SV=2;tr|Q3U556|Q3U556_MOUSE E3 SUMO-protein ligase PIAS1 OS=Mus musculus GN=Pias1 PE=2 SV=1	E3 SUMO-protein ligase PIAS1	Pias1	4.84	7.45	+	4.92	7.06	+	0.55	0.37
tr|E9QP19|E9QP19_MOUSE E3 ubiquitin-protein ligase TRIM33 OS=Mus musculus GN=Trim33 PE=1 SV=1;sp|Q99PP7|TRI33_MOUSE E3 ubiquitin-protein ligase TRIM33 OS=Mus musculus GN=Trim33 PE=1 SV=2	E3 ubiquitin-protein ligase TRIM33	Trim33	4.30	7.38	+	4.25	6.53	+	0.47	-0.61
tr|G3UZ60|G3UZ60_MOUSE Small ubiquitin-related modifier 3 OS=Mus musculus GN=Sumo3 PE=1 SV=1;tr|G3UWI9|G3UWI9_MOUSE SMT3 suppressor of mif two 3 homolog 3 (Yeast), isoform CRA_c OS=Mus musculus GN=Sumo3 PE=1 SV=1;tr|G3UWX9|G3UWX9_MOUSE SMT3 suppressor of m	Small ubiquitin-related modifier 3	Sumo3	5.15	7.36	+	5.62	8.1	+	0.19	0.15
sp|Q8BN78|KAISO_MOUSE Transcriptional regulator Kaiso OS=Mus musculus GN=Zbtb33 PE=1 SV=1;tr|A2A3Z2|A2A3Z2_MOUSE Transcriptional regulator Kaiso (Fragment) OS=Mus musculus GN=Zbtb33 PE=1 SV=1	Transcriptional regulator Kaiso	Zbtb33	2.99	7.29	+	6.74	6.69	+	0.40	0.10
sp|Q9Z2E2|MBD1_MOUSE Methyl-CpG-binding domain protein 1 OS=Mus musculus GN=Mbd1 PE=1 SV=2;tr|A0A0R4J159|A0A0R4J159_MOUSE Methyl-CpG-binding domain protein 1 OS=Mus musculus GN=Mbd1 PE=1 SV=1;sp|Q9Z2E2-4|MBD1_MOUSE Isoform 4 of Methyl-CpG-binding domain pr	Methyl-CpG-binding domain protein 1	Mbd1	3.83	7.19	+	4.68	6.97	+	0.35	-0.23
sp|P58283|RN216_MOUSE E3 ubiquitin-protein ligase RNF216 OS=Mus musculus GN=Rnf216 PE=1 SV=3;sp|P58283-2|RN216_MOUSE Isoform 2 of E3 ubiquitin-protein ligase RNF216 OS=Mus musculus GN=Rnf216;sp|P58283-3|RN216_MOUSE Isoform 3 of E3 ubiquitin-protein ligase	E3 ubiquitin-protein ligase RNF216	Rnf216	2.82	7	+	4.67	6.73	+	0.10	-0.22
sp|Q3UEB3-3|PUF60_MOUSE Isoform 3 of Poly(U)-binding-splicing factor PUF60 OS=Mus musculus GN=Puf60;sp|Q3UEB3-2|PUF60_MOUSE Isoform 2 of Poly(U)-binding-splicing factor PUF60 OS=Mus musculus GN=Puf60;sp|Q3UEB3|PUF60_MOUSE Poly(U)-binding-splicing factor PU	Poly(U)-binding-splicing factor PUF60	Puf60	3.03	6.94	+	4.77	6.43	+	1.77	-0.91	+
sp|Q8CH18|CCAR1_MOUSE Cell division cycle and apoptosis regulator protein 1 OS=Mus musculus GN=Ccar1 PE=1 SV=1;sp|Q8CH18-3|CCAR1_MOUSE Isoform 3 of Cell division cycle and apoptosis regulator protein 1 OS=Mus musculus GN=Ccar1	Cell division cycle and apoptosis regulator protein 1	Ccar1	4	6.92	+	4.07	4.23	+	1.17	-1.19	+
tr|E9QLG3|E9QLG3_MOUSE MAX gene-associated protein OS=Mus musculus GN=Mga PE=1 SV=1;sp|A2AWL7|MGAP_MOUSE MAX gene-associated protein OS=Mus musculus GN=Mga PE=2 SV=1;tr|H7BX50|H7BX50_MOUSE MAX gene-associated protein OS=Mus musculus GN=Mga PE=1 SV=1;sp|A2A	MAX gene-associated protein	Mga	2.25	6.90	+	6.62	7.74	+	0.22	-0.15
sp|P23906|IRF2_MOUSE Interferon regulatory factor 2 OS=Mus musculus GN=Irf2 PE=1 SV=1;tr|A0A1B0GQW5|A0A1B0GQW5_MOUSE Interferon regulatory factor 2 OS=Mus musculus GN=Irf2 PE=1 SV=1;tr|A0A140LJA4|A0A140LJA4_MOUSE Interferon regulatory factor 2 (Fragment) O	Interferon regulatory factor 2	Irf2	3.43	6.77	+	4.79	6.42	+	0.47	-0.2
sp|Q9ERU9|RBP2_MOUSE E3 SUMO-protein ligase RanBP2 OS=Mus musculus GN=Ranbp2 PE=1 SV=2	E3 SUMO-protein ligase RanBP2	Ranbp2	4.46	6.65	+	4.49	6.12	+	0.51	-0.61
sp|Q60864|STIP1_MOUSE Stress-induced-phosphoprotein 1 OS=Mus musculus GN=Stip1 PE=1 SV=1	Stress-induced-phosphoprotein 1	Stip1	4.76	6.64	+	2.83	5.09	+	0.55	-0.99
sp|Q00322|CEBPD_MOUSE CCAAT/enhancer-binding protein delta OS=Mus musculus GN=Cebpd PE=1 SV=2	CCAAT/enhancer-binding protein delta	Cebpd	2.82	6.61	+	3.5	5.92	+	0.44	-0.72
sp|PML-RARA|PMLRARA OS=Mus musculus GN=Pml-rara PE=1 SV=2		hPml-Rara	3.21	6.59	+	3.65	7.81	+	2.01	2.1	+
sp|O35368|IFI3_MOUSE Interferon-activable protein 203 OS=Mus musculus GN=Ifi203 PE=1 SV=1;sp|O35368-3|IFI3_MOUSE Isoform 3 of Interferon-activable protein 203 OS=Mus musculus GN=Ifi203	Interferon-activable protein 203	Ifi203	4	6.50	+	4.14	5.41	+	1.7	-1.93	+
sp|E9PVX6|KI67_MOUSE Proliferation marker protein Ki-67 OS=Mus musculus GN=Mki67 PE=1 SV=1;sp|E9PVX6-2|KI67_MOUSE Isoform 2 of Proliferation marker protein Ki-67 OS=Mus musculus GN=Mki67		Mki67	3.42	6.48	+	5.47	6.72	+	0.4	-0.22
sp|Q91W96|APC4_MOUSE Anaphase-promoting complex subunit 4 OS=Mus musculus GN=Anapc4 PE=1 SV=1	Anaphase-promoting complex subunit 4	Anapc4	3.83	6.44	+	4.71	5	+	0.79	-0.83
tr|E9Q3R9|E9Q3R9_MOUSE Protein Zbtb21 OS=Mus musculus GN=Zbtb21 PE=1 SV=1;tr|E9Q444|E9Q444_MOUSE Protein Zbtb21 OS=Mus musculus GN=Zbtb21 PE=1 SV=1;tr|G3X9A3|G3X9A3_MOUSE Protein Zbtb21 OS=Mus musculus GN=Zbtb21 PE=1 SV=1		Zbtb21	4.26	6.41	+	4.24	5.57	+	0.39	-0.1
sp|Q61687|ATRX_MOUSE Transcriptional regulator ATRX OS=Mus musculus GN=Atrx PE=1 SV=3	Transcriptional regulator ATRX	Atrx	4.65	6.35	+	5.05	6.43	+	0.30	0.33
sp|P56581-2|TDG_MOUSE Isoform 2 of G/T mismatch-specific thymine DNA glycosylase OS=Mus musculus GN=Tdg;sp|P56581|TDG_MOUSE G/T mismatch-specific thymine DNA glycosylase OS=Mus musculus GN=Tdg PE=1 SV=2;tr|H3BL22|H3BL22_MOUSE G/T mismatch-specific thymine	G/T mismatch-specific thymine DNA glycosylase	Tdg	3.37	6.34	+	6.39	8.01	+	0.29	0.13
tr|A0A0R4J060|A0A0R4J060_MOUSE Histone deacetylase complex subunit SAP130 OS=Mus musculus GN=Sap130 PE=1 SV=1;sp|Q8BIH0-2|SP130_MOUSE Isoform 2 of Histone deacetylase complex subunit SAP130 OS=Mus musculus GN=Sap130;sp|Q8BIH0|SP130_MOUSE Histone deacetylas	Histone deacetylase complex subunit SAP130	Sap130	2.23	6.25	+	5.15	7.15	+	0.16	0.24
sp|Q62318|TIF1B_MOUSE Transcription intermediary factor 1-beta OS=Mus musculus GN=Trim28 PE=1 SV=3;sp|Q62318-2|TIF1B_MOUSE Isoform 2 of Transcription intermediary factor 1-beta OS=Mus musculus GN=Trim28	Transcription intermediary factor 1-beta	Trim28	5.62	6.24	+	3.66	6.37	+	1.43	0.32	+
sp|Q01320|TOP2A_MOUSE DNA topoisomerase 2-alpha OS=Mus musculus GN=Top2a PE=1 SV=2	DNA topoisomerase 2-alpha	Top2a	2.62	6.16	+	3.72	5.58	+	0.45	0.23
tr|Q8C405|Q8C405_MOUSE Nuclear autoantigen Sp-100 OS=Mus musculus GN=Sp100 PE=1 SV=1;sp|O35892-2|SP100_MOUSE Isoform 2 of Nuclear autoantigen Sp-100 OS=Mus musculus GN=Sp100;sp|O35892|SP100_MOUSE Nuclear autoantigen Sp-100 OS=Mus musculus GN=Sp100 PE=1 SV=	Nuclear autoantigen Sp-100	Sp100	2.03	5.99	+	4.12	7.12	+	0.36	0.98
sp|O09053|WRN_MOUSE Werner syndrome ATP-dependent helicase homolog OS=Mus musculus GN=Wrn PE=1 SV=3;tr|A0A1B0GR54|A0A1B0GR54_MOUSE Werner syndrome ATP-dependent helicase homolog OS=Mus musculus GN=Wrn PE=1 SV=1	Werner syndrome ATP-dependent helicase homolog	Wrn	3.83	5.98	+	5.15	6.64	+	0.17	0.16
tr|F8WJK8|F8WJK8_MOUSE Hsc70-interacting protein OS=Mus musculus GN=St13 PE=1 SV=1;sp|Q99L47|F10A1_MOUSE Hsc70-interacting protein OS=Mus musculus GN=St13 PE=1 SV=1;tr|E9Q1V0|E9Q1V0_MOUSE Hsc70-interacting protein (Fragment) OS=Mus musculus GN=St13 PE=1 SV	Hsc70-interacting protein	St13	3.38	5.95	+	3.63	4.71	+	0.71	-1.03
tr|E9Q5C9|E9Q5C9_MOUSE Protein Nolc1 OS=Mus musculus GN=Nolc1 PE=1 SV=1		Nolc1	4.70	5.93	+	3.57	3.52	+	0.25	-0.2
sp|P70121|ZHX1_MOUSE Zinc fingers and homeoboxes protein 1 OS=Mus musculus GN=Zhx1 PE=1 SV=2;tr|H3BK31|H3BK31_MOUSE Zinc fingers and homeoboxes protein 1 (Fragment) OS=Mus musculus GN=Zhx1 PE=1 SV=1	Zinc fingers and homeoboxes protein 1	Zhx1	1.79	5.92	+	5.94	5.96	+	0.51	-0.44
tr|A2A7B5|A2A7B5_MOUSE Protein Prdm2 OS=Mus musculus GN=Prdm2 PE=1 SV=1		Prdm2	3.39	5.71	+	4.83	4.77	+	0.76	-0.41
sp|Q8CDD9|LRIF1_MOUSE Ligand-dependent nuclear receptor-interacting factor 1 OS=Mus musculus GN=Lrif1 PE=2 SV=2;sp|Q8CDD9-2|LRIF1_MOUSE Isoform 2 of Ligand-dependent nuclear receptor-interacting factor 1 OS=Mus musculus GN=Lrif1	Ligand-dependent nuclear receptor-interacting factor 1	Lrif1	5.51	5.7	+	5.33	5.03	+	0	0
tr|E9Q7G0|E9Q7G0_MOUSE Protein Numa1 OS=Mus musculus GN=Numa1 PE=1 SV=1		Numa1	4.05	5.62	+	3.86	5.8	+	0.27	-0.42
tr|A0A0R4J108|A0A0R4J108_MOUSE Homeobox and leucine zipper protein Homez OS=Mus musculus GN=Homez PE=1 SV=1;sp|Q80W88-2|HOMEZ_MOUSE Isoform 2 of Homeobox and leucine zipper protein Homez OS=Mus musculus GN=Homez;sp|Q80W88|HOMEZ_MOUSE Homeobox and leucine z	Homeobox and leucine zipper protein Homez	Homez	6.02	5.58	+	5.93	5.29	+	0.15	-0.07
sp|Q64127-2|TIF1A_MOUSE Isoform Short of Transcription intermediary factor 1-alpha OS=Mus musculus GN=Trim24;sp|Q64127|TIF1A_MOUSE Transcription intermediary factor 1-alpha OS=Mus musculus GN=Trim24 PE=1 SV=1;tr|E9Q1U8|E9Q1U8_MOUSE Transcription intermedia	Transcription intermediary factor 1-alpha	Trim24	2.75	5.54	+	3.25	4.74	+	0.31	-0.25
sp|Q8BIZ6|SNIP1_MOUSE Smad nuclear-interacting protein 1 OS=Mus musculus GN=Snip1 PE=1 SV=1	Smad nuclear-interacting protein 1	Snip1	2.01	5.53	+	6.38	5.93	+	0.03	-0.02
sp|P61957|SUMO2_MOUSE Small ubiquitin-related modifier 2 OS=Mus musculus GN=Sumo2 PE=1 SV=1;tr|H7BWX9|H7BWX9_MOUSE Small ubiquitin-related modifier 2 OS=Mus musculus GN=Sumo2 PE=1 SV=1;tr|D3Z794|D3Z794_MOUSE Small ubiquitin-related modifier 2 OS=Mus muscul	Small ubiquitin-related modifier 2	Sumo2	2.58	5.50	+	4.45	6.45	+	0.86	0.33
tr|A0A0R4J073|A0A0R4J073_MOUSE BRCA1-A complex subunit RAP80 OS=Mus musculus GN=Uimc1 PE=1 SV=1;sp|Q5U5Q9|UIMC1_MOUSE BRCA1-A complex subunit RAP80 OS=Mus musculus GN=Uimc1 PE=1 SV=2;tr|E9Q577|E9Q577_MOUSE BRCA1-A complex subunit RAP80 OS=Mus musculus GN=U	BRCA1-A complex subunit RAP80	Uimc1	3.12	5.48	+	3.81	5.92	+	0.82	0.73
sp|O08750|NFIL3_MOUSE Nuclear factor interleukin-3-regulated protein OS=Mus musculus GN=Nfil3 PE=1 SV=1	Nuclear factor interleukin-3-regulated protein	Nfil3	3.28	5.42	+	2.14	3.58	+	0.17	-0.14
tr|F6ZBR8|F6ZBR8_MOUSE Protein Wiz (Fragment) OS=Mus musculus GN=Wiz PE=1 SV=1;sp|O88286-3|WIZ_MOUSE Isoform 2 of Protein Wiz OS=Mus musculus GN=Wiz;tr|G5E8J8|G5E8J8_MOUSE MCG14253, isoform CRA_a OS=Mus musculus GN=Wiz PE=1 SV=1;sp|O88286-2|WIZ_MOUSE Isofo	Protein Wiz	Wiz	2.01	5.40	+	3.06	5.03	+	0.87	-0.47
sp|Q3UH06|RREB1_MOUSE Ras-responsive element-binding protein 1 OS=Mus musculus GN=Rreb1 PE=1 SV=2;sp|Q3UH06-3|RREB1_MOUSE Isoform 3 of Ras-responsive element-binding protein 1 OS=Mus musculus GN=Rreb1;sp|Q3UH06-2|RREB1_MOUSE Isoform 2 of Ras-responsive ele	Ras-responsive element-binding protein 1	Rreb1	2.68	5.32	+	3.95	5.89	+	0.28	-0.31
sp|Q64511|TOP2B_MOUSE DNA topoisomerase 2-beta OS=Mus musculus GN=Top2b PE=1 SV=2	DNA topoisomerase 2-beta	Top2b	2.33	5.31	+	1.7	3.64	+	0.81	-0.8
tr|Q3UH28|Q3UH28_MOUSE Protein Zmynd8 OS=Mus musculus GN=Zmynd8 PE=1 SV=1;tr|Q3U1M7|Q3U1M7_MOUSE Protein Zmynd8 OS=Mus musculus GN=Zmynd8 PE=1 SV=1;tr|A2A483|A2A483_MOUSE Protein Zmynd8 OS=Mus musculus GN=Zmynd8 PE=1 SV=1;tr|E9Q8D1|E9Q8D1_MOUSE Protein Zmy		Zmynd8	2.49	5.25	+	4	4.73	+	0.31	-0.54
tr|H3BL37|H3BL37_MOUSE Treacle protein OS=Mus musculus GN=Tcof1 PE=1 SV=1;sp|O08784|TCOF_MOUSE Treacle protein OS=Mus musculus GN=Tcof1 PE=1 SV=1;tr|F6R3V4|F6R3V4_MOUSE Treacle protein OS=Mus musculus GN=Tcof1 PE=1 SV=1;tr|H3BIX0|H3BIX0_MOUSE Treacle prote	Treacle protein	Tcof1	3.11	5.16	+	2.56	4.18	+	0.1	-0.24
sp|P53566-4|CEBPA_MOUSE Isoform 3 of CCAAT/enhancer-binding protein alpha OS=Mus musculus GN=Cebpa;sp|P53566-3|CEBPA_MOUSE Isoform 2 of CCAAT/enhancer-binding protein alpha OS=Mus musculus GN=Cebpa;sp|P53566|CEBPA_MOUSE CCAAT/enhancer-binding protein alpha	CCAAT/enhancer-binding protein alpha	Cebpa	3.33	5.13	+	5.32	4.67	+	0.74	-0.4
sp|P28033-3|CEBPB_MOUSE Isoform 2 of CCAAT/enhancer-binding protein beta OS=Mus musculus GN=Cebpb;sp|P28033|CEBPB_MOUSE CCAAT/enhancer-binding protein beta OS=Mus musculus GN=Cebpb PE=1 SV=1;sp|P28033-2|CEBPB_MOUSE Isoform 3 of CCAAT/enhancer-binding prote	CCAAT/enhancer-binding protein beta	Cebpb	2.86	5.10	+	6.67	4.27	+	1.2	-0.31
tr|D3YZC8|D3YZC8_MOUSE Bromodomain-containing protein 8 OS=Mus musculus GN=Brd8 PE=1 SV=1;sp|Q8R3B7-2|BRD8_MOUSE Isoform 2 of Bromodomain-containing protein 8 OS=Mus musculus GN=Brd8;sp|Q8R3B7|BRD8_MOUSE Bromodomain-containing protein 8 OS=Mus musculus GN=	Bromodomain-containing protein 8	Brd8	1.94	5.08	+	4.03	4.48	+	1.49	-1.12	+
tr|G3UWZ0|G3UWZ0_MOUSE Bromodomain adjacent to zinc finger domain protein 1A OS=Mus musculus GN=Baz1a PE=1 SV=1;sp|O88379|BAZ1A_MOUSE Bromodomain adjacent to zinc finger domain protein 1A OS=Mus musculus GN=Baz1a PE=1 SV=3	Bromodomain adjacent to zinc finger domain protein 1A	Baz1a	1.97	5.06	+	4.63	6.73	+	0.62	1.03
tr|A0A087WNY4|A0A087WNY4_MOUSE Zinc finger protein Helios OS=Mus musculus GN=Ikzf2 PE=1 SV=1;sp|P81183|IKZF2_MOUSE Zinc finger protein Helios OS=Mus musculus GN=Ikzf2 PE=1 SV=2;sp|P81183-2|IKZF2_MOUSE Isoform A of Zinc finger protein Helios OS=Mus musculus	Zinc finger protein Helios	Ikzf2	2.34	4.96	+	3.16	3.98	+	0.18	-0.15
sp|P47955|RLA1_MOUSE 60S acidic ribosomal protein P1 OS=Mus musculus GN=Rplp1 PE=1 SV=1	60S acidic ribosomal protein P1	Rplp1	2.83	4.96	+	2.11	3.37	+	0.89	-0.89
tr|A0A0J9YV01|A0A0J9YV01_MOUSE Zinc finger E-box-binding homeobox 2 OS=Mus musculus GN=Zeb2 PE=1 SV=1;tr|H9H9S3|H9H9S3_MOUSE Zinc finger E-box-binding homeobox 2 OS=Mus musculus GN=Zeb2 PE=1 SV=1;sp|Q9R0G7|ZEB2_MOUSE Zinc finger E-box-binding homeobox 2 OS	Zinc finger E-box-binding homeobox 2	Zeb2	3.88	4.96	+	4.32	6.09	+	0.24	-0.34
sp|Q91WD1|RPC4_MOUSE DNA-directed RNA polymerase III subunit RPC4 OS=Mus musculus GN=Polr3d PE=2 SV=2	DNA-directed RNA polymerase III subunit RPC4	Polr3d	3.84	4.88	+	3.99	4.69	+	0.67	-0.54
sp|Q9CU65|ZMYM2_MOUSE Zinc finger MYM-type protein 2 OS=Mus musculus GN=Zmym2 PE=1 SV=3	Zinc finger MYM-type protein 2	Zmym2	4.73	4.88	+	5.43	6.08	+	2.80	2.10	+
sp|A2APB8|TPX2_MOUSE Targeting protein for Xklp2 OS=Mus musculus GN=Tpx2 PE=1 SV=1	Targeting protein for Xklp2	Tpx2	3.24	4.83	+	2.25	3.4	+	0.11	-0.07
sp|Q3TUF7-2|YETS2_MOUSE Isoform 2 of YEATS domain-containing protein 2 OS=Mus musculus GN=Yeats2;sp|Q3TUF7|YETS2_MOUSE YEATS domain-containing protein 2 OS=Mus musculus GN=Yeats2 PE=1 SV=2;sp|Q3TUF7-3|YETS2_MOUSE Isoform 3 of YEATS domain-containing protei	YEATS domain-containing protein 2	Yeats2	5.22	4.80	+	4.34	4.18	+	0.37	-0.19
sp|Q61122|NAB1_MOUSE NGFI-A-binding protein 1 OS=Mus musculus GN=Nab1 PE=1 SV=2	NGFI-A-binding protein 1	Nab1	4.49	4.70	+	4.53	4.98	+	1.04	0.18
tr|A0A140T8R7|A0A140T8R7_MOUSE REST corepressor 1 OS=Mus musculus GN=Rcor1 PE=1 SV=1;sp|Q8CFE3|RCOR1_MOUSE REST corepressor 1 OS=Mus musculus GN=Rcor1 PE=1 SV=3	REST corepressor 1	Rcor1	2.23	4.69	+	3.41	3.95	+	0.30	0.42
tr|E9Q7L3|E9Q7L3_MOUSE Protein polybromo-1 OS=Mus musculus GN=Pbrm1 PE=1 SV=1;tr|D3Z1W6|D3Z1W6_MOUSE Protein polybromo-1 OS=Mus musculus GN=Pbrm1 PE=1 SV=1;tr|E9Q7L2|E9Q7L2_MOUSE Protein polybromo-1 OS=Mus musculus GN=Pbrm1 PE=1 SV=1;tr|D3Z1N4|D3Z1N4_MOUSE	Protein polybromo-1	Pbrm1	1.96	4.66	+	2.59	4.28	+	0.34	-0.4
sp|P63166|SUMO1_MOUSE Small ubiquitin-related modifier 1 OS=Mus musculus GN=Sumo1 PE=1 SV=1;tr|A0A087WRQ4|A0A087WRQ4_MOUSE Small ubiquitin-related modifier 1 OS=Mus musculus GN=Sumo1 PE=1 SV=1	Small ubiquitin-related modifier 1	Sumo1	3.90	4.63	+	7.93	5.12	+	1.92	0.35	+
sp|Q810V0|MPP10_MOUSE U3 small nucleolar ribonucleoprotein protein MPP10 OS=Mus musculus GN=Mphosph10 PE=1 SV=2	U3 small nucleolar ribonucleoprotein protein MPP10	Mphosph10	3.88	4.58	+	5.73	4.49	+	0.16	0.09
sp|Q80U93|NU214_MOUSE Nuclear pore complex protein Nup214 OS=Mus musculus GN=Nup214 PE=1 SV=2	Nuclear pore complex protein Nup214	Nup214	2.59	4.55	+	3.31	3.8	+	0.76	-1.01
tr|E9QMN5|E9QMN5_MOUSE Transcriptional repressor p66 alpha OS=Mus musculus GN=Gatad2a PE=1 SV=1;sp|Q8CHY6|P66A_MOUSE Transcriptional repressor p66 alpha OS=Mus musculus GN=Gatad2a PE=1 SV=2;tr|A0A1I7Q4G8|A0A1I7Q4G8_MOUSE Transcriptional repressor p66 alpha	Transcriptional repressor p66 alpha	Gatad2a	4.58	4.54	+	4.26	4.18	+	0.51	-0.53
sp|Q8CG46-2|SMC5_MOUSE Isoform 2 of Structural maintenance of chromosomes protein 5 OS=Mus musculus GN=Smc5;sp|Q8CG46|SMC5_MOUSE Structural maintenance of chromosomes protein 5 OS=Mus musculus GN=Smc5 PE=1 SV=1	Structural maintenance of chromosomes protein 5	Smc5	3.44	4.53	+	6.4	5.19	+	0.37	0.19
sp|Q8R2M2|TDIF2_MOUSE Deoxynucleotidyltransferase terminal-interacting protein 2 OS=Mus musculus GN=Dnttip2 PE=1 SV=1	Deoxynucleotidyltransferase terminal-interacting protein 2	Dnttip2	3.97	4.52	+	6.4	4.22	+	0.24	0.11
tr|E9Q532|E9Q532_MOUSE Ral guanine nucleotide dissociation stimulator-like 2 OS=Mus musculus GN=Rlf PE=1 SV=1;tr|A2A7F4|A2A7F4_MOUSE MCG122876 OS=Mus musculus GN=Rlf PE=1 SV=1		Rlf	2.42	4.52	+	3.45	4.8	+	0.56	-0.44
tr|Q921K2|Q921K2_MOUSE Poly [ADP-ribose] polymerase OS=Mus musculus GN=Parp1 PE=1 SV=1;sp|P11103|PARP1_MOUSE Poly [ADP-ribose] polymerase 1 OS=Mus musculus GN=Parp1 PE=1 SV=3	Poly [ADP-ribose] polymerase 1	Parp1	2.76	4.52	+	3.04	4.11	+	0.08	0.1
sp|Q6P1D7|SLX4_MOUSE Structure-specific endonuclease subunit SLX4 OS=Mus musculus GN=Slx4 PE=1 SV=1	Structure-specific endonuclease subunit SLX4	Slx4	3.04	4.41	+	4.19	4.21	+	0.62	0.31
sp|Q3U1T3|BRM1L_MOUSE Breast cancer metastasis-suppressor 1-like protein OS=Mus musculus GN=Brms1l PE=2 SV=1;sp|Q3U1T3-2|BRM1L_MOUSE Isoform 2 of Breast cancer metastasis-suppressor 1-like protein OS=Mus musculus GN=Brms1l	Breast cancer metastasis-suppressor 1-like protein	Brms1l	4.05	4.41	+	3.76	4.34	+	0.9	-0.7
sp|Q8BJ05|ZC3HE_MOUSE Zinc finger CCCH domain-containing protein 14 OS=Mus musculus GN=Zc3h14 PE=1 SV=1;sp|Q8BJ05-2|ZC3HE_MOUSE Isoform 2 of Zinc finger CCCH domain-containing protein 14 OS=Mus musculus GN=Zc3h14;sp|Q8BJ05-3|ZC3HE_MOUSE Isoform 3 of Zinc f	Zinc finger CCCH domain-containing protein 14	Zc3h14	3.06	4.38	+	4.25	3.62	+	1.3	-0.77	+
sp|Q8K2W9|CN093_MOUSE Uncharacterized protein C14orf93 homolog OS=Mus musculus PE=1 SV=1	Uncharacterized protein C14orf93 homolog	C14orf93	3.94	4.38	+	3.16	4.56	+	0.36	-0.4
tr|Q5UE59|Q5UE59_MOUSE Kinesin light chain 1 OS=Mus musculus GN=Klc1 PE=1 SV=1;tr|E9Q7C9|E9Q7C9_MOUSE Kinesin light chain 1 OS=Mus musculus GN=Klc1 PE=1 SV=1;tr|Q7TNF4|Q7TNF4_MOUSE Kinesin light chain 1 OS=Mus musculus GN=Klc1 PE=1 SV=1;tr|Q8CD76|Q8CD76_MO	Kinesin light chain 1	Klc1	2.77	4.33	+	4.63	4.33	+	0.88	-0.66
tr|Q5SWU0|Q5SWU0_MOUSE DNA-binding protein Ikaros OS=Mus musculus GN=Ikzf1 PE=1 SV=1;tr|Q8C9X3|Q8C9X3_MOUSE DNA-binding protein Ikaros OS=Mus musculus GN=Ikzf1 PE=1 SV=1		Ikzf1	2.54	4.32	+	3.65	4.32	+	0.01	0.02
sp|Q91VL9|ZBTB1_MOUSE Zinc finger and BTB domain-containing protein 1 OS=Mus musculus GN=Zbtb1 PE=1 SV=1	Zinc finger and BTB domain-containing protein 1	Zbtb1	2.24	4.29	+	2.92	4.57	+	0.3	0.67
tr|E9QAS4|E9QAS4_MOUSE Chromodomain-helicase-DNA-binding protein 4 OS=Mus musculus GN=Chd4 PE=1 SV=1;tr|E9QAS5|E9QAS5_MOUSE Chromodomain-helicase-DNA-binding protein 4 OS=Mus musculus GN=Chd4 PE=1 SV=1;sp|Q6PDQ2|CHD4_MOUSE Chromodomain-helicase-DNA-binding	Chromodomain-helicase-DNA-binding protein 4	Chd4	4.80	4.24	+	3.27	4.66	+	0.19	-0.14
tr|Q0VF62|Q0VF62_MOUSE Bcas3 protein OS=Mus musculus GN=Bcas3 PE=1 SV=1;tr|B1AR74|B1AR74_MOUSE Breast carcinoma-amplified sequence 3 homolog OS=Mus musculus GN=Bcas3 PE=1 SV=1;sp|Q8CCN5|BCAS3_MOUSE Breast carcinoma-amplified sequence 3 homolog OS=Mus muscu	Breast carcinoma-amplified sequence 3 homolog	Bcas3	2.70	4.22	+	5.48	4	+	0.4	-0.42
sp|O54790|MAFG_MOUSE Transcription factor MafG OS=Mus musculus GN=Mafg PE=1 SV=1	Transcription factor MafG	Mafg	2.60	4.22	+	4.49	4.41	+	0.92	-0.64
sp|Q9D2L9|F111A_MOUSE Protein FAM111A OS=Mus musculus GN=Fam111a PE=2 SV=1;tr|D3YYD2|D3YYD2_MOUSE Protein FAM111A OS=Mus musculus GN=Fam111a PE=1 SV=1	Protein FAM111A	Fam111a	3.91	4.22	+	2.58	3.8	+	1.93	0.98	+
tr|A0A0R4J243|A0A0R4J243_MOUSE Sin3 histone deacetylase corepressor complex component SDS3 OS=Mus musculus GN=Suds3 PE=1 SV=1;sp|Q8BR65|SDS3_MOUSE Sin3 histone deacetylase corepressor complex component SDS3 OS=Mus musculus GN=Suds3 PE=1 SV=1	Sin3 histone deacetylase corepressor complex component SDS3	Suds3	3.72	4.18	+	3.72	3.67	+	0.31	-0.24
tr|Q5SWT9|Q5SWT9_MOUSE DNA-binding protein Ikaros OS=Mus musculus GN=Ikzf1 PE=1 SV=1		Ikzf1	4.28	4.13	+	5.66	4.25	+	0.18	-0.14
tr|Q5SUH7|Q5SUH7_MOUSE Clathrin interactor 1 OS=Mus musculus GN=Clint1 PE=1 SV=1;tr|Q5SUH6|Q5SUH6_MOUSE Clathrin interactor 1 OS=Mus musculus GN=Clint1 PE=1 SV=1;sp|Q99KN9|EPN4_MOUSE Clathrin interactor 1 OS=Mus musculus GN=Clint1 PE=1 SV=2;sp|Q99KN9-2|EPN	Clathrin interactor 1	Clint1	2.59	3.89	+	4.38	4.5	+	0.12	-0.21
sp|Q8K019-2|BCLF1_MOUSE Isoform 2 of Bcl-2-associated transcription factor 1 OS=Mus musculus GN=Bclaf1;sp|Q8K019|BCLF1_MOUSE Bcl-2-associated transcription factor 1 OS=Mus musculus GN=Bclaf1 PE=1 SV=2	Bcl-2-associated transcription factor 1	Bclaf1	3.73	3.89	+	3.12	4.14	+	1.31	-0.66	+
sp|O88466|ZN106_MOUSE Zinc finger protein 106 OS=Mus musculus GN=Znf106 PE=1 SV=3;tr|E9Q7S1|E9Q7S1_MOUSE Zinc finger protein 106 OS=Mus musculus GN=Zfp106 PE=1 SV=1;tr|R4GML0|R4GML0_MOUSE Zinc finger protein 106 OS=Mus musculus GN=Zfp106 PE=1 SV=1;sp|O8846	Zinc finger protein 106	Znf106;Zfp106	3.13	3.88	+	4.81	4.89	+	0.12	0.11
tr|Q3TUQ5|Q3TUQ5_MOUSE Pinin OS=Mus musculus GN=Pnn PE=1 SV=1;sp|O35691|PININ_MOUSE Pinin OS=Mus musculus GN=Pnn PE=1 SV=4	Pinin	Pnn	2.61	3.80	+	2.84	2.89	+	2.06	-1.74	+
tr|Q7TNK4|Q7TNK4_MOUSE Protein Zfp397 OS=Mus musculus GN=Zfp397 PE=1 SV=1		Zfp397	2.21	3.80	+	4.88	3.15	+	0.55	-0.26
sp|Q7TSZ8|NACC1_MOUSE Nucleus accumbens-associated protein 1 OS=Mus musculus GN=Nacc1 PE=1 SV=1	Nucleus accumbens-associated protein 1	Nacc1	2.61	3.79	+	5.82	4.91	+	2.42	0.39
sp|Q9Z204-2|HNRPC_MOUSE Isoform C1 of Heterogeneous nuclear ribonucleoproteins C1/C2 OS=Mus musculus GN=Hnrnpc;sp|Q9Z204|HNRPC_MOUSE Heterogeneous nuclear ribonucleoproteins C1/C2 OS=Mus musculus GN=Hnrnpc PE=1 SV=1;sp|Q9Z204-4|HNRPC_MOUSE Isoform 4 of Het	Heterogeneous nuclear ribonucleoproteins C1/C2	Hnrnpc	4.42	3.72	+	4.29	3.01	+	1.37	-0.58	+
sp|Q99PT1|GDIR1_MOUSE Rho GDP-dissociation inhibitor 1 OS=Mus musculus GN=Arhgdia PE=1 SV=3	Rho GDP-dissociation inhibitor 1	Arhgdia	2.14	3.71	+	1.41	2.44	+	0.04	-0.04
tr|E9Q2B2|E9Q2B2_MOUSE Nuclear receptor corepressor 1 OS=Mus musculus GN=Ncor1 PE=1 SV=1;tr|Q5RIM6|Q5RIM6_MOUSE Nuclear receptor co-repressor 1, isoform CRA_a OS=Mus musculus GN=Ncor1 PE=1 SV=1;sp|Q60974-2|NCOR1_MOUSE Isoform 2 of Nuclear receptor corepres	Nuclear receptor corepressor 1	Ncor1	6.32	3.69	+	3.31	3.92	+	1.48	0.5	+
sp|A2CG63-2|ARI4B_MOUSE Isoform 2 of AT-rich interactive domain-containing protein 4B OS=Mus musculus GN=Arid4b;sp|A2CG63|ARI4B_MOUSE AT-rich interactive domain-containing protein 4B OS=Mus musculus GN=Arid4b PE=1 SV=1;tr|Z4YL44|Z4YL44_MOUSE AT-rich intera	AT-rich interactive domain-containing protein 4B	Arid4b	3.03	3.69	+	2.73	2.77	+	1.3	-0.57	+
tr|E9PW15|E9PW15_MOUSE Polycomb protein Suz12 OS=Mus musculus GN=Suz12 PE=1 SV=1;sp|Q80U70|SUZ12_MOUSE Polycomb protein Suz12 OS=Mus musculus GN=Suz12 PE=1 SV=2	Polycomb protein Suz12	Suz12	1.65	3.64	+	2.15	3.59	+	0.24	0.26
sp|Q9D2D7|ZN687_MOUSE Zinc finger protein 687 OS=Mus musculus GN=Znf687 PE=1 SV=1;sp|Q9D2D7-3|ZN687_MOUSE Isoform 3 of Zinc finger protein 687 OS=Mus musculus GN=Znf687;sp|Q9D2D7-2|ZN687_MOUSE Isoform 2 of Zinc finger protein 687 OS=Mus musculus GN=Znf687	Zinc finger protein 687	Znf687	2.28	3.61	+	4.71	3.49	+	0.36	-0.28
sp|Q8BHX3|BOREA_MOUSE Borealin OS=Mus musculus GN=Cdca8 PE=1 SV=2;sp|Q8BHX3-2|BOREA_MOUSE Isoform 2 of Borealin OS=Mus musculus GN=Cdca8;sp|Q8BHX3-3|BOREA_MOUSE Isoform 3 of Borealin OS=Mus musculus GN=Cdca8	Borealin	Cdca8	4	3.57	+	4.16	3.32	+	0.29	-0.17
tr|F8WI22|F8WI22_MOUSE Bcl-2-associated transcription factor 1 OS=Mus musculus GN=Bclaf1 PE=1 SV=1;tr|A0A087WRN1|A0A087WRN1_MOUSE Bcl-2-associated transcription factor 1 (Fragment) OS=Mus musculus GN=Bclaf1 PE=1 SV=1;tr|A0A087WQA0|A0A087WQA0_MOUSE Bcl-2-as	Bcl-2-associated transcription factor 1	Bclaf1	3.28	3.51	+	4.69	3.35	+	0.79	-0.67
tr|H3BK67|H3BK67_MOUSE Homeobox containing 1, isoform CRA_a OS=Mus musculus GN=Hmbox1 PE=1 SV=1;tr|H3BK13|H3BK13_MOUSE Homeobox-containing protein 1 OS=Mus musculus GN=Hmbox1 PE=1 SV=1;tr|H3BL55|H3BL55_MOUSE Homeobox-containing protein 1 OS=Mus musculus GN	Homeobox-containing protein 1	Hmbox1	2.96	3.46	+	2.5	2.15	+	0.48	-0.41
tr|A0A1L1STF9|A0A1L1STF9_MOUSE SAFB-like transcription modulator OS=Mus musculus GN=Sltm PE=4 SV=1;sp|Q8CH25-2|SLTM_MOUSE Isoform 2 of SAFB-like transcription modulator OS=Mus musculus GN=Sltm;sp|Q8CH25|SLTM_MOUSE SAFB-like transcription modulator OS=Mus m	SAFB-like transcription modulator	Sltm	2.45	3.43	+	0	0		2.56	-1.83	+
sp|Q6NZF1|ZC11A_MOUSE Zinc finger CCCH domain-containing protein 11A OS=Mus musculus GN=Zc3h11a PE=1 SV=1	Zinc finger CCCH domain-containing protein 11A	Zc3h11a	3.69	3.38	+	2.82	2.73	+	0.55	0.4
tr|Q3UMP4|Q3UMP4_MOUSE Plasminogen activator inhibitor 1 RNA-binding protein OS=Mus musculus GN=Serbp1 PE=1 SV=1;sp|Q9CY58|PAIRB_MOUSE Plasminogen activator inhibitor 1 RNA-binding protein OS=Mus musculus GN=Serbp1 PE=1 SV=2;tr|A0A0N4SV32|A0A0N4SV32_MOUSE	Plasminogen activator inhibitor 1 RNA-binding protein	Serbp1	3.05	3.36	+	2.85	2.48	+	0.47	-0.49
sp|Q61827|MAFK_MOUSE Transcription factor MafK OS=Mus musculus GN=Mafk PE=1 SV=1	Transcription factor MafK	Mafk	4.24	3.35	+	0.88	1.35		0.67	-1.3
sp|P99027|RLA2_MOUSE 60S acidic ribosomal protein P2 OS=Mus musculus GN=Rplp2 PE=1 SV=3	60S acidic ribosomal protein P2	Rplp2	1.94	3.32	+	0.58	1.52		0.49	-1.45
sp|Q9DBY8|NVL_MOUSE Nuclear valosin-containing protein-like OS=Mus musculus GN=Nvl PE=1 SV=1	Nuclear valosin-containing protein-like	Nvl	2.90	3.25	+	4.19	3.95	+	0.46	0.36
sp|Q91YU3|MSD4_MOUSE Myb/SANT-like DNA-binding domain-containing protein 4 OS=Mus musculus GN=Msantd4 PE=2 SV=1	Myb/SANT-like DNA-binding domain-containing protein 4	Msantd4	2.32	3.21	+	3.57	3.67	+	0.11	0.08
tr|E9QAE4|E9QAE4_MOUSE Histone-lysine N-methyltransferase, H3 lysine-36 and H4 lysine-20-specific OS=Mus musculus GN=Nsd1 PE=1 SV=1;sp|O88491|NSD1_MOUSE Histone-lysine N-methyltransferase, H3 lysine-36 and H4 lysine-20 specific OS=Mus musculus GN=Nsd1 PE=1	Histone-lysine N-methyltransferase;Histone-lysine N-methyltransferase, H3 lysine-36 and H4 lysine-20 specific	Nsd1	3.20	3.19	+	3.64	3.8	+	0.72	0.83
sp|Q8VDM6-2|HNRL1_MOUSE Isoform 2 of Heterogeneous nuclear ribonucleoprotein U-like protein 1 OS=Mus musculus GN=Hnrnpul1;sp|Q8VDM6|HNRL1_MOUSE Heterogeneous nuclear ribonucleoprotein U-like protein 1 OS=Mus musculus GN=Hnrnpul1 PE=1 SV=1	Heterogeneous nuclear ribonucleoprotein U-like protein 1	Hnrnpul1	2.40	3.18	+	3.51	2.94	+	1.58	-0.5	+
sp|Q9QWF0|CAF1A_MOUSE Chromatin assembly factor 1 subunit A OS=Mus musculus GN=Chaf1a PE=1 SV=1	Chromatin assembly factor 1 subunit A	Chaf1a	3.90	3.10	+	3.8	3.83	+	2.23	1.64	+
sp|P62983|RS27A_MOUSE Ubiquitin-40S ribosomal protein S27a OS=Mus musculus GN=Rps27a PE=1 SV=2;tr|A0A0A6YW67|A0A0A6YW67_MOUSE MCG23377, isoform CRA_b OS=Mus musculus GN=Gm8797 PE=4 SV=1;tr|E9Q9J0|E9Q9J0_MOUSE Ubiquitin-60S ribosomal protein L40 (Fragment)	Ubiquitin-40S ribosomal protein S27a;Ubiquitin;40S ribosomal protein S27a;Ubiquitin-60S ribosomal protein L40;Ubiquitin;60S ribosomal protein L40;Polyubiquitin-B;Ubiquitin;Polyubiquitin-C;Ubiquitin;Ubiquitin-related 1;Ubiquitin-related 2	Rps27a;Gm8797;Uba52;Ubc;Ubb;Kxd1	3.64	3.10	+	4.84	3.39	+	0.11	0.09
sp|O88700|BLM_MOUSE Bloom syndrome protein homolog OS=Mus musculus GN=Blm PE=1 SV=1;tr|E9PZ97|E9PZ97_MOUSE Bloom syndrome protein homolog OS=Mus musculus GN=Blm PE=1 SV=1	Bloom syndrome protein homolog	Blm	2.18	3.09	+	3.48	2.52	+	0.52	0.37
sp|O54941|SMCE1_MOUSE SWI/SNF-related matrix-associated actin-dependent regulator of chromatin subfamily E member 1 OS=Mus musculus GN=Smarce1 PE=1 SV=1	SWI/SNF-related matrix-associated actin-dependent regulator of chromatin subfamily E member 1	Smarce1	1.77	3.07	+	1.66	1.85	+	0.13	0.08
sp|Q3UPL0|SC31A_MOUSE Protein transport protein Sec31A OS=Mus musculus GN=Sec31a PE=1 SV=2;sp|Q3UPL0-2|SC31A_MOUSE Isoform 2 of Protein transport protein Sec31A OS=Mus musculus GN=Sec31a;tr|S4R2A9|S4R2A9_MOUSE Protein transport protein Sec31A (Fragment) OS	Protein transport protein Sec31A	Sec31a	1.83	3.06	+	2.67	3.39	+	0.02	0.05
sp|Q80Z37|TOPRS_MOUSE E3 ubiquitin-protein ligase Topors OS=Mus musculus GN=Topors PE=1 SV=1	E3 ubiquitin-protein ligase Topors	Topors	2.85	2.94	+	3.97	3.48	+	0.51	0.49
sp|Q3UZ39|LRRF1_MOUSE Leucine-rich repeat flightless-interacting protein 1 OS=Mus musculus GN=Lrrfip1 PE=1 SV=2;tr|A0A087WSF5|A0A087WSF5_MOUSE Leucine-rich repeat flightless-interacting protein 1 (Fragment) OS=Mus musculus GN=Lrrfip1 PE=1 SV=1;tr|G5E8E1|G5	Leucine-rich repeat flightless-interacting protein 1	Lrrfip1	4.63	2.93	+	2.4	2.24	+	0.25	-0.22
tr|D3YVU7|D3YVU7_MOUSE Lysine-specific demethylase 2B OS=Mus musculus GN=Kdm2b PE=1 SV=1;tr|E9QL25|E9QL25_MOUSE Lysine-specific demethylase 2B OS=Mus musculus GN=Kdm2b PE=1 SV=1;sp|Q6P1G2-2|KDM2B_MOUSE Isoform 2 of Lysine-specific demethylase 2B OS=Mus mus	Lysine-specific demethylase 2B	Kdm2b	2.66	2.93	+	5.49	3.8	+	0.01	-0.01
sp|P61965|WDR5_MOUSE WD repeat-containing protein 5 OS=Mus musculus GN=Wdr5 PE=1 SV=1	WD repeat-containing protein 5	Wdr5	2.95	2.90	+	4.3	2.57	+	0.85	-0.36
tr|G5E8S0|G5E8S0_MOUSE PHD finger protein 14 OS=Mus musculus GN=Phf14 PE=1 SV=1;sp|Q9D4H9-3|PHF14_MOUSE Isoform 3 of PHD finger protein 14 OS=Mus musculus GN=Phf14;sp|Q9D4H9|PHF14_MOUSE PHD finger protein 14 OS=Mus musculus GN=Phf14 PE=1 SV=1;sp|Q9D4H9-2|P	PHD finger protein 14	Phf14	2.60	2.87	+	2.99	3.19	+	0.33	-0.3
sp|Q8R3Y8-2|I2BP1_MOUSE Isoform 2 of Interferon regulatory factor 2-binding protein 1 OS=Mus musculus GN=Irf2bp1;sp|Q8R3Y8|I2BP1_MOUSE Interferon regulatory factor 2-binding protein 1 OS=Mus musculus GN=Irf2bp1 PE=1 SV=2	Interferon regulatory factor 2-binding protein 1	Irf2bp1	3.19	2.86	+	1.46	2.1	+	0.07	0.05
sp|A2AKX3-2|SETX_MOUSE Isoform 2 of Probable helicase senataxin OS=Mus musculus GN=Setx;sp|A2AKX3|SETX_MOUSE Probable helicase senataxin OS=Mus musculus GN=Setx PE=1 SV=1	Probable helicase senataxin	Setx	3.09	2.85	+	2.18	1.97	+	0.46	0.38
tr|E9Q6T9|E9Q6T9_MOUSE BTB/POZ domain-containing protein KCTD1 OS=Mus musculus GN=Kctd1 PE=1 SV=1;sp|Q5M956|KCTD1_MOUSE BTB/POZ domain-containing protein KCTD1 OS=Mus musculus GN=Kctd1 PE=1 SV=1;sp|Q5M956-2|KCTD1_MOUSE Isoform 2 of BTB/POZ domain-containin	BTB/POZ domain-containing protein KCTD1	Kctd1	2.15	2.83	+	2.84	2.97	+	0.29	-0.27
sp|Q64318|ZEB1_MOUSE Zinc finger E-box-binding homeobox 1 OS=Mus musculus GN=Zeb1 PE=1 SV=1;tr|E9PXY5|E9PXY5_MOUSE Zinc finger E-box-binding homeobox 1 (Fragment) OS=Mus musculus GN=Zeb1 PE=1 SV=8	Zinc finger E-box-binding homeobox 1	Zeb1	3.61	2.82	+	5.1	3.26	+	0.65	-0.38
sp|Q8BPZ8|F175A_MOUSE BRCA1-A complex subunit Abraxas OS=Mus musculus GN=Fam175a PE=1 SV=1	BRCA1-A complex subunit Abraxas	Fam175a	2.82	2.81	+	4.88	2.91	+	0.11	-0.06
sp|Q62383|SPT6H_MOUSE Transcription elongation factor SPT6 OS=Mus musculus GN=Supt6h PE=1 SV=2	Transcription elongation factor SPT6	Supt6h	2.33	2.81	+	4.68	3.03	+	0.83	-0.32
tr|A0A087WP74|A0A087WP74_MOUSE Protein 2810474O19Rik OS=Mus musculus GN=2810474O19Rik PE=1 SV=1;sp|Q5DTW7-3|K1551_MOUSE Isoform 2 of Uncharacterized protein KIAA1551 OS=Mus musculus GN=Kiaa1551;sp|Q5DTW7|K1551_MOUSE Uncharacterized protein KIAA1551 OS=Mus	Uncharacterized protein KIAA1551	2810474O19Rik;Kiaa1551	3.71	2.77	+	3.06	2.22	+	0.53	0.33
tr|Q6P7T9|Q6P7T9_MOUSE Nuclear factor of activated T-cells c1 isoform IA-IXS OS=Mus musculus GN=Nfatc1 PE=1 SV=1;tr|B5B2N7|B5B2N7_MOUSE Nuclear factor of activated T-cells c1 isoform IB-IXL OS=Mus musculus GN=Nfatc1 PE=1 SV=1;tr|B5B2N2|B5B2N2_MOUSE Nuclear	Nuclear factor of activated T-cells, cytoplasmic 1	Nfatc1	3.36	2.76	+	1.83	2.54	+	1.93	0.43	+
sp|O55201|SPT5H_MOUSE Transcription elongation factor SPT5 OS=Mus musculus GN=Supt5h PE=1 SV=1;sp|O55201-2|SPT5H_MOUSE Isoform 2 of Transcription elongation factor SPT5 OS=Mus musculus GN=Supt5h;tr|A0A140LJ34|A0A140LJ34_MOUSE Transcription elongation facto	Transcription elongation factor SPT5	Supt5h	1.92	2.74	+	2.67	2	+	1.23	-0.63
sp|P48972|MYBB_MOUSE Myb-related protein B OS=Mus musculus GN=Mybl2 PE=1 SV=1	Myb-related protein B	Mybl2	2.96	2.73	+	4.56	2.18	+	0.98	-0.32
tr|S4R294|S4R294_MOUSE Protein PRRC2C OS=Mus musculus GN=Prrc2c PE=1 SV=1;tr|S4R2J9|S4R2J9_MOUSE Protein PRRC2C OS=Mus musculus GN=Prrc2c PE=1 SV=1;tr|A0A0A0MQ79|A0A0A0MQ79_MOUSE Protein PRRC2C OS=Mus musculus GN=Prrc2c PE=1 SV=1;sp|Q3TLH4-5|PRC2C_MOUSE Is	Protein PRRC2C	Prrc2c	2.10	2.70	+	1.1	1.46		0.3	-0.48
sp|O70494-3|SP3_MOUSE Isoform 3 of Transcription factor Sp3 OS=Mus musculus GN=Sp3;sp|O70494-2|SP3_MOUSE Isoform 2 of Transcription factor Sp3 OS=Mus musculus GN=Sp3;sp|O70494|SP3_MOUSE Transcription factor Sp3 OS=Mus musculus GN=Sp3 PE=1 SV=2	Transcription factor Sp3	Sp3	1.63	2.68	+	1.84	3.11	+	0.21	0.11
tr|E9Q6A7|E9Q6A7_MOUSE Protein Bptf OS=Mus musculus GN=Bptf PE=1 SV=1;tr|A2A655|A2A655_MOUSE Protein Bptf OS=Mus musculus GN=Bptf PE=1 SV=1;tr|A2A654|A2A654_MOUSE Protein Bptf OS=Mus musculus GN=Bptf PE=1 SV=1		Bptf	1.88	2.67	+	4.53	2.69	+	2	-0.53	+
tr|E9Q0Q9|E9Q0Q9_MOUSE Protein lin-37 homolog OS=Mus musculus GN=Lin37 PE=1 SV=1;sp|Q9D8N6|LIN37_MOUSE Protein lin-37 homolog OS=Mus musculus GN=Lin37 PE=1 SV=1;tr|D3Z769|D3Z769_MOUSE Protein lin-37 homolog (Fragment) OS=Mus musculus GN=Lin37 PE=1 SV=1	Protein lin-37 homolog	Lin37	2.82	2.66	+	0.77	1.4		0.59	-1.24
sp|Q61686|CBX5_MOUSE Chromobox protein homolog 5 OS=Mus musculus GN=Cbx5 PE=1 SV=1	Chromobox protein homolog 5	Cbx5	2.09	2.63	+	1.77	1.34	+	0.4	-0.22
tr|A0A087WPA7|A0A087WPA7_MOUSE Transcriptional activator Myb OS=Mus musculus GN=Myb PE=4 SV=1;sp|P06876|MYB_MOUSE Transcriptional activator Myb OS=Mus musculus GN=Myb PE=1 SV=2	Transcriptional activator Myb	Myb	2.26	2.62	+	4.59	3.22	+	1.02	0.69
tr|A1L3S7|A1L3S7_MOUSE Gatad2b protein OS=Mus musculus GN=Gatad2b PE=1 SV=1;sp|Q8VHR5|P66B_MOUSE Transcriptional repressor p66-beta OS=Mus musculus GN=Gatad2b PE=1 SV=1;sp|Q8VHR5-2|P66B_MOUSE Isoform 2 of Transcriptional repressor p66-beta OS=Mus musculus	Transcriptional repressor p66-beta	Gatad2b	1.32	2.60	+	1.72	1.46	+	0.27	-0.29
sp|Q91VT1|NSE2_MOUSE E3 SUMO-protein ligase NSE2 OS=Mus musculus GN=Nsmce2 PE=2 SV=1;sp|Q91VT1-2|NSE2_MOUSE Isoform 2 of E3 SUMO-protein ligase NSE2 OS=Mus musculus GN=Nsmce2	E3 SUMO-protein ligase NSE2	Nsmce2	1.89	2.60	+	4.55	3.25	+	0.17	-0.13
sp|P26350|PTMA_MOUSE Prothymosin alpha OS=Mus musculus GN=Ptma PE=1 SV=2	Prothymosin alpha;Prothymosin alpha, N-terminally processed;Thymosin alpha	Ptma	2.35	2.59	+	2.52	3.17	+	0.03	0.04
tr|G3UW90|G3UW90_MOUSE Trichorhinophalangeal syndrome I (Human), isoform CRA_b OS=Mus musculus GN=Trps1 PE=1 SV=1;tr|V9GX74|V9GX74_MOUSE Zinc finger transcription factor Trps1 OS=Mus musculus GN=Trps1 PE=1 SV=1;sp|Q925H1|TRPS1_MOUSE Zinc finger transcripti	Zinc finger transcription factor Trps1	Trps1	1.59	2.56	+	1.59	1.63	+	0.15	-0.18
sp|Q3TIX9|SNUT2_MOUSE U4/U6.U5 tri-snRNP-associated protein 2 OS=Mus musculus GN=Usp39 PE=1 SV=2	U4/U6.U5 tri-snRNP-associated protein 2	Usp39	2.16	2.51	+	2.59	2.09	+	0.72	-0.51
sp|Q6ZWY3|RS27L_MOUSE 40S ribosomal protein S27-like OS=Mus musculus GN=Rps27l PE=1 SV=3;tr|D6RH49|D6RH49_MOUSE 40S ribosomal protein S27 OS=Mus musculus GN=Rps27l PE=1 SV=1;tr|D3YYB0|D3YYB0_MOUSE 40S ribosomal protein S27 OS=Mus musculus GN=Rps27l PE=1 SV	40S ribosomal protein S27-like;40S ribosomal protein S27	Rps27l	1.59	2.49	+	0.66	-1.96		0.21	-0.74
tr|Q6NSQ5|Q6NSQ5_MOUSE Protein Sp140 OS=Mus musculus GN=Sp140 PE=1 SV=1		Sp140	4.15	2.48	+	2.03	2.81	+	0.08	0.12
tr|A0A0J9YTX7|A0A0J9YTX7_MOUSE General transcription factor II-I repeat domain-containing protein 1 OS=Mus musculus GN=Gtf2ird1 PE=1 SV=1;tr|Q6PD35|Q6PD35_MOUSE General transcription factor II I repeat domain-containing 1 OS=Mus musculus GN=Gtf2ird1 PE=1 S	General transcription factor II-I repeat domain-containing protein 1	Gtf2ird1	3.49	2.45	+	0.67	0.86		0.45	-0.74
tr|E9QME5|E9QME5_MOUSE E3 ubiquitin-protein ligase TRIM33 OS=Mus musculus GN=Trim33 PE=1 SV=1;sp|Q99PP7-2|TRI33_MOUSE Isoform Beta of E3 ubiquitin-protein ligase TRIM33 OS=Mus musculus GN=Trim33	E3 ubiquitin-protein ligase TRIM33	Trim33	1.67	2.43	+	2.15	2.3	+	0.19	-0.32
tr|D3YY73|D3YY73_MOUSE Histone deacetylase complex subunit SAP18 OS=Mus musculus GN=Sap18 PE=1 SV=1;tr|D3Z2N9|D3Z2N9_MOUSE Histone deacetylase complex subunit SAP18 OS=Mus musculus GN=Sap18 PE=1 SV=1;tr|E9Q317|E9Q317_MOUSE Histone deacetylase complex subun	Histone deacetylase complex subunit SAP18	Sap18;Gm10094	1.59	2.41	+	1.58	1.19	+	0.73	-1.03
sp|Q61624|ZN148_MOUSE Zinc finger protein 148 OS=Mus musculus GN=Znf148 PE=1 SV=2	Zinc finger protein 148	Znf148	2.08	2.38	+	4.59	1.94	+	2.78	-0.59	+
tr|Q8R3C7|Q8R3C7_MOUSE DEAD (Asp-Glu-Ala-Asp) box polypeptide 19b OS=Mus musculus GN=Ddx19b PE=1 SV=1;tr|Q8BZY3|Q8BZY3_MOUSE Protein Ddx19b OS=Mus musculus GN=Ddx19b PE=1 SV=1;sp|Q61655|DD19A_MOUSE ATP-dependent RNA helicase DDX19A OS=Mus musculus GN=Ddx19	ATP-dependent RNA helicase DDX19A	Ddx19b;Ddx19a	1.71	2.36	+	0.34	0.76		0.44	-1.08
sp|Q99L45|IF2B_MOUSE Eukaryotic translation initiation factor 2 subunit 2 OS=Mus musculus GN=Eif2s2 PE=1 SV=1;tr|E0CXJ3|E0CXJ3_MOUSE Eukaryotic translation initiation factor 2 subunit 2 (Fragment) OS=Mus musculus GN=Eif2s2 PE=1 SV=1	Eukaryotic translation initiation factor 2 subunit 2	Eif2s2	2.73	2.35	+	1.91	2.13	+	0.45	-0.65
sp|Q9CU62|SMC1A_MOUSE Structural maintenance of chromosomes protein 1A OS=Mus musculus GN=Smc1a PE=1 SV=4	Structural maintenance of chromosomes protein 1A	Smc1a	1.90	2.29	+	3.94	2.07	+	0.69	-0.22
tr|F8VQ93|F8VQ93_MOUSE PH-interacting protein OS=Mus musculus GN=Phip PE=1 SV=1;sp|Q8VDD9|PHIP_MOUSE PH-interacting protein OS=Mus musculus GN=Phip PE=1 SV=2	PH-interacting protein	Phip	1.77	2.28	+	2	1.12	+	0.9	-0.76
tr|F6RJ39|F6RJ39_MOUSE Apoptotic chromatin condensation inducer in the nucleus (Fragment) OS=Mus musculus GN=Acin1 PE=1 SV=1;sp|Q9JIX8-4|ACINU_MOUSE Isoform 4 of Apoptotic chromatin condensation inducer in the nucleus OS=Mus musculus GN=Acin1;sp|Q9JIX8|ACI	Apoptotic chromatin condensation inducer in the nucleus	Acin1	2.44	2.27	+	3.22	1.28	+	0.95	-0.63
sp|Q91VN1|ZNF24_MOUSE Zinc finger protein 24 OS=Mus musculus GN=Znf24 PE=1 SV=1	Zinc finger protein 24	Znf24	1.70	2.22	+	2.58	3.85	+	1.07	1.43
sp|O35744|CHIL3_MOUSE Chitinase-like protein 3 OS=Mus musculus GN=Chil3 PE=1 SV=2	Chitinase-like protein 3	Chil3	1.60	2.20	+	0.94	2.31		0.35	-0.53
tr|S4R1M2|S4R1M2_MOUSE Scaffold attachment factor B1 OS=Mus musculus GN=Safb PE=1 SV=1;sp|D3YXK2|SAFB1_MOUSE Scaffold attachment factor B1 OS=Mus musculus GN=Safb PE=1 SV=2	Scaffold attachment factor B1	Safb	1.66	2.19	+	3.82	2.08	+	1.52	-0.67	+
tr|A0A0A0MQA5|A0A0A0MQA5_MOUSE Tubulin alpha chain (Fragment) OS=Mus musculus GN=Tuba4a PE=1 SV=1;sp|P68368|TBA4A_MOUSE Tubulin alpha-4A chain OS=Mus musculus GN=Tuba4a PE=1 SV=1	Tubulin alpha-4A chain	Tuba4a	2	2.13	+	0.05	-0.19		0.08	-0.32
sp|Q8CBD1|NRIP1_MOUSE Nuclear receptor-interacting protein 1 OS=Mus musculus GN=Nrip1 PE=1 SV=1	Nuclear receptor-interacting protein 1	Nrip1	2	2.08	+	3.04	3.18	+	0.04	-0.03
sp|Q8K310|MATR3_MOUSE Matrin-3 OS=Mus musculus GN=Matr3 PE=1 SV=1;tr|A0A087WSP7|A0A087WSP7_MOUSE MCG121979, isoform CRA_a OS=Mus musculus GN=Matr3 PE=1 SV=1;tr|A0A087WQZ1|A0A087WQZ1_MOUSE Matrin-3 OS=Mus musculus GN=Matr3 PE=1 SV=1	Matrin-3	Matr3	1.92	2.07	+	2.6	1.24	+	1.19	-0.72
sp|Q8CI71|VPS50_MOUSE Syndetin OS=Mus musculus GN=Vps50 PE=1 SV=2;sp|Q8CI71-2|VPS50_MOUSE Isoform 2 of Syndetin OS=Mus musculus GN=Vps50;sp|Q8CI71-3|VPS50_MOUSE Isoform 3 of Syndetin OS=Mus musculus GN=Vps50	Coiled-coil domain-containing protein 132	Ccdc132	1.48	2.07	+	3.16	2.66	+	0.08	-0.09
sp|Q9CPW7|ZMAT2_MOUSE Zinc finger matrin-type protein 2 OS=Mus musculus GN=Zmat2 PE=2 SV=1	Zinc finger matrin-type protein 2	Zmat2	1.68	2	+	2.47	2.28	+	0.14	-0.22
sp|Q8K088|ZBTB6_MOUSE Zinc finger and BTB domain-containing protein 6 OS=Mus musculus GN=Zbtb6 PE=2 SV=1	Zinc finger and BTB domain-containing protein 6	Zbtb6	3.30	1.97	+	3.77	2.19	+	0.61	0.2
sp|P17918|PCNA_MOUSE Proliferating cell nuclear antigen OS=Mus musculus GN=Pcna PE=1 SV=2;tr|A0A140T8V5|A0A140T8V5_MOUSE Proliferating cell nuclear antigen OS=Mus musculus GN=Pcna-ps2 PE=3 SV=1	Proliferating cell nuclear antigen	Pcna	2.60	1.96	+	3.53	2.31	+	1.01	0.68
sp|Q6PDM1-4|MSL1_MOUSE Isoform 4 of Male-specific lethal 1 homolog OS=Mus musculus GN=Msl1;sp|Q6PDM1-2|MSL1_MOUSE Isoform 2 of Male-specific lethal 1 homolog OS=Mus musculus GN=Msl1;sp|Q6PDM1|MSL1_MOUSE Male-specific lethal 1 homolog OS=Mus musculus GN=Msl	Male-specific lethal 1 homolog	Msl1	2.18	1.95	+	4.43	2.75	+	2.68	1.08	+
sp|Q9EPQ8-2|TCF20_MOUSE Isoform 2 of Transcription factor 20 OS=Mus musculus GN=Tcf20;sp|Q9EPQ8|TCF20_MOUSE Transcription factor 20 OS=Mus musculus GN=Tcf20 PE=1 SV=3	Transcription factor 20	Tcf20	1.84	1.93	+	1.63	1.75	+	0.37	-0.61
sp|Q9D0E1-2|HNRPM_MOUSE Isoform 2 of Heterogeneous nuclear ribonucleoprotein M OS=Mus musculus GN=Hnrnpm;sp|Q9D0E1|HNRPM_MOUSE Heterogeneous nuclear ribonucleoprotein M OS=Mus musculus GN=Hnrnpm PE=1 SV=3;tr|B8JK33|B8JK33_MOUSE Heterogeneous nuclear ribonu	Heterogeneous nuclear ribonucleoprotein M	Hnrnpm	2.82	1.92	+	3.44	2.05	+	0.64	0.27
tr|Q3UUV0|Q3UUV0_MOUSE Protein Ciz1 OS=Mus musculus GN=Ciz1 PE=1 SV=1;tr|A2AN61|A2AN61_MOUSE CDKN1A interacting zinc finger protein 1, isoform CRA_d OS=Mus musculus GN=Ciz1 PE=1 SV=1;tr|Q8VEH2|Q8VEH2_MOUSE CDKN1A interacting zinc finger protein 1 OS=Mus mu		Ciz1	4.37	1.91	+	0.74	0.82		0.48	-0.6
sp|Q8C0P7|ZN451_MOUSE E3 SUMO-protein ligase ZNF451 OS=Mus musculus GN=Znf451 PE=1 SV=1	Zinc finger protein 451	Znf451	2.53	1.85	+	3.74	1.8	+	0.15	0.09
tr|A2A7T8|A2A7T8_MOUSE Protein Zmym1 OS=Mus musculus GN=Zmym1 PE=1 SV=1;tr|Q3TJB1|Q3TJB1_MOUSE Protein Zmym1 OS=Mus musculus GN=Zmym1 PE=1 SV=1		Zmym1	2.37	1.84	+	1.74	2.01	+	0.26	-0.16
sp|P26323|FLI1_MOUSE Friend leukemia integration 1 transcription factor OS=Mus musculus GN=Fli1 PE=1 SV=1	Friend leukemia integration 1 transcription factor	Fli1	1.65	1.77	+	1.01	2.21		0.27	-0.32
sp|Q9R190|MTA2_MOUSE Metastasis-associated protein MTA2 OS=Mus musculus GN=Mta2 PE=1 SV=1	Metastasis-associated protein MTA2	Mta2	1.88	1.68	+	2.07	1.23	+	0.23	-0.22
sp|Q9Z103|ADNP_MOUSE Activity-dependent neuroprotector homeobox protein OS=Mus musculus GN=Adnp PE=1 SV=2	Activity-dependent neuroprotector homeobox protein	Adnp	1.43	1.65	+	2.57	1.83	+	0.15	-0.06
sp|O09106|HDAC1_MOUSE Histone deacetylase 1 OS=Mus musculus GN=Hdac1 PE=1 SV=1;tr|D3YYI8|D3YYI8_MOUSE Histone deacetylase OS=Mus musculus GN=Gm10093 PE=3 SV=1	Histone deacetylase 1;Histone deacetylase	Hdac1;Gm10093	1.87	1.49	+	1.71	0.97	+	0.16	-0.1
sp|Q3UXZ9|KDM5A_MOUSE Lysine-specific demethylase 5A OS=Mus musculus GN=Kdm5a PE=1 SV=2	Lysine-specific demethylase 5A	Kdm5a	1.48	1.47	+	0.43	0.35		0.35	-0.28
sp|Q0VEE6|ZN800_MOUSE Zinc finger protein 800 OS=Mus musculus GN=Znf800 PE=1 SV=1;tr|D3YV79|D3YV79_MOUSE Zinc finger protein 800 (Fragment) OS=Mus musculus GN=Zfp800 PE=1 SV=1	Zinc finger protein 800	Znf800;Zfp800	2.74	1.46	+	3.63	1.31	+	1.17	-0.44
sp|E9PVA8|GCN1_MOUSE eIF-2-alpha kinase activator GCN1 OS=Mus musculus GN=Gcn1 PE=1 SV=1		Gcn1l1	2.56	1.46	+	1.92	2.42	+	0.01	-0.02
tr|Q8BJZ0|Q8BJZ0_MOUSE Putative uncharacterized protein OS=Mus musculus GN=Zmynd11 PE=1 SV=1;tr|D3YXX1|D3YXX1_MOUSE Zinc finger MYND domain-containing protein 11 OS=Mus musculus GN=Zmynd11 PE=1 SV=1;sp|Q8R5C8|ZMY11_MOUSE Zinc finger MYND domain-containing	Zinc finger MYND domain-containing protein 11	Zmynd11	1.60	1.36	+	2.28	1.44	+	0.02	-0.01
sp|Q6PIJ4|NFRKB_MOUSE Nuclear factor related to kappa-B-binding protein OS=Mus musculus GN=Nfrkb PE=1 SV=1	Nuclear factor related to kappa-B-binding protein	Nfrkb	1.67	1.35	+	0.77	1.16		1.53	-0.26	+
sp|P14206|RSSA_MOUSE 40S ribosomal protein SA OS=Mus musculus GN=Rpsa PE=1 SV=4	40S ribosomal protein SA	Rpsa	3.09	1.33	+	2.96	0.84	+	0.58	-0.23
sp|Q3U288-3|ZN710_MOUSE Isoform 3 of Zinc finger protein 710 OS=Mus musculus GN=Znf710;sp|Q3U288-2|ZN710_MOUSE Isoform 2 of Zinc finger protein 710 OS=Mus musculus GN=Znf710;sp|Q3U288|ZN710_MOUSE Zinc finger protein 710 OS=Mus musculus GN=Znf710 PE=2 SV=1	Zinc finger protein 710	Znf710	2.08	1.32	+	4.16	1.51	+	1.97	0.49
sp|P13864|DNMT1_MOUSE DNA (cytosine-5)-methyltransferase 1 OS=Mus musculus GN=Dnmt1 PE=1 SV=5;tr|J3QNW0|J3QNW0_MOUSE DNA (cytosine-5)-methyltransferase OS=Mus musculus GN=Dnmt1 PE=1 SV=1;sp|P13864-2|DNMT1_MOUSE Isoform 2 of DNA (cytosine-5)-methyltransfera	DNA (cytosine-5)-methyltransferase 1;DNA (cytosine-5)-methyltransferase	Dnmt1	1.93	1.31	+	3.1	1.74	+	0.5	0.28
tr|H3BKN2|H3BKN2_MOUSE Alkylglycerone-phosphate synthase OS=Mus musculus GN=Agps PE=1 SV=1;tr|A2AL50|A2AL50_MOUSE Alkylglycerone-phosphate synthase OS=Mus musculus GN=Agps PE=1 SV=1;sp|Q8C0I1|ADAS_MOUSE Alkyldihydroxyacetonephosphate synthase, peroxisomal	E3 ubiquitin-protein ligase MSL2	Msl2	1.28	1.30		2.48	2.32	+	1.72	0.65	+
sp|P97351|RS3A_MOUSE 40S ribosomal protein S3a OS=Mus musculus GN=Rps3a PE=1 SV=3	Glucocorticoid receptor	Nr3c1	0.97	1.29		2.88	2.4	+	1.6	0.73	+
tr|G5E8R4|G5E8R4_MOUSE SAPS domain family, member 3, isoform CRA_c OS=Mus musculus GN=Ppp6r3 PE=1 SV=1;sp|Q922D4-2|PP6R3_MOUSE Isoform 2 of Serine/threonine-protein phosphatase 6 regulatory subunit 3 OS=Mus musculus GN=Ppp6r3;sp|Q922D4|PP6R3_MOUSE Serine/t	Alkyldihydroxyacetonephosphate synthase, peroxisomal	Agps	1.84	1.28	+	0.13	0.13		0.03	0.04
sp|B2RRF6|Z518A_MOUSE Zinc finger protein 518A OS=Mus musculus GN=Znf518a PE=2 SV=1	40S ribosomal protein S3a	Rps3a	1.68	1.19	+	2.58	0.9	+	0.26	-0.12
tr|D3YY34|D3YY34_MOUSE Polyhomeotic-like protein 3 OS=Mus musculus GN=Phc3 PE=1 SV=1;tr|B7ZNA5|B7ZNA5_MOUSE Phc3 protein OS=Mus musculus GN=Phc3 PE=1 SV=1;sp|Q8CHP6|PHC3_MOUSE Polyhomeotic-like protein 3 OS=Mus musculus GN=Phc3 PE=1 SV=2	Serine/threonine-protein phosphatase 6 regulatory subunit 3	Ppp6r3	1.48	1.13	+	0.31	0.22		0.04	-0.04
tr|G3X8Q0|G3X8Q0_MOUSE Trans-acting transcription factor 1 OS=Mus musculus GN=Sp1 PE=1 SV=1;sp|O89090-2|SP1_MOUSE Isoform 2 of Transcription factor Sp1 OS=Mus musculus GN=Sp1;sp|O89090|SP1_MOUSE Transcription factor Sp1 OS=Mus musculus GN=Sp1 PE=1 SV=2	Zinc finger protein 518A	Znf518a	2.6	1.11	+	1.3	1.06	+	0.14	-0.11
tr|A2AVJ7|A2AVJ7_MOUSE Ribosome-binding protein 1 OS=Mus musculus GN=Rrbp1 PE=1 SV=1;sp|Q99PL5|RRBP1_MOUSE Ribosome-binding protein 1 OS=Mus musculus GN=Rrbp1 PE=1 SV=2	Polyhomeotic-like protein 3	Phc3	1.38	1.11	+	0.64	1.23		0.77	-0.58
tr|Q3UJB0|Q3UJB0_MOUSE Protein Sf3b2 OS=Mus musculus GN=Sf3b2 PE=1 SV=1	Transcription factor Sp1	Sp1	1.67	1.08	+	2.36	0.99	+	0.03	0.03
sp|Q8BHZ4|ZN592_MOUSE Zinc finger protein 592 OS=Mus musculus GN=Znf592 PE=1 SV=3	Ribosome-binding protein 1	Rrbp1	1.31	1.07	+	1.05	1.5		0.4	-0.39
tr|G3X963|G3X963_MOUSE ATPase family AAA domain-containing protein 2 OS=Mus musculus GN=Atad2 PE=1 SV=1;sp|Q8CDM1|ATAD2_MOUSE ATPase family AAA domain-containing protein 2 OS=Mus musculus GN=Atad2 PE=1 SV=1		Sf3b2	1.43	1.06	+	0.18	0.13		2.07	-0.69	+
sp|Q05CL8|LARP7_MOUSE La-related protein 7 OS=Mus musculus GN=Larp7 PE=1 SV=2;tr|A2AMD0|A2AMD0_MOUSE Protein Gm12666 (Fragment) OS=Mus musculus GN=Gm12666 PE=1 SV=1;sp|Q05CL8-2|LARP7_MOUSE Isoform 2 of La-related protein 7 OS=Mus musculus GN=Larp7	Zinc finger protein 592	Znf592	1.72	1.05	+	2.51	1.09	+	0.61	-0.3
sp|P14733|LMNB1_MOUSE Lamin-B1 OS=Mus musculus GN=Lmnb1 PE=1 SV=3	DNA methyltransferase 1-associated protein 1	Dmap1	0.84	0.99		3.99	2.44	+	1.46	0.92	+
sp|P10107|ANXA1_MOUSE Annexin A1 OS=Mus musculus GN=Anxa1 PE=1 SV=2	ATPase family AAA domain-containing protein 2	Atad2	1.66	0.99	+	0.37	0.45		0.31	-0.42
tr|F8WIP8|F8WIP8_MOUSE Osteopontin OS=Mus musculus GN=Spp1 PE=1 SV=1;sp|P10923|OSTP_MOUSE Osteopontin OS=Mus musculus GN=Spp1 PE=1 SV=1	La-related protein 7	Larp7;Gm12666	1.45	0.98	+	1.35	1.17	+	0.54	-0.55
sp|P63017|HSP7C_MOUSE Heat shock cognate 71 kDa protein OS=Mus musculus GN=Hspa8 PE=1 SV=1;tr|Q504P4|Q504P4_MOUSE Heat shock cognate 71 kDa protein OS=Mus musculus GN=Hspa8 PE=1 SV=1	Lamin-B1	Lmnb1	1.35	0.93	+	0.61	0.48		0.19	-0.22
sp|Q00PI9|HNRL2_MOUSE Heterogeneous nuclear ribonucleoprotein U-like protein 2 OS=Mus musculus GN=Hnrnpul2 PE=1 SV=2	Annexin A1	Anxa1	1.59	0.90	+	0.55	0.38		0.23	-0.21
sp|Q61164|CTCF_MOUSE Transcriptional repressor CTCF OS=Mus musculus GN=Ctcf PE=1 SV=2	Osteopontin	Spp1	1.52	0.88	+	0.55	0.82		1.3	-1.54	+
sp|Q60749|KHDR1_MOUSE KH domain-containing, RNA-binding, signal transduction-associated protein 1 OS=Mus musculus GN=Khdrbs1 PE=1 SV=2	Heat shock cognate 71 kDa protein	Hspa8	1.43	0.88	+	3.03	0.77	+	0.01	0.01
tr|B7FAU9|B7FAU9_MOUSE Filamin, alpha OS=Mus musculus GN=Flna PE=1 SV=1;sp|Q8BTM8|FLNA_MOUSE Filamin-A OS=Mus musculus GN=Flna PE=1 SV=5;tr|B7FAV1|B7FAV1_MOUSE Filamin, alpha (Fragment) OS=Mus musculus GN=Flna PE=1 SV=1	Heterogeneous nuclear ribonucleoprotein U-like protein 2	Hnrnpul2	1.52	0.86	+	1.82	1.43	+	0.32	-0.17
tr|A0A0R4J170|A0A0R4J170_MOUSE Transcription activator BRG1 OS=Mus musculus GN=Smarca4 PE=1 SV=1;sp|Q3TKT4-2|SMCA4_MOUSE Isoform 2 of Transcription activator BRG1 OS=Mus musculus GN=Smarca4;tr|G3UX35|G3UX35_MOUSE Transcription activator BRG1 (Fragment) OS=	Transcriptional repressor CTCF	Ctcf	2.23	0.85	+	4.24	0.97	+	0.51	-0.13
tr|A0A0R4J1H9|A0A0R4J1H9_MOUSE Forkhead box protein P1 OS=Mus musculus GN=Foxp1 PE=1 SV=1;tr|H3BL33|H3BL33_MOUSE Forkhead box protein P1 OS=Mus musculus GN=Foxp1 PE=1 SV=1;tr|H3BJM1|H3BJM1_MOUSE Forkhead box protein P1 OS=Mus musculus GN=Foxp1 PE=1 SV=1;tr	KH domain-containing, RNA-binding, signal transduction-associated protein 1	Khdrbs1	2.34	0.81	+	0.2	0.18		0.49	-0.36
sp|Q6A037|N4BP1_MOUSE NEDD4-binding protein 1 OS=Mus musculus GN=N4bp1 PE=1 SV=2	Filamin-A	Flna	1.44	0.80	+	2.19	0.75	+	0.13	-0.08
sp|P27048|RSMB_MOUSE Small nuclear ribonucleoprotein-associated protein B OS=Mus musculus GN=Snrpb PE=1 SV=1;sp|P63163|RSMN_MOUSE Small nuclear ribonucleoprotein-associated protein N OS=Mus musculus GN=Snrpn PE=1 SV=1;tr|A0A0G2JGN4|A0A0G2JGN4_MOUSE Small n	Transcription activator BRG1	Smarca4	1.96	0.80	+	0.88	0.62		0.22	-0.16
tr|E9Q5B6|E9Q5B6_MOUSE Heterogeneous nuclear ribonucleoprotein D0 (Fragment) OS=Mus musculus GN=Hnrnpd PE=1 SV=1;tr|F6ZV59|F6ZV59_MOUSE Heterogeneous nuclear ribonucleoprotein D0 (Fragment) OS=Mus musculus GN=Hnrnpd PE=1 SV=1;tr|G5E8G0|G5E8G0_MOUSE Heterog	Forkhead box protein P1	Foxp1	2.06	0.75	+	2.92	0.64		0.9	-0.31
tr|A0A0N5E9G7|A0A0N5E9G7_MOUSE Replication factor C subunit 1 OS=Mus musculus GN=Rfc1 PE=1 SV=1;tr|G3X8Z6|G3X8Z6_MOUSE Replication factor C 1, isoform CRA_c OS=Mus musculus GN=Rfc1 PE=1 SV=1;tr|Q5U4B1|Q5U4B1_MOUSE Replication factor C subunit 1 OS=Mus musc	NEDD4-binding protein 1	N4bp1	1.96	0.73	+	0.56	0.5		0.43	-0.12
sp|P97822-2|AN32E_MOUSE Isoform 2 of Acidic leucine-rich nuclear phosphoprotein 32 family member E OS=Mus musculus GN=Anp32e;sp|P97822|AN32E_MOUSE Acidic leucine-rich nuclear phosphoprotein 32 family member E OS=Mus musculus GN=Anp32e PE=1 SV=2;tr|E9Q5H2|E	Small nuclear ribonucleoprotein-associated protein B;Small nuclear ribonucleoprotein-associated protein N	Snrpb;Snrpn	1.92	0.72	+	0.41	-0.21		1.65	-0.66	+
sp|Q8C0I4|EPC2_MOUSE Enhancer of polycomb homolog 2 OS=Mus musculus GN=Epc2 PE=2 SV=2;tr|A2AQV0|A2AQV0_MOUSE Enhancer of polycomb homolog 2 (Fragment) OS=Mus musculus GN=Epc2 PE=1 SV=1	Heterogeneous nuclear ribonucleoprotein D0	Hnrnpd	1.39	0.72	+	0.42	-0.7		0.53	-1.03
sp|Q9R0P5|DEST_MOUSE Destrin OS=Mus musculus GN=Dstn PE=1 SV=3	Destrin	Dstn	0.47	0.70		1.61	1.46	+	1.47	0.94	+
sp|Q9JI44|DMAP1_MOUSE DNA methyltransferase 1-associated protein 1 OS=Mus musculus GN=Dmap1 PE=1 SV=1;sp|Q9JI44-2|DMAP1_MOUSE Isoform 2 of DNA methyltransferase 1-associated protein 1 OS=Mus musculus GN=Dmap1	Acidic leucine-rich nuclear phosphoprotein 32 family member E	Anp32e	0.44	0.63		2.73	2.98	+	1.48	1.69	+
sp|Q8BVE8-2|NSD2_MOUSE Isoform 2 of Histone-lysine N-methyltransferase NSD2 OS=Mus musculus GN=Nsd2;sp|Q8BVE8|NSD2_MOUSE Histone-lysine N-methyltransferase NSD2 OS=Mus musculus GN=Nsd2 PE=1 SV=2;sp|Q8BVE8-3|NSD2_MOUSE Isoform 3 of Histone-lysine N-methyltr	Histone-lysine N-methyltransferase NSD2	Whsc1	0.16	0.19		3	1.21	+	1.89	0.83	+
tr|E9PUR6|E9PUR6_MOUSE Glucocorticoid receptor OS=Mus musculus GN=Nr3c1 PE=1 SV=1;tr|E9PYV1|E9PYV1_MOUSE Glucocorticoid receptor OS=Mus musculus GN=Nr3c1 PE=1 SV=1;sp|P06537-5|GCR_MOUSE Isoform 3 of Glucocorticoid receptor OS=Mus musculus GN=Nr3c1;sp|P0653	Replication factor C subunit 1	Rfc1	0.23	0.15		4.05	2.3	+	2.81	1.85	+
sp|Q69ZF8|MSL2_MOUSE E3 ubiquitin-protein ligase MSL2 OS=Mus musculus GN=Msl2 PE=2 SV=2	Enhancer of polycomb homolog 2	Epc2	0	0		1.54	1.11	+	1.8	1.15	+

## Sheet: 139 S2 targets Cohort 2 (3h)
Supplementary Data 1
specific His10-SUMO2 targets identified by quantitative LC-MS/MS analyses after His-pulldown from leukemic spleen of His10-S2 and control (Ctrl) APL mice. Differences (Log2) and p-values (Log10) between label-free quantifications (LFQ) in His10-S2 APL vs Ctrl APL (highlighted in light pink), 3h-arsenic-treated His10-S2 APL vs 3h-arsenic-treated Ctrl APL (highlighted in dark pink), or 3h-arsenic t…
Cohort 2 - 139 S2 targets (His10 -S2 versus wt ; found in untreated and 3h-arsenic APL mice)
			S2-targets in untreated APL mice			S2-targets in arsenic-treated APL mice			Modulation of significant S2-targets by arsenic in APL mice
Fasta Header	Protein name	Gene name	-Log p-value (Log10)	Fold change untreated His10-S2 APL versus untreated Ctrl APL Llog2)	Selected as specific His10-S2 targets	-Log p-value (Log10)	Fold change arsenic-His10-S2 APL versus arsenic-Ctrl APL (Log2)	Selected as specific His10-S2 targets	-Log p-value (Log10)	Fold change arsenic-His10-S2 APL versus untreated His10-S2 APL (Log2)
sp|F7BJB9|MORC3_MOUSE MORC family CW-type zinc finger protein 3 OS=Mus musculus GN=Morc3 PE=1 SV=1;tr|A0A0J9YU83|A0A0J9YU83_MOUSE MORC family CW-type zinc finger protein 3 OS=Mus musculus GN=Morc3 PE=1 SV=1		Morc3	4.90	10.43	+	4.07	8.4	+	2.81	-1.2
sp|Q60953|PML_MOUSE Protein PML OS=Mus musculus GN=Pml PE=1 SV=3;sp|Q60953-2|PML_MOUSE Isoform 2 of Protein PML OS=Mus musculus GN=Pml;tr|D3Z3A6|D3Z3A6_MOUSE Protein PML OS=Mus musculus GN=Pml PE=1 SV=1;tr|D3YXR5|D3YXR5_MOUSE Protein PML OS=Mus musculus GN	Protein PML	Pml	4.88	10.31	+	4.05	11.1	+	0.95	0.8
sp|P63280|UBC9_MOUSE SUMO-conjugating enzyme UBC9 OS=Mus musculus GN=Ube2i PE=1 SV=1;tr|G3UYP0|G3UYP0_MOUSE SUMO-conjugating enzyme (Fragment) OS=Mus musculus GN=Ube2i PE=1 SV=1;tr|Q8CFZ0|Q8CFZ0_MOUSE SUMO-conjugating enzyme UBC9 OS=Mus musculus GN=Ube2i P	SUMO-conjugating enzyme UBC9	Ube2i	3.75	9.05	+	4.22	6.98	+	0.78	-0.6
sp|P46061|RAGP1_MOUSE Ran GTPase-activating protein 1 OS=Mus musculus GN=Rangap1 PE=1 SV=2	Ran GTPase-activating protein 1	Rangap1	2.48	8.66	+	5.12	10.55	+	0.88	2.63
tr|G3UZ60|G3UZ60_MOUSE Small ubiquitin-related modifier 3 OS=Mus musculus GN=Sumo3 PE=1 SV=1;tr|G3UWI9|G3UWI9_MOUSE SMT3 suppressor of mif two 3 homolog 3 (Yeast), isoform CRA_c OS=Mus musculus GN=Sumo3 PE=1 SV=1;tr|G3UWX9|G3UWX9_MOUSE SMT3 suppressor of m	Small ubiquitin-related modifier 3;Small ubiquitin-related modifier	Sumo3	3.79	8.6	+	4.51	9.18	+	3.75	0.63
sp|Q6NZL0|SOGA3_MOUSE Protein SOGA3 OS=Mus musculus GN=Soga3 PE=1 SV=2	Protein SOGA3	Soga3	4.26	8.51	+	3.21	7.56	+	0.44	-0.68
tr|F8VPQ2|F8VPQ2_MOUSE Protein Arid4a OS=Mus musculus GN=Arid4a PE=1 SV=1		Arid4a	4.58	8.39	+	4.44	7.85	+	0.08	0.10
sp|PML-RARA|PMLRARA OS=Mus musculus GN=Pml-rara PE=1 SV=2		PML-RARA	4.14	8.04	+	3.92	8.52	+	0.76	0.67
sp|B2RY56|RBM25_MOUSE RNA-binding protein 25 OS=Mus musculus GN=Rbm25 PE=1 SV=2;tr|S4R2B0|S4R2B0_MOUSE RNA-binding protein 25 (Fragment) OS=Mus musculus GN=Rbm25 PE=1 SV=1	RNA-binding protein 25	Rbm25	2.79	7.61	+	3.22	7.53	+	0.27	-0.25
tr|D3YYT1|D3YYT1_MOUSE Putative oxidoreductase GLYR1 OS=Mus musculus GN=Glyr1 PE=1 SV=1;sp|Q922P9|GLYR1_MOUSE Putative oxidoreductase GLYR1 OS=Mus musculus GN=Glyr1 PE=1 SV=1	Putative oxidoreductase GLYR1	Glyr1	2.44	7.59	+	3.85	8.66	+	0.53	1.14
sp|A2A791|ZMYM4_MOUSE Zinc finger MYM-type protein 4 OS=Mus musculus GN=Zmym4 PE=1 SV=1;sp|A2A791-2|ZMYM4_MOUSE Isoform 2 of Zinc finger MYM-type protein 4 OS=Mus musculus GN=Zmym4;tr|F6VYE2|F6VYE2_MOUSE Zinc finger MYM-type protein 4 (Fragment) OS=Mus mus	Zinc finger MYM-type protein 4	Zmym4	3.3	7.16	+	3.94	7.35	+	0.1	0.17
sp|Q6P5D8|SMHD1_MOUSE Structural maintenance of chromosomes flexible hinge domain-containing protein 1 OS=Mus musculus GN=Smchd1 PE=1 SV=2	Structural maintenance of chromosomes flexible hinge domain-containing protein 1	Smchd1	2.51	7.11	+	3.7	9.04	+	0.47	0.74
tr|E9PWW9|E9PWW9_MOUSE Protein Rsf1 OS=Mus musculus GN=Rsf1 PE=1 SV=2		Rsf1	2.19	6.64	+	3.25	7.8	+	0.71	-0.43
sp|Q9Z315|SNUT1_MOUSE U4/U6.U5 tri-snRNP-associated protein 1 OS=Mus musculus GN=Sart1 PE=1 SV=1	U4/U6.U5 tri-snRNP-associated protein 1	Sart1	2.04	6.39	+	4.05	6.91	+	0.06	-0.05
sp|E9Q1P8|I2BP2_MOUSE Interferon regulatory factor 2-binding protein 2 OS=Mus musculus GN=Irf2bp2 PE=1 SV=1	Interferon regulatory factor 2-binding protein 2	Irf2bp2	3.11	6.13	+	2.45	5.03	+	1.29	-0.59
tr|A0A0R4J060|A0A0R4J060_MOUSE Histone deacetylase complex subunit SAP130 OS=Mus musculus GN=Sap130 PE=1 SV=1;tr|J3QNK5|J3QNK5_MOUSE Histone deacetylase complex subunit SAP130 OS=Mus musculus GN=Sap130 PE=1 SV=1;sp|Q8BIH0-2|SP130_MOUSE Isoform 2 of Histone	Histone deacetylase complex subunit SAP130	Sap130	2.15	6.09	+	4.23	6.61	+	0.31	0.15
tr|H7BX50|H7BX50_MOUSE MAX gene-associated protein OS=Mus musculus GN=Mga PE=1 SV=1;tr|E9QLG3|E9QLG3_MOUSE MAX gene-associated protein OS=Mus musculus GN=Mga PE=1 SV=1;sp|A2AWL7-2|MGAP_MOUSE Isoform 2 of MAX gene-associated protein OS=Mus musculus GN=Mga;s	MAX gene-associated protein	Mga	3.24	6.03	+	3.4	6.69	+	0.04	0.03
sp|Q9Z2E2-4|MBD1_MOUSE Isoform 4 of Methyl-CpG-binding domain protein 1 OS=Mus musculus GN=Mbd1;sp|Q9Z2E2-2|MBD1_MOUSE Isoform 2 of Methyl-CpG-binding domain protein 1 OS=Mus musculus GN=Mbd1;sp|Q9Z2E2|MBD1_MOUSE Methyl-CpG-binding domain protein 1 OS=Mus	Methyl-CpG-binding domain protein 1	Mbd1	2.61	5.66	+	3.2	4.94	+	0.12	0.27
tr|A2A3Z2|A2A3Z2_MOUSE Transcriptional regulator Kaiso (Fragment) OS=Mus musculus GN=Zbtb33 PE=1 SV=1;tr|A2A3Z3|A2A3Z3_MOUSE Transcriptional regulator Kaiso OS=Mus musculus GN=Zbtb33 PE=1 SV=1;sp|Q8BN78|KAISO_MOUSE Transcriptional regulator Kaiso OS=Mus mu	Transcriptional regulator Kaiso	Zbtb33	4.31	5.59	+	3.66	5.01	+	0.39	-0.18
sp|Q9ERU9|RBP2_MOUSE E3 SUMO-protein ligase RanBP2 OS=Mus musculus GN=Ranbp2 PE=1 SV=2	E3 SUMO-protein ligase RanBP2	Ranbp2	2.39	5.36	+	4.08	6.87	+	0.87	0.86
tr|E9QP19|E9QP19_MOUSE E3 ubiquitin-protein ligase TRIM33 OS=Mus musculus GN=Trim33 PE=1 SV=1;sp|Q99PP7|TRI33_MOUSE E3 ubiquitin-protein ligase TRIM33 OS=Mus musculus GN=Trim33 PE=1 SV=2	E3 ubiquitin-protein ligase TRIM33	Trim33	2.77	5.28	+	3.88	5.44	+	0.17	0.2
tr|G3X9A3|G3X9A3_MOUSE Protein Zbtb21 OS=Mus musculus GN=Zbtb21 PE=1 SV=1;tr|E9Q3R9|E9Q3R9_MOUSE Protein Zbtb21 OS=Mus musculus GN=Zbtb21 PE=1 SV=1;tr|E9Q444|E9Q444_MOUSE Protein Zbtb21 OS=Mus musculus GN=Zbtb21 PE=1 SV=1		Zbtb21	4.64	5.05	+	2.95	4.17	+	0.18	0.1
sp|Q00322|CEBPD_MOUSE CCAAT/enhancer-binding protein delta OS=Mus musculus GN=Cebpd PE=1 SV=2	CCAAT/enhancer-binding protein delta	Cebpd	3.23	4.99	+	3.83	5.63	+	0.13	-0.1
sp|P56581-2|TDG_MOUSE Isoform 2 of G/T mismatch-specific thymine DNA glycosylase OS=Mus musculus GN=Tdg;sp|P56581|TDG_MOUSE G/T mismatch-specific thymine DNA glycosylase OS=Mus musculus GN=Tdg PE=1 SV=2;tr|H3BL22|H3BL22_MOUSE G/T mismatch-specific thymine	G/T mismatch-specific thymine DNA glycosylase	Tdg	1.44	4.66	+	2.7	5.77	+	1.88	0.47
sp|O35368|IFI3_MOUSE Interferon-activable protein 203 OS=Mus musculus GN=Ifi203 PE=1 SV=1;sp|O35368-3|IFI3_MOUSE Isoform 3 of Interferon-activable protein 203 OS=Mus musculus GN=Ifi203	Interferon-activable protein 203	Ifi203	2.45	4.62	+	3	5.25	+	0.09	-0.19
sp|Q62318|TIF1B_MOUSE Transcription intermediary factor 1-beta OS=Mus musculus GN=Trim28 PE=1 SV=3;sp|Q62318-2|TIF1B_MOUSE Isoform 2 of Transcription intermediary factor 1-beta OS=Mus musculus GN=Trim28	Transcription intermediary factor 1-beta	Trim28	2.53	4.43	+	4.69	4.99	+	0.45	0.3
tr|E9Q7S1|E9Q7S1_MOUSE Zinc finger protein 106 OS=Mus musculus GN=Zfp106 PE=1 SV=1;tr|R4GML0|R4GML0_MOUSE Zinc finger protein 106 OS=Mus musculus GN=Zfp106 PE=1 SV=1;sp|O88466|ZN106_MOUSE Zinc finger protein 106 OS=Mus musculus GN=Znf106 PE=1 SV=3;sp|O8846	Zinc finger protein 106	Zfp106;Znf106	2.03	4.33	+	2.72	4.48	+	0.2	-0.22
tr|Q3U2Z2|Q3U2Z2_MOUSE Interferon regulatory factor OS=Mus musculus GN=Irf2 PE=1 SV=1;sp|P23906|IRF2_MOUSE Interferon regulatory factor 2 OS=Mus musculus GN=Irf2 PE=1 SV=1	Interferon regulatory factor;Interferon regulatory factor 2	Irf2	2.89	4.29	+	5.42	4.89	+	0.26	0.14
tr|Q8C405|Q8C405_MOUSE Nuclear autoantigen Sp-100 OS=Mus musculus GN=Sp100 PE=1 SV=1;tr|E9QA05|E9QA05_MOUSE Nuclear autoantigen Sp-100 OS=Mus musculus GN=Sp100 PE=1 SV=1;sp|O35892-2|SP100_MOUSE Isoform 2 of Nuclear autoantigen Sp-100 OS=Mus musculus GN=Sp1	Nuclear autoantigen Sp-100	Sp100	3.13	4.19	+	4.47	4.58	+	2.73	0.65
sp|P53566-4|CEBPA_MOUSE Isoform 3 of CCAAT/enhancer-binding protein alpha OS=Mus musculus GN=Cebpa;sp|P53566-3|CEBPA_MOUSE Isoform 2 of CCAAT/enhancer-binding protein alpha OS=Mus musculus GN=Cebpa;sp|P53566|CEBPA_MOUSE CCAAT/enhancer-binding protein alpha	CCAAT/enhancer-binding protein alpha	Cebpa	5.17	4.06	+	4.03	4.14	+	0.17	0.07
tr|E9Q7L3|E9Q7L3_MOUSE Protein polybromo-1 OS=Mus musculus GN=Pbrm1 PE=1 SV=1;tr|D3Z1W6|D3Z1W6_MOUSE Protein polybromo-1 OS=Mus musculus GN=Pbrm1 PE=1 SV=1;tr|E9Q7L2|E9Q7L2_MOUSE Protein polybromo-1 OS=Mus musculus GN=Pbrm1 PE=1 SV=1;tr|D3Z1N4|D3Z1N4_MOUSE	Protein polybromo-1	Pbrm1	1.46	3.89	+	1.39	4.42	+	0.04	0.06
sp|Q8BJ05|ZC3HE_MOUSE Zinc finger CCCH domain-containing protein 14 OS=Mus musculus GN=Zc3h14 PE=1 SV=1;sp|Q8BJ05-2|ZC3HE_MOUSE Isoform 2 of Zinc finger CCCH domain-containing protein 14 OS=Mus musculus GN=Zc3h14;sp|Q8BJ05-3|ZC3HE_MOUSE Isoform 3 of Zinc f	Zinc finger CCCH domain-containing protein 14	Zc3h14	3.29	3.85	+	2.26	4.15	+	0.01	0.01
sp|Q6DFW4|NOP58_MOUSE Nucleolar protein 58 OS=Mus musculus GN=Nop58 PE=1 SV=1;tr|A0A0A0MQ76|A0A0A0MQ76_MOUSE Nucleolar protein 58 OS=Mus musculus GN=Nop58 PE=1 SV=1;tr|A0A087WQ46|A0A087WQ46_MOUSE Nucleolar protein 58 (Fragment) OS=Mus musculus GN=Nop58 PE=	Nucleolar protein 58	Nop58	1.87	3.83	+	3.87	6.15	+	0.71	1.24
sp|Q9Z204-2|HNRPC_MOUSE Isoform C1 of Heterogeneous nuclear ribonucleoproteins C1/C2 OS=Mus musculus GN=Hnrnpc;sp|Q9Z204-4|HNRPC_MOUSE Isoform 4 of Heterogeneous nuclear ribonucleoproteins C1/C2 OS=Mus musculus GN=Hnrnpc;sp|Q9Z204-3|HNRPC_MOUSE Isoform 3 o	Heterogeneous nuclear ribonucleoproteins C1/C2	Hnrnpc	2.12	3.75	+	3.56	4.48	+	0.31	-0.22
tr|Q2M4G9|Q2M4G9_MOUSE E3 SUMO-protein ligase PIAS1 OS=Mus musculus GN=Pias1 PE=1 SV=1;sp|O88907|PIAS1_MOUSE E3 SUMO-protein ligase PIAS1 OS=Mus musculus GN=Pias1 PE=1 SV=2	E3 SUMO-protein ligase PIAS1	Pias1	3.42	3.72	+	2.98	3.86	+	0.69	0.31
tr|Q3LR78|Q3LR78_MOUSE CtBP-interacting BTB zinc finger protein OS=Mus musculus GN=Zbtb38 PE=1 SV=1;tr|F6Z595|F6Z595_MOUSE Protein Zbtb38 OS=Mus musculus GN=Zbtb38 PE=1 SV=1;tr|Q8BW24|Q8BW24_MOUSE Protein Zbtb38 (Fragment) OS=Mus musculus GN=Zbtb38 PE=1 SV		Zbtb38	1.71	3.71	+	1.93	3.87	+	0.04	0.16
sp|Q8K019-2|BCLF1_MOUSE Isoform 2 of Bcl-2-associated transcription factor 1 OS=Mus musculus GN=Bclaf1;sp|Q8K019|BCLF1_MOUSE Bcl-2-associated transcription factor 1 OS=Mus musculus GN=Bclaf1 PE=1 SV=2	Bcl-2-associated transcription factor 1	Bclaf1	2.86	3.69	+	2.92	4.49	+	0.12	-0.06
sp|Q3UEB3-3|PUF60_MOUSE Isoform 3 of Poly(U)-binding-splicing factor PUF60 OS=Mus musculus GN=Puf60;sp|Q3UEB3-2|PUF60_MOUSE Isoform 2 of Poly(U)-binding-splicing factor PUF60 OS=Mus musculus GN=Puf60;sp|Q3UEB3|PUF60_MOUSE Poly(U)-binding-splicing factor PU	Poly(U)-binding-splicing factor PUF60	Puf60	2.12	3.68	+	5.06	5.63	+	0.44	-0.38
sp|P50543|S10AB_MOUSE Protein S100-A11 OS=Mus musculus GN=S100a11 PE=1 SV=1	Protein S100-A11	S100a11	2.55	3.66	+	0.18	0.71		0.42	-1.12
tr|A2A7B5|A2A7B5_MOUSE Protein Prdm2 OS=Mus musculus GN=Prdm2 PE=1 SV=1		Prdm2	4.22	3.61	+	3.06	4.67	+	0.32	0.18
sp|Q6PZD9|CEBPE_MOUSE CCAAT/enhancer-binding protein epsilon OS=Mus musculus GN=Cebpe PE=1 SV=1	CCAAT/enhancer-binding protein epsilon	Cebpe	3.46	3.6	+	4.77	4.54	+	0.01	-0.01
tr|A0A0R4J108|A0A0R4J108_MOUSE Homeobox and leucine zipper protein Homez OS=Mus musculus GN=Homez PE=1 SV=1;sp|Q80W88-2|HOMEZ_MOUSE Isoform 2 of Homeobox and leucine zipper protein Homez OS=Mus musculus GN=Homez;sp|Q80W88|HOMEZ_MOUSE Homeobox and leucine z	Homeobox and leucine zipper protein Homez	Homez	3.11	3.47	+	2.43	4.03	+	0.19	0.14
sp|Q810V0|MPP10_MOUSE U3 small nucleolar ribonucleoprotein protein MPP10 OS=Mus musculus GN=Mphosph10 PE=1 SV=2	U3 small nucleolar ribonucleoprotein protein MPP10	Mphosph10	1.81	3.39	+	2.66	3.9	+	0.44	0.21
sp|Q8CH18-3|CCAR1_MOUSE Isoform 3 of Cell division cycle and apoptosis regulator protein 1 OS=Mus musculus GN=Ccar1;sp|Q8CH18|CCAR1_MOUSE Cell division cycle and apoptosis regulator protein 1 OS=Mus musculus GN=Ccar1 PE=1 SV=1	Cell division cycle and apoptosis regulator protein 1	Ccar1	2.29	3.32	+	2.24	3.29	+	1.39	-0.83
tr|A0A0N4SVC2|A0A0N4SVC2_MOUSE Transformer-2 protein homolog alpha OS=Mus musculus GN=Tra2a PE=1 SV=1;tr|E9QP00|E9QP00_MOUSE Transformer-2 protein homolog alpha OS=Mus musculus GN=Tra2a PE=1 SV=1;sp|Q6PFR5|TRA2A_MOUSE Transformer-2 protein homolog alpha OS	Transformer-2 protein homolog alpha	Tra2a	4.06	3.31	+	3.16	1.88	+	1.17	-0.47
sp|Q3U1T3|BRM1L_MOUSE Breast cancer metastasis-suppressor 1-like protein OS=Mus musculus GN=Brms1l PE=2 SV=1;sp|Q3U1T3-2|BRM1L_MOUSE Isoform 2 of Breast cancer metastasis-suppressor 1-like protein OS=Mus musculus GN=Brms1l	Breast cancer metastasis-suppressor 1-like protein	Brms1l	2.75	3.29	+	4.45	3.39	+	2.12	-0.46
sp|P58283-3|RN216_MOUSE Isoform 3 of E3 ubiquitin-protein ligase RNF216 OS=Mus musculus GN=Rnf216;sp|P58283|RN216_MOUSE E3 ubiquitin-protein ligase RNF216 OS=Mus musculus GN=Rnf216 PE=1 SV=3;sp|P58283-2|RN216_MOUSE Isoform 2 of E3 ubiquitin-protein ligase	E3 ubiquitin-protein ligase RNF216	Rnf216	2.31	3.26	+	0.85	2.19		0.52	-1.31
tr|A0A0G2JF33|A0A0G2JF33_MOUSE Protein FAM133B OS=Mus musculus GN=Fam133b PE=1 SV=1;tr|A0A0G2JEE9|A0A0G2JEE9_MOUSE Protein FAM133B OS=Mus musculus GN=Fam133b PE=1 SV=1;sp|Q9CVI2-2|F133B_MOUSE Isoform 2 of Protein FAM133B OS=Mus musculus GN=Fam133b;sp|Q9CVI	Protein FAM133B	Fam133b	3.29	3.23	+	1.5	2.23	+	0.52	-0.4
tr|E9Q1U8|E9Q1U8_MOUSE Transcription intermediary factor 1-alpha OS=Mus musculus GN=Trim24 PE=1 SV=1;sp|Q64127-2|TIF1A_MOUSE Isoform Short of Transcription intermediary factor 1-alpha OS=Mus musculus GN=Trim24;sp|Q64127|TIF1A_MOUSE Transcription intermedia	Transcription intermediary factor 1-alpha	Trim24	3.01	3.22	+	2.09	3.47	+	0.35	0.23
tr|G3UYD0|G3UYD0_MOUSE General transcription factor II-I OS=Mus musculus GN=Gtf2i PE=1 SV=1;tr|Q3UHU8|Q3UHU8_MOUSE General transcription factor II-I OS=Mus musculus GN=Gtf2i PE=1 SV=1;sp|Q9ESZ8-5|GTF2I_MOUSE Isoform 5 of General transcription factor II-I O	General transcription factor II-I	Gtf2i	1.74	3.16	+	4.7	5.21	+	0.18	0.38
sp|Q8BIZ6|SNIP1_MOUSE Smad nuclear-interacting protein 1 OS=Mus musculus GN=Snip1 PE=1 SV=1	Smad nuclear-interacting protein 1	Snip1	3.49	3.15	+	1.87	3.48	+	0.35	0.4
tr|D3YZC7|D3YZC7_MOUSE Bromodomain-containing protein 8 OS=Mus musculus GN=Brd8 PE=1 SV=1;tr|D3YZC8|D3YZC8_MOUSE Bromodomain-containing protein 8 OS=Mus musculus GN=Brd8 PE=1 SV=1;sp|Q8R3B7-2|BRD8_MOUSE Isoform 2 of Bromodomain-containing protein 8 OS=Mus	Bromodomain-containing protein 8	Brd8	2.93	3.09	+	2.51	3.17	+	0.2	0.18
sp|P63166|SUMO1_MOUSE Small ubiquitin-related modifier 1 OS=Mus musculus GN=Sumo1 PE=1 SV=1;tr|A0A087WRQ4|A0A087WRQ4_MOUSE Small ubiquitin-related modifier 1 OS=Mus musculus GN=Sumo1 PE=1 SV=1	Small ubiquitin-related modifier 1	Sumo1	4.28	3.07	+	5.89	3.87	+	0.96	0.32
tr|Q3TUQ5|Q3TUQ5_MOUSE Pinin OS=Mus musculus GN=Pnn PE=1 SV=1;sp|O35691|PININ_MOUSE Pinin OS=Mus musculus GN=Pnn PE=1 SV=4	Pinin	Pnn	2.46	3.05	+	2.13	2.19	+	0.05	-0.07
sp|P61957|SUMO2_MOUSE Small ubiquitin-related modifier 2 OS=Mus musculus GN=Sumo2 PE=1 SV=1;tr|H7BWX9|H7BWX9_MOUSE Small ubiquitin-related modifier 2 OS=Mus musculus GN=Sumo2 PE=1 SV=1;tr|D3Z794|D3Z794_MOUSE Small ubiquitin-related modifier 2 OS=Mus muscul	Small ubiquitin-related modifier 2	Sumo2	2.57	3.01	+	3.18	3.55	+	0.82	0.72
sp|Q3TUF7-2|YETS2_MOUSE Isoform 2 of YEATS domain-containing protein 2 OS=Mus musculus GN=Yeats2;sp|Q3TUF7-3|YETS2_MOUSE Isoform 3 of YEATS domain-containing protein 2 OS=Mus musculus GN=Yeats2;sp|Q3TUF7|YETS2_MOUSE YEATS domain-containing protein 2 OS=Mus	YEATS domain-containing protein 2	Yeats2	1.55	3	+	0.24	0.42		1.24	-0.62
sp|Q99388|CSPRS_MOUSE Component of Sp100-rs OS=Mus musculus GN=Csprs PE=2 SV=1	Component of Sp100-rs	Csprs	2.27	2.95	+	3.36	3.32	+	0.62	0.36
sp|Q99PT1|GDIR1_MOUSE Rho GDP-dissociation inhibitor 1 OS=Mus musculus GN=Arhgdia PE=1 SV=3	Rho GDP-dissociation inhibitor 1	Arhgdia	2.71	2.93	+	2.04	2.74	+	0.11	-0.13
sp|Q91WD1|RPC4_MOUSE DNA-directed RNA polymerase III subunit RPC4 OS=Mus musculus GN=Polr3d PE=2 SV=2	DNA-directed RNA polymerase III subunit RPC4	Polr3d	3.96	2.92	+	2.67	3.72	+	0.1	0.07
sp|Q9Z1F9|SAE2_MOUSE SUMO-activating enzyme subunit 2 OS=Mus musculus GN=Uba2 PE=1 SV=1	SUMO-activating enzyme subunit 2	Uba2	2.43	2.9	+	3.37	4.14	+	2.14	1
sp|O70494-3|SP3_MOUSE Isoform 3 of Transcription factor Sp3 OS=Mus musculus GN=Sp3;sp|O70494-2|SP3_MOUSE Isoform 2 of Transcription factor Sp3 OS=Mus musculus GN=Sp3;sp|O70494|SP3_MOUSE Transcription factor Sp3 OS=Mus musculus GN=Sp3 PE=1 SV=2;sp|Q9JHX2|SP	Transcription factor Sp3;Transcription factor Sp5	Sp3;Sp5	2.13	2.81	+	2.18	4.4	+	0.07	-0.07
sp|O54790|MAFG_MOUSE Transcription factor MafG OS=Mus musculus GN=Mafg PE=1 SV=1;tr|Q3UP84|Q3UP84_MOUSE Transcription factor MafK OS=Mus musculus GN=Mafk PE=1 SV=1;sp|Q61827|MAFK_MOUSE Transcription factor MafK OS=Mus musculus GN=Mafk PE=1 SV=1	Transcription factor MafG;Transcription factor MafK	Mafg;Mafk	1.8	2.76	+	3.22	3.24	+	0.07	-0.1
tr|Q5YB37|Q5YB37_MOUSE Brain specific protein 2 OS=Mus musculus GN=Zbtb1 PE=1 SV=1;sp|Q91VL9|ZBTB1_MOUSE Zinc finger and BTB domain-containing protein 1 OS=Mus musculus GN=Zbtb1 PE=1 SV=1	Zinc finger and BTB domain-containing protein 1	Zbtb1	3.16	2.76	+	3.47	2.2	+	0.52	-0.13
tr|Q5SZT6|Q5SZT6_MOUSE MCG23028 OS=Mus musculus GN=Zkscan4 PE=1 SV=1		Zkscan4	2.03	2.73	+	0.49	1.19		0.55	-1.33
tr|G5E8H3|G5E8H3_MOUSE DNA-binding protein Ikaros OS=Mus musculus GN=Ikzf1 PE=1 SV=1;tr|Q5SWT9|Q5SWT9_MOUSE DNA-binding protein Ikaros OS=Mus musculus GN=Ikzf1 PE=1 SV=1;sp|Q03267|IKZF1_MOUSE DNA-binding protein Ikaros OS=Mus musculus GN=Ikzf1 PE=1 SV=2;sp	DNA-binding protein Ikaros	Ikzf1	3.84	2.68	+	4.32	2.27	+	1	-0.29
tr|Q9D8S5|Q9D8S5_MOUSE MCG7614, isoform CRA_c OS=Mus musculus GN=Srsf5 PE=1 SV=1;sp|O35326|SRSF5_MOUSE Serine/arginine-rich splicing factor 5 OS=Mus musculus GN=Srsf5 PE=1 SV=2	Serine/arginine-rich splicing factor 5	Srsf5	4.49	2.5	+	0.86	0.91		0.82	-0.83
sp|Q7TSZ8|NACC1_MOUSE Nucleus accumbens-associated protein 1 OS=Mus musculus GN=Nacc1 PE=1 SV=1	Nucleus accumbens-associated protein 1	Nacc1	1.51	2.46	+	1.87	2.94	+	0.13	-0.11
tr|A0A087WNY4|A0A087WNY4_MOUSE Zinc finger protein Helios OS=Mus musculus GN=Ikzf2 PE=1 SV=1;sp|P81183|IKZF2_MOUSE Zinc finger protein Helios OS=Mus musculus GN=Ikzf2 PE=1 SV=2;sp|P81183-2|IKZF2_MOUSE Isoform A of Zinc finger protein Helios OS=Mus musculus	Zinc finger protein Helios	Ikzf2	3.74	2.41	+	3.31	2.45	+	0.37	-0.18
tr|D3Z5N6|D3Z5N6_MOUSE Zinc finger protein ubi-d4 OS=Mus musculus GN=Dpf2 PE=1 SV=1;sp|Q61103|REQU_MOUSE Zinc finger protein ubi-d4 OS=Mus musculus GN=Dpf2 PE=1 SV=1;tr|F8WIP7|F8WIP7_MOUSE Zinc finger protein ubi-d4 (Fragment) OS=Mus musculus GN=Dpf2 PE=1	Zinc finger protein ubi-d4	Dpf2	2.63	2.39	+	2.28	2.98	+	0.03	0.03
tr|Q5SWU0|Q5SWU0_MOUSE DNA-binding protein Ikaros OS=Mus musculus GN=Ikzf1 PE=1 SV=1;tr|Q8C9X3|Q8C9X3_MOUSE DNA-binding protein Ikaros OS=Mus musculus GN=Ikzf1 PE=1 SV=1		Ikzf1	1.77	2.39	+	2.66	2.33	+	1.07	0.99
sp|O35744|CHIL3_MOUSE Chitinase-like protein 3 OS=Mus musculus GN=Chil3 PE=1 SV=2	Chitinase-like protein 3	Chil3	2.04	2.37	+	1.18	0.78		0.54	-0.54
tr|Q7TNK4|Q7TNK4_MOUSE Protein Zfp397 OS=Mus musculus GN=Zfp397 PE=1 SV=1		Zfp397	3.06	2.35	+	2.38	2.16	+	0.18	0.15
tr|E9QK22|E9QK22_MOUSE Zinc finger protein 42 OS=Mus musculus GN=Zfp42 PE=1 SV=1;sp|P22227|ZFP42_MOUSE Zinc finger protein 42 OS=Mus musculus GN=Zfp42 PE=1 SV=1	Zinc finger protein 42	Zfp42	2.58	2.34	+	0.51	-0.75		2.22	-2.44
tr|E9Q6T9|E9Q6T9_MOUSE BTB/POZ domain-containing protein KCTD1 OS=Mus musculus GN=Kctd1 PE=1 SV=1;sp|Q5M956|KCTD1_MOUSE BTB/POZ domain-containing protein KCTD1 OS=Mus musculus GN=Kctd1 PE=1 SV=1;sp|Q5M956-2|KCTD1_MOUSE Isoform 2 of BTB/POZ domain-containin	BTB/POZ domain-containing protein KCTD1	Kctd1	3.08	2.31	+	3.27	1.47	+	1.83	-0.58
sp|Q8CDD9|LRIF1_MOUSE Ligand-dependent nuclear receptor-interacting factor 1 OS=Mus musculus GN=Lrif1 PE=2 SV=2;sp|Q8CDD9-2|LRIF1_MOUSE Isoform 2 of Ligand-dependent nuclear receptor-interacting factor 1 OS=Mus musculus GN=Lrif1	Ligand-dependent nuclear receptor-interacting factor 1	Lrif1	2.4	2.29	+	1.28	1.68		0.31	-0.17
tr|K3W4P9|K3W4P9_MOUSE REST corepressor 1 OS=Mus musculus GN=Rcor1 PE=1 SV=1;sp|Q8CFE3|RCOR1_MOUSE REST corepressor 1 OS=Mus musculus GN=Rcor1 PE=1 SV=2;tr|A0A0A6YWY4|A0A0A6YWY4_MOUSE REST corepressor 3 OS=Mus musculus GN=Rcor3 PE=1 SV=1;tr|A0A0A6YWP7|A0A0	REST corepressor 1;REST corepressor 3	Rcor1;Rcor3	1.82	2.25	+	2.27	2.74	+	0.05	-0.03
sp|Q9D2D7|ZN687_MOUSE Zinc finger protein 687 OS=Mus musculus GN=Znf687 PE=1 SV=1;sp|Q9D2D7-3|ZN687_MOUSE Isoform 3 of Zinc finger protein 687 OS=Mus musculus GN=Znf687;sp|Q9D2D7-2|ZN687_MOUSE Isoform 2 of Zinc finger protein 687 OS=Mus musculus GN=Znf687	Zinc finger protein 687	Znf687	1.97	2.23	+	3.39	2.8	+	0.39	0.46
sp|Q99M28-2|RNPS1_MOUSE Isoform 2 of RNA-binding protein with serine-rich domain 1 OS=Mus musculus GN=Rnps1;sp|Q99M28|RNPS1_MOUSE RNA-binding protein with serine-rich domain 1 OS=Mus musculus GN=Rnps1 PE=1 SV=1	RNA-binding protein with serine-rich domain 1	Rnps1	3.76	2.21	+	0.63	0.49		1.05	-0.79
tr|A0A0R4J038|A0A0R4J038_MOUSE Kininogen-1 OS=Mus musculus GN=Kng1 PE=1 SV=1;sp|O08677|KNG1_MOUSE Kininogen-1 OS=Mus musculus GN=Kng1 PE=1 SV=1;tr|D3YTY9|D3YTY9_MOUSE Kininogen-1 OS=Mus musculus GN=Kng1 PE=1 SV=1;sp|O08677-3|KNG1_MOUSE Isoform 3 of Kininog	Kininogen-1;Kininogen-1 heavy chain;Bradykinin;Kininogen-1 light chain	Kng1	3.48	2.21	+	2.66	1.22	+	1.1	-0.57
tr|Q3TFP0|Q3TFP0_MOUSE Serine/arginine-rich-splicing factor 10 OS=Mus musculus GN=Srsf10 PE=1 SV=1;sp|Q9R0U0-3|SRS10_MOUSE Isoform 3 of Serine/arginine-rich splicing factor 10 OS=Mus musculus GN=Srsf10;sp|Q9R0U0-2|SRS10_MOUSE Isoform 2 of Serine/arginine-r	Serine/arginine-rich splicing factor 10	Srsf10	2.45	2.21	+	0.77	0.78		1.46	-1.4
tr|F6ZBR8|F6ZBR8_MOUSE Protein Wiz (Fragment) OS=Mus musculus GN=Wiz PE=1 SV=1;sp|O88286-3|WIZ_MOUSE Isoform 2 of Protein Wiz OS=Mus musculus GN=Wiz;tr|G5E8J8|G5E8J8_MOUSE MCG14253, isoform CRA_a OS=Mus musculus GN=Wiz PE=1 SV=1;sp|O88286-2|WIZ_MOUSE Isofo	Protein Wiz	Wiz	3.24	2.2	+	2.10	4.91	+	0.79	0.38
sp|O08750|NFIL3_MOUSE Nuclear factor interleukin-3-regulated protein OS=Mus musculus GN=Nfil3 PE=1 SV=1	Nuclear factor interleukin-3-regulated protein	Nfil3	1.61	2.13	+	3.50	3.28	+	1.43	0.53
sp|Q3UH06-4|RREB1_MOUSE Isoform 4 of Ras-responsive element-binding protein 1 OS=Mus musculus GN=Rreb1;sp|Q3UH06-2|RREB1_MOUSE Isoform 2 of Ras-responsive element-binding protein 1 OS=Mus musculus GN=Rreb1;sp|Q3UH06|RREB1_MOUSE Ras-responsive element-bindi	Ras-responsive element-binding protein 1	Rreb1	1.42	2.06	+	3.35	2.70	+	0.28	0.49
tr|S4R1M2|S4R1M2_MOUSE Scaffold attachment factor B1 OS=Mus musculus GN=Safb PE=1 SV=1;sp|D3YXK2|SAFB1_MOUSE Scaffold attachment factor B1 OS=Mus musculus GN=Safb PE=1 SV=2	Scaffold attachment factor B1	Safb	1.89	2.05	+	4.01	2.67	+	0.67	-0.26
tr|Q544B3|Q544B3_MOUSE Friend leukemia integration 1 OS=Mus musculus GN=Fli1 PE=1 SV=1;sp|P26323|FLI1_MOUSE Friend leukemia integration 1 transcription factor OS=Mus musculus GN=Fli1 PE=1 SV=1	Friend leukemia integration 1 transcription factor	Fli1	1.37	2.04	+	1.65	1.88	+	0.64	-0.37
sp|Q91VN1|ZNF24_MOUSE Zinc finger protein 24 OS=Mus musculus GN=Znf24 PE=1 SV=1	Zinc finger protein 24	Znf24	1.73	2.03	+	0.84	1.92		0.12	-0.26
sp|P11031|TCP4_MOUSE Activated RNA polymerase II transcriptional coactivator p15 OS=Mus musculus GN=Sub1 PE=1 SV=3	Activated RNA polymerase II transcriptional coactivator p15	Sub1	2.24	2.02	+	0.68	0.84		0.46	-0.62
sp|Q62093|SRSF2_MOUSE Serine/arginine-rich splicing factor 2 OS=Mus musculus GN=Srsf2 PE=1 SV=4	Serine/arginine-rich splicing factor 2	Srsf2	2.45	2.01	+	0.36	0.35		0.58	-0.49
sp|P62983|RS27A_MOUSE Ubiquitin-40S ribosomal protein S27a OS=Mus musculus GN=Rps27a PE=1 SV=2;tr|A0A0A6YW67|A0A0A6YW67_MOUSE MCG23377, isoform CRA_b OS=Mus musculus GN=Gm8797 PE=4 SV=1;tr|E9Q9J0|E9Q9J0_MOUSE Ubiquitin-60S ribosomal protein L40 (Fragment)	Ubiquitin-40S ribosomal protein S27a;Ubiquitin;40S ribosomal protein S27a;Ubiquitin-60S ribosomal protein L40;Ubiquitin;60S ribosomal protein L40;Polyubiquitin-B;Ubiquitin;Polyubiquitin-C;Ubiquitin;Ubiquitin-related 1;Ubiquitin-related 2	Rps27a;Gm8797;Uba52;Ubc;Ubb;Kxd1;Gm7808	3.59	1.94	+	4.10	2.47	+	1.81	0.4
sp|Q64511|TOP2B_MOUSE DNA topoisomerase 2-beta OS=Mus musculus GN=Top2b PE=1 SV=2	DNA topoisomerase 2-beta	Top2b	1.62	1.87	+	1.92	2.82	+	0.45	0.13
tr|Q548L0|Q548L0_MOUSE G-rich box-binding protein Berf-1 OS=Mus musculus GN=Zfp148 PE=1 SV=1;sp|Q61624|ZN148_MOUSE Zinc finger protein 148 OS=Mus musculus GN=Znf148 PE=1 SV=2	Zinc finger protein 148	Zfp148;Znf148	2.52	1.86	+	2.79	1.69	+	0.15	0.12
tr|E9Q532|E9Q532_MOUSE Ral guanine nucleotide dissociation stimulator-like 2 OS=Mus musculus GN=Rlf PE=1 SV=1;tr|A2A7F4|A2A7F4_MOUSE MCG122876 OS=Mus musculus GN=Rlf PE=1 SV=1		Rlf	1.52	1.85	+	1.65	1.12	+	0.35	0.32
tr|E9PZ00|E9PZ00_MOUSE Prosaposin OS=Mus musculus GN=Psap PE=1 SV=1;tr|Q8BFQ1|Q8BFQ1_MOUSE Prosaposin OS=Mus musculus GN=Psap PE=1 SV=1;tr|K3W4L3|K3W4L3_MOUSE Prosaposin OS=Mus musculus GN=Psap PE=1 SV=1;tr|Q3UFE8|Q3UFE8_MOUSE Prosaposin OS=Mus musculus GN	Prosaposin	Psap	1.89	1.85	+	0.47	0.58		0.54	-0.74
tr|E9QMN5|E9QMN5_MOUSE Transcriptional repressor p66 alpha OS=Mus musculus GN=Gatad2a PE=1 SV=1;sp|Q8CHY6|P66A_MOUSE Transcriptional repressor p66 alpha OS=Mus musculus GN=Gatad2a PE=1 SV=2	Transcriptional repressor p66 alpha	Gatad2a	2.21	1.78	+	1.71	2.73	+	0.93	-0.67
tr|A0A0J9YV01|A0A0J9YV01_MOUSE Zinc finger E-box-binding homeobox 2 OS=Mus musculus GN=Zeb2 PE=1 SV=1;tr|H9H9S3|H9H9S3_MOUSE Zinc finger E-box-binding homeobox 2 OS=Mus musculus GN=Zeb2 PE=1 SV=1;tr|A0A0M3HEP2|A0A0M3HEP2_MOUSE Zinc finger E-box-binding hom	Zinc finger E-box-binding homeobox 2	Zeb2	2.97	1.77	+	2.81	1.39	+	0.82	-0.34
tr|D3YYD2|D3YYD2_MOUSE Protein FAM111A OS=Mus musculus GN=Fam111a PE=1 SV=1;sp|Q9D2L9|F111A_MOUSE Protein FAM111A OS=Mus musculus GN=Fam111a PE=2 SV=1	Protein FAM111A	Fam111a	2.35	1.77	+	1.67	1.71	+	0.68	0.72
sp|O54941|SMCE1_MOUSE SWI/SNF-related matrix-associated actin-dependent regulator of chromatin subfamily E member 1 OS=Mus musculus GN=Smarce1 PE=1 SV=1	SWI/SNF-related matrix-associated actin-dependent regulator of chromatin subfamily E member 1	Smarce1	1.4	1.76	+	1.74	2.34	+	0.35	-0.37
sp|Q8BL97-3|SRSF7_MOUSE Isoform 3 of Serine/arginine-rich splicing factor 7 OS=Mus musculus GN=Srsf7;sp|Q8BL97-4|SRSF7_MOUSE Isoform 4 of Serine/arginine-rich splicing factor 7 OS=Mus musculus GN=Srsf7;sp|Q8BL97-2|SRSF7_MOUSE Isoform 2 of Serine/arginine-r	Serine/arginine-rich splicing factor 7	Srsf7	2.8	1.75	+	0.96	0.69		0.42	-0.35
tr|F8WJG3|F8WJG3_MOUSE Transformer-2 protein homolog beta OS=Mus musculus GN=Tra2b PE=1 SV=1;sp|P62996|TRA2B_MOUSE Transformer-2 protein homolog beta OS=Mus musculus GN=Tra2b PE=1 SV=1	Transformer-2 protein homolog beta	Tra2b	2.51	1.72	+	0.19	0.19		0.7	-0.56
sp|Q3TWW8|SRSF6_MOUSE Serine/arginine-rich splicing factor 6 OS=Mus musculus GN=Srsf6 PE=1 SV=1;tr|A0A0A6YXX6|A0A0A6YXX6_MOUSE Serine/arginine-rich-splicing factor 6 OS=Mus musculus GN=Srsf6 PE=1 SV=1	Serine/arginine-rich splicing factor 6	Srsf6	2.14	1.71	+	0.59	0.5		0.48	-0.32
sp|Q9JM93|AR6P4_MOUSE ADP-ribosylation factor-like protein 6-interacting protein 4 OS=Mus musculus GN=Arl6ip4 PE=1 SV=1;tr|D3YWC2|D3YWC2_MOUSE ADP-ribosylation factor-like 6 interacting protein 4 OS=Mus musculus GN=Arl6ip4 PE=1 SV=1;tr|D3Z668|D3Z668_MOUSE	ADP-ribosylation factor-like protein 6-interacting protein 4	Arl6ip4	2.99	1.71	+	0.08	0.12		0.92	-1.04
sp|A2AR02|PPIG_MOUSE Peptidyl-prolyl cis-trans isomerase G OS=Mus musculus GN=Ppig PE=1 SV=1;tr|A2AR01|A2AR01_MOUSE Peptidyl-prolyl cis-trans isomerase (Fragment) OS=Mus musculus GN=Ppig PE=1 SV=1	Peptidyl-prolyl cis-trans isomerase G;Peptidyl-prolyl cis-trans isomerase	Ppig	4.04	1.7	+	0.44	-0.88		0.87	-1
tr|Q58E35|Q58E35_MOUSE 60S acidic ribosomal protein P1 OS=Mus musculus GN=Rplp1 PE=1 SV=1;tr|E9Q3T0|E9Q3T0_MOUSE Protein Gm10073 OS=Mus musculus GN=Gm10073 PE=1 SV=1;sp|P47955|RLA1_MOUSE 60S acidic ribosomal protein P1 OS=Mus musculus GN=Rplp1 PE=1 SV=1	60S acidic ribosomal protein P1	Rplp1;Gm10073	1.88	1.62	+	1.3	1.41	+	0.23	0.23
tr|Q542F4|Q542F4_MOUSE DNA replication licensing factor MCM4 OS=Mus musculus GN=Mcm4 PE=1 SV=1;sp|P49717|MCM4_MOUSE DNA replication licensing factor MCM4 OS=Mus musculus GN=Mcm4 PE=1 SV=1	DNA replication licensing factor MCM4	Mcm4	1.33	1.61	+	2.42	1.32	+	0.14	-0.09
sp|Q60864|STIP1_MOUSE Stress-induced-phosphoprotein 1 OS=Mus musculus GN=Stip1 PE=1 SV=1	Stress-induced-phosphoprotein 1	Stip1	1.42	1.6	+	2.04	1.22	+	0.66	0.46
sp|O88668|CREG1_MOUSE Protein CREG1 OS=Mus musculus GN=Creg1 PE=1 SV=1;tr|K4DI63|K4DI63_MOUSE Cellular repressor of E1A-stimulated genes 1, isoform CRA_a OS=Mus musculus GN=Creg1 PE=1 SV=1;tr|J3QP41|J3QP41_MOUSE Protein CREG1 OS=Mus musculus GN=Creg1 PE=1	Protein CREG1	Creg1	1.62	1.58	+	0.3	0.72		0.65	-0.59
tr|E9Q5C9|E9Q5C9_MOUSE Protein Nolc1 OS=Mus musculus GN=Nolc1 PE=1 SV=1		Nolc1	3.47	1.58	+	2.35	1.44	+	0.16	0.1
sp|P10605|CATB_MOUSE Cathepsin B OS=Mus musculus GN=Ctsb PE=1 SV=2	Cathepsin B;Cathepsin B light chain;Cathepsin B heavy chain	Ctsb	1.71	1.51	+	0.18	-0.15		0.78	-0.44
tr|Q9CPX4|Q9CPX4_MOUSE Ferritin OS=Mus musculus GN=Ftl1 PE=1 SV=1;sp|P29391|FRIL1_MOUSE Ferritin light chain 1 OS=Mus musculus GN=Ftl1 PE=1 SV=2;sp|P49945|FRIL2_MOUSE Ferritin light chain 2 OS=Mus musculus GN=Ftl2 PE=3 SV=2	Ferritin;Ferritin light chain 1;Ferritin light chain 2	Ftl1;Ftl2	1.77	1.46	+	0.35	-0.31		1.30	-1.14
tr|A0A087WPA7|A0A087WPA7_MOUSE Transcriptional activator Myb OS=Mus musculus GN=Myb PE=4 SV=1;sp|P06876|MYB_MOUSE Transcriptional activator Myb OS=Mus musculus GN=Myb PE=1 SV=2	Transcriptional activator Myb	Myb	1.32	1.46	+	0.93	1.86		0.06	-0.11
tr|D3Z2N9|D3Z2N9_MOUSE Histone deacetylase complex subunit SAP18 OS=Mus musculus GN=Sap18 PE=1 SV=1;tr|E9Q317|E9Q317_MOUSE Histone deacetylase complex subunit SAP18 OS=Mus musculus GN=Gm10094 PE=1 SV=1;sp|O55128|SAP18_MOUSE Histone deacetylase complex subu	Histone deacetylase complex subunit SAP18	Sap18;Gm10094	1.5	1.43	+	1.55	1.97	+	0.19	0.33
tr|Q542S5|Q542S5_MOUSE B-lymphocyte antigen CD20 OS=Mus musculus GN=Ms4a1 PE=1 SV=1;sp|P19437|CD20_MOUSE B-lymphocyte antigen CD20 OS=Mus musculus GN=Ms4a1 PE=1 SV=1	B-lymphocyte antigen CD20	Ms4a1	1.99	1.41	+	2.02	1.4	+	0.55	-0.31
tr|D3Z6Q3|D3Z6Q3_MOUSE Forkhead box protein P1 OS=Mus musculus GN=Foxp1 PE=1 SV=1;tr|A0A0R4J282|A0A0R4J282_MOUSE Forkhead box protein P1 OS=Mus musculus GN=Foxp1 PE=1 SV=1;tr|H3BJ24|H3BJ24_MOUSE Forkhead box protein P1 OS=Mus musculus GN=Foxp1 PE=1 SV=1;tr	Forkhead box protein P1	Foxp1	2.08	1.41	+	3.52	1.05	+	0.70	-0.2
sp|Q3TIX9|SNUT2_MOUSE U4/U6.U5 tri-snRNP-associated protein 2 OS=Mus musculus GN=Usp39 PE=1 SV=2	U4/U6.U5 tri-snRNP-associated protein 2	Usp39	1.77	1.33	+	0.94	2.68		0.12	0.11
sp|Q9CW46|RAVR1_MOUSE Ribonucleoprotein PTB-binding 1 OS=Mus musculus GN=Raver1 PE=1 SV=2	Ribonucleoprotein PTB-binding 1	Raver1	1.36	1.22	+	1.09	1.14		0.06	-0.1
sp|P43274|H14_MOUSE Histone H1.4 OS=Mus musculus GN=Hist1h1e PE=1 SV=2	Histone H1.4	Hist1h1e	2.39	1.19	+	0.08	-0.05		1.52	-0.68
tr|J3QNY1|J3QNY1_MOUSE Protein Gm9242 OS=Mus musculus GN=Gm9242 PE=4 SV=1;sp|Q8BG05-2|ROA3_MOUSE Isoform 2 of Heterogeneous nuclear ribonucleoprotein A3 OS=Mus musculus GN=Hnrnpa3;tr|A2AL12|A2AL12_MOUSE Heterogeneous nuclear ribonucleoprotein A3 OS=Mus mus	Heterogeneous nuclear ribonucleoprotein A3	Gm9242;Hnrnpa3;Gm6793	1.61	1.15	+	0.94	0.52		1.06	-0.49
sp|P09528|FRIH_MOUSE Ferritin heavy chain OS=Mus musculus GN=Fth1 PE=1 SV=2	Ferritin heavy chain;Ferritin heavy chain, N-terminally processed	Fth1	1.43	1.08	+	0.32	-0.31		0.42	-0.26
tr|E9Q1W0|E9Q1W0_MOUSE Calcium/calmodulin-dependent protein kinase type II subunit delta OS=Mus musculus GN=Camk2d PE=1 SV=2;tr|E9Q1T1|E9Q1T1_MOUSE Calcium/calmodulin-dependent protein kinase type II subunit delta OS=Mus musculus GN=Camk2d PE=1 SV=1;tr|A0A	Calcium/calmodulin-dependent protein kinase type II subunit delta	Camk2d	1.71	1.07	+	0.46	-0.27		1.24	-0.82
sp|Q99N69|LPXN_MOUSE Leupaxin OS=Mus musculus GN=Lpxn PE=1 SV=2	Leupaxin	Lpxn	1.5	1.05	+	1.76	0.86	+	0.09	-0.05
tr|A0A0R4J039|A0A0R4J039_MOUSE Histidine-rich glycoprotein OS=Mus musculus GN=Hrg PE=1 SV=1;sp|Q9ESB3|HRG_MOUSE Histidine-rich glycoprotein OS=Mus musculus GN=Hrg PE=1 SV=2	Histidine-rich glycoprotein	Hrg	2.11	1.04	+	0.17	0.1		0.66	-0.34
tr|Q58E49|Q58E49_MOUSE Histone deacetylase OS=Mus musculus GN=Hdac1 PE=1 SV=1;sp|O09106|HDAC1_MOUSE Histone deacetylase 1 OS=Mus musculus GN=Hdac1 PE=1 SV=1;tr|D3YYI8|D3YYI8_MOUSE Histone deacetylase OS=Mus musculus GN=Gm10093 PE=3 SV=1	Histone deacetylase;Histone deacetylase 1	Hdac1;Gm10093	1.90	1	+	0.54	-0.21		0.55	-0.27
sp|Q7TNC4-2|LC7L2_MOUSE Isoform 2 of Putative RNA-binding protein Luc7-like 2 OS=Mus musculus GN=Luc7l2;sp|Q7TNC4-3|LC7L2_MOUSE Isoform 3 of Putative RNA-binding protein Luc7-like 2 OS=Mus musculus GN=Luc7l2;sp|Q7TNC4-4|LC7L2_MOUSE Isoform 4 of Putative RN	Putative RNA-binding protein Luc7-like 2	Luc7l2	2.44	1	+	0.13	-0.13		0.43	-0.31
sp|Q8BGB5|LIMD2_MOUSE LIM domain-containing protein 2 OS=Mus musculus GN=Limd2 PE=1 SV=1	LIM domain-containing protein 2	Limd2	1.50	0.94	+	0.15	-0.12		0.3	-0.29
sp|Q9D0F4|NKAP_MOUSE NF-kappa-B-activating protein OS=Mus musculus GN=Nkap PE=2 SV=1	NF-kappa-B-activating protein	Nkap	1.91	0.91	+	0.35	-0.24		0.66	-0.38
sp|Q569Z6|TR150_MOUSE Thyroid hormone receptor-associated protein 3 OS=Mus musculus GN=Thrap3 PE=1 SV=1;tr|Q8BZN7|Q8BZN7_MOUSE Thyroid hormone receptor-associated protein 3 OS=Mus musculus GN=Thrap3 PE=1 SV=1	Thyroid hormone receptor-associated protein 3	Thrap3	1.36	0.91	+	2.73	1.14	+	0.52	-0.21
sp|P84104-2|SRSF3_MOUSE Isoform Short of Serine/arginine-rich splicing factor 3 OS=Mus musculus GN=Srsf3;sp|P84104|SRSF3_MOUSE Serine/arginine-rich splicing factor 3 OS=Mus musculus GN=Srsf3 PE=1 SV=1;tr|A2A4X6|A2A4X6_MOUSE MCG21910 OS=Mus musculus GN=Gm12	Serine/arginine-rich splicing factor 3	Srsf3;Gm12355	1.51	0.91	+	0.63	0.46		0.66	-0.52
tr|A2RTI3|A2RTI3_MOUSE Legumain OS=Mus musculus GN=Lgmn PE=1 SV=1;sp|O89017|LGMN_MOUSE Legumain OS=Mus musculus GN=Lgmn PE=1 SV=1	Legumain	Lgmn	1.50	0.81	+	0.09	-0.09		0.32	-0.22
tr|A0A0R4IZW9|A0A0R4IZW9_MOUSE Stromal cell-derived factor 2 OS=Mus musculus GN=Sdf2 PE=1 SV=1;sp|Q9DCT5|SDF2_MOUSE Stromal cell-derived factor 2 OS=Mus musculus GN=Sdf2 PE=1 SV=1	Stromal cell-derived factor 2	Sdf2	1.38	0.8	+	0.08	-0.04		1.55	-0.64
sp|Q9JI44|DMAP1_MOUSE DNA methyltransferase 1-associated protein 1 OS=Mus musculus GN=Dmap1 PE=1 SV=1	DNA methyltransferase 1-associated protein 1	Dmap1	1.04	0.76		2.53	1.58	+	1.53	0.62
tr|Q8CF60|Q8CF60_MOUSE Protein Zfp263 OS=Mus musculus GN=Zfp263 PE=1 SV=1;tr|E9PXW0|E9PXW0_MOUSE Protein Zfp263 OS=Mus musculus GN=Zfp263 PE=1 SV=1		Zfp263	2.1	0.72	+	1.79	0.94	+	0.16	-0.07
sp|Q8BHZ4|ZN592_MOUSE Zinc finger protein 592 OS=Mus musculus GN=Znf592 PE=1 SV=3	Zinc finger protein 592	Znf592	1.45	0.71	+	2.36	0.96	+	0.23	0.14
sp|P43276|H15_MOUSE Histone H1.5 OS=Mus musculus GN=Hist1h1b PE=1 SV=2	Histone H1.5	Hist1h1b	1.57	0.71	+	0.24	-0.17		0.09	0.08
tr|Q3UT17|Q3UT17_MOUSE Protein 5730507C01Rik OS=Mus musculus GN=5730507C01Rik PE=1 SV=1;tr|J3QPX0|J3QPX0_MOUSE Protein 5730507C01Rik OS=Mus musculus GN=5730507C01Rik PE=1 SV=1		5730507C01Rik	0.21	0.18		1.68	1.02	+	1.35	0.55
tr|Q3UCH0|Q3UCH0_MOUSE 60S ribosomal protein L6 OS=Mus musculus GN=Rpl6 PE=1 SV=1;sp|P47911|RL6_MOUSE 60S ribosomal protein L6 OS=Mus musculus GN=Rpl6 PE=1 SV=3;tr|E9PUX4|E9PUX4_MOUSE 60S ribosomal protein L6 OS=Mus musculus GN=Rpl6l PE=3 SV=1	60S ribosomal protein L6	Rpl6;Gm5428	0.20	0.13		3.12	0.94	+	1.78	0.64
tr|Q3V142|Q3V142_MOUSE Zinc finger protein 271 OS=Mus musculus GN=Zfp35 PE=1 SV=1;sp|P15620|ZN271_MOUSE Zinc finger protein 271 OS=Mus musculus GN=Znf271 PE=2 SV=1	Zinc finger protein 271	Zfp35;Znf271	0.19	-0.1		2.19	0.83	+	1.48	0.45
tr|A0A0N4SV32|A0A0N4SV32_MOUSE Plasminogen activator inhibitor 1 RNA-binding protein OS=Mus musculus GN=Serbp1 PE=1 SV=1;tr|Q3UMP4|Q3UMP4_MOUSE Plasminogen activator inhibitor 1 RNA-binding protein OS=Mus musculus GN=Serbp1 PE=1 SV=1;sp|Q9CY58-3|PAIRB_MOUS	Plasminogen activator inhibitor 1 RNA-binding protein	Serbp1	0.05	-0.15		3.44	2.46	+	1.48	1.29
tr|G3XA08|G3XA08_MOUSE MCG67939, isoform CRA_b OS=Mus musculus GN=Zfp26 PE=1 SV=1;sp|P10076|ZFP26_MOUSE Zinc finger protein 26 OS=Mus musculus GN=Zfp26 PE=2 SV=2	Zinc finger protein 26	Zfp26	0.25	-0.28		1.54	0.7	+	1.31	1.05
tr|F7BFU5|F7BFU5_MOUSE Protein Gm17655 OS=Mus musculus GN=Gm17655 PE=4 SV=1		Gm17655	0.36	-0.38		1.79	0.92	+	1.35	0.94

## Sheet: 205 S2 targets Cohort 3 (6h)
Supplementary Data 1
Specific His10-SUMO2 targets identified by quantitative LC-MS/MS analyses after His-pulldown from leukemic spleen of His10-S2 and control (Ctrl) APL mice. The differences (Log2) and p-values (Log10) between label-free quantifications (LFQ) in His10-S2 APL vs Ctrl APL (highlighted in light pink), 6h-arsenic-treated His10-S2 APL vs 6h-arsenic-treated Ctrl APL (highlighted in dark pink), or 6h-arsen…
Cohort 3 - 205 S2 targets (His10 -S2 versus wt ; found in untreated + 6h-arsenic APL mice)
			S2-targets in untreated APL mice			S2-targets in arsenic-treated APL mice			Modulation of significant S2-targets by arsenic in APL mice
Fasta Header	Protein name	Gene name	-Log p-value (Log10)	Fold change untreated His10-S2 APL versus untreated Ctrl APL (Log2)	Selected as specific His10-S2 targets	-Log p-value (Log10)	Fold change arsenic-His10-S2 APL versus arsenic-Ctrl APL (Log2)	Selected as specific His10-S2 targets	-Log p-value (Log10)	Fold change arsenic-His10-S2 APL versus untreated His10-S2 APL (Log2)
sp|P46061|RAGP1_MOUSE Ran GTPase-activating protein 1 OS=Mus musculus GN=Rangap1 PE=1 SV=2	Ran GTPase-activating protein 1	Rangap1	5.06	11.47	+	4.10	11.34	+	1.62	0.43
tr|A0A0X1KG62|A0A0X1KG62_MOUSE Negative elongation factor B OS=Mus musculus GN=Nelfb PE=1 SV=1;sp|Q8C4Y3|NELFB_MOUSE Negative elongation factor B OS=Mus musculus GN=Nelfb PE=1 SV=2	Negative elongation factor B	Nelfb	5.94	10.09	+	0.44	3.19		0.97	-6.31
sp|Q6P5D8|SMHD1_MOUSE Structural maintenance of chromosomes flexible hinge domain-containing protein 1 OS=Mus musculus GN=Smchd1 PE=1 SV=2	Structural maintenance of chromosomes flexible hinge domain-containing protein 1	Smchd1	5.75	9.74	+	4.42	11.08	+	0.05	0.02
tr|D3YYQ5|D3YYQ5_MOUSE Alpha-amylase 1 (Fragment) OS=Mus musculus GN=Amy1 PE=1 SV=2;sp|P00687|AMY1_MOUSE Alpha-amylase 1 OS=Mus musculus GN=Amy1 PE=1 SV=2	Alpha-amylase;Alpha-amylase 1	Amy1	3.1	9.21	+	1.23	6.82		0.50	-3.13
sp|F7BJB9|MORC3_MOUSE MORC family CW-type zinc finger protein 3 OS=Mus musculus GN=Morc3 PE=1 SV=1;tr|A0A0J9YU83|A0A0J9YU83_MOUSE MORC family CW-type zinc finger protein 3 OS=Mus musculus GN=Morc3 PE=1 SV=1		Morc3	2.74	8.79	+	2.61	9.24	+	0.05	-0.15
sp|A2A791|ZMYM4_MOUSE Zinc finger MYM-type protein 4 OS=Mus musculus GN=Zmym4 PE=1 SV=1;sp|A2A791-2|ZMYM4_MOUSE Isoform 2 of Zinc finger MYM-type protein 4 OS=Mus musculus GN=Zmym4;tr|F6VYE2|F6VYE2_MOUSE Zinc finger MYM-type protein 4 (Fragment) OS=Mus mus	Zinc finger MYM-type protein 4	Zmym4	4.18	8.32	+	3.64	6.15	+	1.07	-0.89
sp|Q62318|TIF1B_MOUSE Transcription intermediary factor 1-beta OS=Mus musculus GN=Trim28 PE=1 SV=3;sp|Q62318-2|TIF1B_MOUSE Isoform 2 of Transcription intermediary factor 1-beta OS=Mus musculus GN=Trim28	Transcription intermediary factor 1-beta	Trim28	3.45	8.16	+	2.32	7.45	+	0.81	0.47
tr|D3YYT1|D3YYT1_MOUSE Putative oxidoreductase GLYR1 OS=Mus musculus GN=Glyr1 PE=1 SV=1;sp|Q922P9|GLYR1_MOUSE Putative oxidoreductase GLYR1 OS=Mus musculus GN=Glyr1 PE=1 SV=1	Putative oxidoreductase GLYR1	Glyr1	3.8	8.01	+	2.25	5.76	+	0.27	-0.72
sp|B2RY56|RBM25_MOUSE RNA-binding protein 25 OS=Mus musculus GN=Rbm25 PE=1 SV=2;tr|S4R2B0|S4R2B0_MOUSE RNA-binding protein 25 (Fragment) OS=Mus musculus GN=Rbm25 PE=1 SV=1	RNA-binding protein 25	Rbm25	3.57	7.79	+	4.20	7.74	+	0.86	-0.78
tr|F8VPQ2|F8VPQ2_MOUSE Protein Arid4a OS=Mus musculus GN=Arid4a PE=1 SV=1		Arid4a	4.56	7.79	+	4.30	8.05	+	0.21	-0.15
tr|G3UZ60|G3UZ60_MOUSE Small ubiquitin-related modifier 3 OS=Mus musculus GN=Sumo3 PE=1 SV=1;tr|G3UWI9|G3UWI9_MOUSE SMT3 suppressor of mif two 3 homolog 3 (Yeast), isoform CRA_c OS=Mus musculus GN=Sumo3 PE=1 SV=1;tr|G3UWX9|G3UWX9_MOUSE SMT3 suppressor of m	Small ubiquitin-related modifier 3	Sumo3	4.1	7.53	+	5.54	7.67	+	0.36	0.23
tr|Q9DBN8|Q9DBN8_MOUSE Cdc25b protein OS=Mus musculus GN=Cdc25b PE=1 SV=1;sp|P30306|MPIP2_MOUSE M-phase inducer phosphatase 2 OS=Mus musculus GN=Cdc25b PE=1 SV=1	M-phase inducer phosphatase 2	Cdc25b	4	7.05	+	0.03	-0.37		0.40	-2.7
sp|Q9Z315|SNUT1_MOUSE U4/U6.U5 tri-snRNP-associated protein 1 OS=Mus musculus GN=Sart1 PE=1 SV=1	U4/U6.U5 tri-snRNP-associated protein 1	Sart1	4.37	6.73	+	3.38	6.46	+	1.28	-0.41
sp|Q99PM3|TF2AA_MOUSE Transcription initiation factor IIA subunit 1 OS=Mus musculus GN=Gtf2a1 PE=2 SV=2;tr|Q149E9|Q149E9_MOUSE General transcription factor II A, 1 OS=Mus musculus GN=Gtf2a1 PE=1 SV=1	Transcription initiation factor IIA subunit 1;Transcription initiation factor IIA alpha chain;Transcription initiation factor IIA beta chain	Gtf2a1	5.43	6.71	+	0.58	-2.64		4.17	-6.91
sp|Q60953|PML_MOUSE Protein PML OS=Mus musculus GN=Pml PE=1 SV=3;tr|D3Z3A6|D3Z3A6_MOUSE Protein PML OS=Mus musculus GN=Pml PE=1 SV=1;tr|D3YXR5|D3YXR5_MOUSE Protein PML OS=Mus musculus GN=Pml PE=1 SV=1;sp|Q60953-2|PML_MOUSE Isoform 2 of Protein PML OS=Mus m	Protein PML	Pml	1.73	6.69	+	3.41	8.37	+	0.63	0.82
tr|Q8C405|Q8C405_MOUSE Nuclear autoantigen Sp-100 OS=Mus musculus GN=Sp100 PE=1 SV=1;tr|E9QA05|E9QA05_MOUSE Nuclear autoantigen Sp-100 OS=Mus musculus GN=Sp100 PE=1 SV=1;sp|O35892-2|SP100_MOUSE Isoform 2 of Nuclear autoantigen Sp-100 OS=Mus musculus GN=Sp1	Nuclear autoantigen Sp-100	Sp100	4.02	6.68	+	2.70	6.74	+	2.94	0.96
tr|E9PWW9|E9PWW9_MOUSE Protein Rsf1 OS=Mus musculus GN=Rsf1 PE=1 SV=2		Rsf1	3.81	6.66	+	4.21	7.32	+	0.16	0.13
sp|P56581-2|TDG_MOUSE Isoform 2 of G/T mismatch-specific thymine DNA glycosylase OS=Mus musculus GN=Tdg;sp|P56581|TDG_MOUSE G/T mismatch-specific thymine DNA glycosylase OS=Mus musculus GN=Tdg PE=1 SV=2;tr|H3BL22|H3BL22_MOUSE G/T mismatch-specific thymine	G/T mismatch-specific thymine DNA glycosylase	Tdg	4.14	6.39	+	4.12	6.75	+	2.01	0.53
sp|P63280|UBC9_MOUSE SUMO-conjugating enzyme UBC9 OS=Mus musculus GN=Ube2i PE=1 SV=1;tr|G3UYP0|G3UYP0_MOUSE SUMO-conjugating enzyme (Fragment) OS=Mus musculus GN=Ube2i PE=1 SV=1;tr|Q8CFZ0|Q8CFZ0_MOUSE SUMO-conjugating enzyme UBC9 OS=Mus musculus GN=Ube2i P	SUMO-conjugating enzyme UBC9	Ube2i	4.47	6.28	+	4.04	6.57	+	0.63	-0.23
sp|PML-RARA|PMLRARA OS=Mus musculus GN=Pml-rara PE=1 SV=2		Pml-RARA	2.84	6.24	+	1.97	5.88	+	0.24	-0.46
sp|E9Q1P8|I2BP2_MOUSE Interferon regulatory factor 2-binding protein 2 OS=Mus musculus GN=Irf2bp2 PE=1 SV=1	Interferon regulatory factor 2-binding protein 2	Irf2bp2	2.89	6.17	+	4.46	7.54	+	0.55	0.51
sp|Q9ERU9|RBP2_MOUSE E3 SUMO-protein ligase RanBP2 OS=Mus musculus GN=Ranbp2 PE=1 SV=2	E3 SUMO-protein ligase RanBP2	Ranbp2	4.95	5.96	+	5.09	6.24	+	1.15	0.55
tr|Q3LR78|Q3LR78_MOUSE CtBP-interacting BTB zinc finger protein OS=Mus musculus GN=Zbtb38 PE=1 SV=1;tr|F6Z595|F6Z595_MOUSE Protein Zbtb38 OS=Mus musculus GN=Zbtb38 PE=1 SV=1;tr|Q8BW24|Q8BW24_MOUSE Protein Zbtb38 (Fragment) OS=Mus musculus GN=Zbtb38 PE=1 SV		Zbtb38	3.56	5.95	+	3.53	5.91	+	0.15	0.07
tr|Q3UHU8|Q3UHU8_MOUSE General transcription factor II-I OS=Mus musculus GN=Gtf2i PE=1 SV=1;tr|G3UYD0|G3UYD0_MOUSE General transcription factor II-I OS=Mus musculus GN=Gtf2i PE=1 SV=1;sp|Q9ESZ8-5|GTF2I_MOUSE Isoform 5 of General transcription factor II-I O	General transcription factor II-I	Gtf2i	3.51	5.63	+	1.78	4.42	+	0.75	0.44
sp|Q60864|STIP1_MOUSE Stress-induced-phosphoprotein 1 OS=Mus musculus GN=Stip1 PE=1 SV=1	Stress-induced-phosphoprotein 1	Stip1	2.69	5.47	+	4.15	6.64	+	1.15	1.57
tr|E9Q7L3|E9Q7L3_MOUSE Protein polybromo-1 OS=Mus musculus GN=Pbrm1 PE=1 SV=1;tr|D3Z1W6|D3Z1W6_MOUSE Protein polybromo-1 OS=Mus musculus GN=Pbrm1 PE=1 SV=1;tr|E9Q7L2|E9Q7L2_MOUSE Protein polybromo-1 OS=Mus musculus GN=Pbrm1 PE=1 SV=1;tr|D3Z1N4|D3Z1N4_MOUSE	Protein polybromo-1	Pbrm1	3.44	5.24	+	3.06	5.35	+	0.52	-0.21
tr|Q921K2|Q921K2_MOUSE Poly [ADP-ribose] polymerase OS=Mus musculus GN=Parp1 PE=1 SV=1;sp|P11103|PARP1_MOUSE Poly [ADP-ribose] polymerase 1 OS=Mus musculus GN=Parp1 PE=1 SV=3	Poly [ADP-ribose] polymerase 1	Parp1	3.84	5.03	+	3.01	7.13	+	1.99	2.42
tr|H7BX50|H7BX50_MOUSE MAX gene-associated protein OS=Mus musculus GN=Mga PE=1 SV=1;tr|E9QLG3|E9QLG3_MOUSE MAX gene-associated protein OS=Mus musculus GN=Mga PE=1 SV=1;sp|A2AWL7|MGAP_MOUSE MAX gene-associated protein OS=Mus musculus GN=Mga PE=2 SV=1;sp|A2A	MAX gene-associated protein	Mga	3.52	4.95	+	1.61	4.67	+	0.13	0.22
tr|E9QAN9|E9QAN9_MOUSE Interferon-activable protein 203 OS=Mus musculus GN=Ifi203 PE=1 SV=1;tr|E9PUG6|E9PUG6_MOUSE Interferon-activable protein 203 OS=Mus musculus GN=Ifi203 PE=1 SV=1;tr|A0A0R4J0H6|A0A0R4J0H6_MOUSE Interferon-activable protein 203 OS=Mus m		Ifi203	3.80	4.86	+	2.16	4.42	+	0.3	-0.31
tr|E9QME5|E9QME5_MOUSE E3 ubiquitin-protein ligase TRIM33 OS=Mus musculus GN=Trim33 PE=1 SV=1;sp|Q99PP7-2|TRI33_MOUSE Isoform Beta of E3 ubiquitin-protein ligase TRIM33 OS=Mus musculus GN=Trim33	E3 ubiquitin-protein ligase TRIM33	Trim33	4.11	4.82	+	2.42	4.97	+	0.63	0.65
tr|E9Q3R9|E9Q3R9_MOUSE Protein Zbtb21 OS=Mus musculus GN=Zbtb21 PE=1 SV=1;tr|E9Q444|E9Q444_MOUSE Protein Zbtb21 OS=Mus musculus GN=Zbtb21 PE=1 SV=1;tr|G3X9A3|G3X9A3_MOUSE Protein Zbtb21 OS=Mus musculus GN=Zbtb21 PE=1 SV=1		Zbtb21	4.55	4.8	+	4.03	4.91	+	1.01	0.41
tr|H3BL37|H3BL37_MOUSE Treacle protein OS=Mus musculus GN=Tcof1 PE=1 SV=1;sp|O08784|TCOF_MOUSE Treacle protein OS=Mus musculus GN=Tcof1 PE=1 SV=1;tr|H3BIX0|H3BIX0_MOUSE Treacle protein (Fragment) OS=Mus musculus GN=Tcof1 PE=1 SV=1;tr|F6R3V4|F6R3V4_MOUSE Tr	Treacle protein	Tcof1	3.58	4.76	+	2.03	4.18	+	0.17	0.23
sp|Q6DFW4|NOP58_MOUSE Nucleolar protein 58 OS=Mus musculus GN=Nop58 PE=1 SV=1;tr|A0A087WQ46|A0A087WQ46_MOUSE Nucleolar protein 58 (Fragment) OS=Mus musculus GN=Nop58 PE=1 SV=1	Nucleolar protein 58	Nop58	2.31	4.67	+	1.84	4.53	+	1.58	-0.61
sp|O88466|ZN106_MOUSE Zinc finger protein 106 OS=Mus musculus GN=Znf106 PE=1 SV=3;tr|R4GML0|R4GML0_MOUSE Zinc finger protein 106 OS=Mus musculus GN=Zfp106 PE=1 SV=1;tr|E9Q7S1|E9Q7S1_MOUSE Zinc finger protein 106 OS=Mus musculus GN=Zfp106 PE=1 SV=1;sp|O8846	Zinc finger protein 106	Znf106;Zfp106	3.30	4.61	+	3.29	4.1	+	0.11	0.12
tr|F6ZBR8|F6ZBR8_MOUSE Protein Wiz (Fragment) OS=Mus musculus GN=Wiz PE=1 SV=1;sp|O88286-3|WIZ_MOUSE Isoform 2 of Protein Wiz OS=Mus musculus GN=Wiz;tr|G5E8J8|G5E8J8_MOUSE MCG14253, isoform CRA_a OS=Mus musculus GN=Wiz PE=1 SV=1;sp|O88286-2|WIZ_MOUSE Isofo	Protein Wiz	Wiz	2.51	4.57	+	3.46	4.21	+	0.46	0.49
sp|Q61687|ATRX_MOUSE Transcriptional regulator ATRX OS=Mus musculus GN=Atrx PE=1 SV=3	Transcriptional regulator ATRX	Atrx	4.85	4.56	+	1.65	3.79	+	1.06	0.55
sp|Q8K019-2|BCLF1_MOUSE Isoform 2 of Bcl-2-associated transcription factor 1 OS=Mus musculus GN=Bclaf1;sp|Q8K019|BCLF1_MOUSE Bcl-2-associated transcription factor 1 OS=Mus musculus GN=Bclaf1 PE=1 SV=2;tr|F8WI22|F8WI22_MOUSE Bcl-2-associated transcription f	Bcl-2-associated transcription factor 1	Bclaf1	3.31	4.46	+	3.92	5.9	+	0.19	0.2
tr|A2A3Z2|A2A3Z2_MOUSE Transcriptional regulator Kaiso (Fragment) OS=Mus musculus GN=Zbtb33 PE=1 SV=1;sp|Q8BN78|KAISO_MOUSE Transcriptional regulator Kaiso OS=Mus musculus GN=Zbtb33 PE=1 SV=1	Transcriptional regulator Kaiso	Zbtb33	3.47	4.44	+	4.19	5.94	+	0.54	0.27
sp|Q3UEB3-3|PUF60_MOUSE Isoform 3 of Poly(U)-binding-splicing factor PUF60 OS=Mus musculus GN=Puf60;sp|Q3UEB3-2|PUF60_MOUSE Isoform 2 of Poly(U)-binding-splicing factor PUF60 OS=Mus musculus GN=Puf60;sp|Q3UEB3|PUF60_MOUSE Poly(U)-binding-splicing factor PU	Poly(U)-binding-splicing factor PUF60	Puf60	5.38	4.38	+	1.9	2.98	+	2.24	0.63
sp|Q810V0|MPP10_MOUSE U3 small nucleolar ribonucleoprotein protein MPP10 OS=Mus musculus GN=Mphosph10 PE=1 SV=2	U3 small nucleolar ribonucleoprotein protein MPP10	Mphosph10	3.02	4.31	+	3.01	4.81	+	0.01	-0.01
sp|Q8CDD9|LRIF1_MOUSE Ligand-dependent nuclear receptor-interacting factor 1 OS=Mus musculus GN=Lrif1 PE=2 SV=2;tr|G5E8M8|G5E8M8_MOUSE Ligand-dependent nuclear receptor-interacting factor 1 OS=Mus musculus GN=Lrif1 PE=1 SV=1;tr|G3X9P5|G3X9P5_MOUSE Ligand-d	Ligand-dependent nuclear receptor-interacting factor 1	Lrif1	3.16	4.24	+	2.79	3.85	+	0.11	0.04
sp|Q9Z2E2|MBD1_MOUSE Methyl-CpG-binding domain protein 1 OS=Mus musculus GN=Mbd1 PE=1 SV=2;tr|A0A0R4J159|A0A0R4J159_MOUSE Methyl-CpG-binding domain protein 1 OS=Mus musculus GN=Mbd1 PE=1 SV=1;sp|Q9Z2E2-5|MBD1_MOUSE Isoform 5 of Methyl-CpG-binding domain pr	Methyl-CpG-binding domain protein 1	Mbd1	4.22	4.24	+	1.99	3.83	+	0.05	-0.04
sp|Q8CG46-2|SMC5_MOUSE Isoform 2 of Structural maintenance of chromosomes protein 5 OS=Mus musculus GN=Smc5;sp|Q8CG46|SMC5_MOUSE Structural maintenance of chromosomes protein 5 OS=Mus musculus GN=Smc5 PE=1 SV=1	Structural maintenance of chromosomes protein 5	Smc5	2.64	4.2	+	3.17	4.51	+	1.28	0.66
tr|Q3TUQ5|Q3TUQ5_MOUSE Pinin OS=Mus musculus GN=Pnn PE=1 SV=1;sp|O35691|PININ_MOUSE Pinin OS=Mus musculus GN=Pnn PE=1 SV=4	Pinin	Pnn	2.82	4.16	+	3.01	5	+	0.23	0.17
tr|A2A7B5|A2A7B5_MOUSE Protein Prdm2 OS=Mus musculus GN=Prdm2 PE=1 SV=1		Prdm2	2.84	4.1	+	2.6	3.57	+	0.46	0.34
tr|F6RJ39|F6RJ39_MOUSE Apoptotic chromatin condensation inducer in the nucleus (Fragment) OS=Mus musculus GN=Acin1 PE=1 SV=1;sp|Q9JIX8-4|ACINU_MOUSE Isoform 4 of Apoptotic chromatin condensation inducer in the nucleus OS=Mus musculus GN=Acin1;sp|Q9JIX8|ACI	Apoptotic chromatin condensation inducer in the nucleus	Acin1	4.26	4.08	+	5.44	4.55	+	1.76	0.4
sp|P46978|STT3A_MOUSE Dolichyl-diphosphooligosaccharide--protein glycosyltransferase subunit STT3A OS=Mus musculus GN=Stt3a PE=1 SV=1	Dolichyl-diphosphooligosaccharide--protein glycosyltransferase subunit STT3A	Stt3a	3.78	4.07	+	0.67	1.54		0.88	-1.92
tr|A0A0R4J060|A0A0R4J060_MOUSE Histone deacetylase complex subunit SAP130 OS=Mus musculus GN=Sap130 PE=1 SV=1;sp|Q8BIH0-2|SP130_MOUSE Isoform 2 of Histone deacetylase complex subunit SAP130 OS=Mus musculus GN=Sap130;sp|Q8BIH0|SP130_MOUSE Histone deacetylas	Histone deacetylase complex subunit SAP130	Sap130	1.80	4.03	+	3.35	6.39	+	1.27	0.69
sp|O54941|SMCE1_MOUSE SWI/SNF-related matrix-associated actin-dependent regulator of chromatin subfamily E member 1 OS=Mus musculus GN=Smarce1 PE=1 SV=1	SWI/SNF-related matrix-associated actin-dependent regulator of chromatin subfamily E member 1	Smarce1	3.94	4	+	0.15	0.57		0.41	-1.39
tr|A0A0J9YV01|A0A0J9YV01_MOUSE Zinc finger E-box-binding homeobox 2 OS=Mus musculus GN=Zeb2 PE=1 SV=1;tr|H9H9S3|H9H9S3_MOUSE Zinc finger E-box-binding homeobox 2 OS=Mus musculus GN=Zeb2 PE=1 SV=1;tr|A0A0M3HEP2|A0A0M3HEP2_MOUSE Zinc finger E-box-binding hom	Zinc finger E-box-binding homeobox 2	Zeb2	2.41	3.93	+	1.37	2.74	+	0.02	0.01
tr|Q5SWU0|Q5SWU0_MOUSE DNA-binding protein Ikaros OS=Mus musculus GN=Ikzf1 PE=1 SV=1;tr|Q8C9X3|Q8C9X3_MOUSE DNA-binding protein Ikaros OS=Mus musculus GN=Ikzf1 PE=1 SV=1		Ikzf1	4.87	3.84	+	1.42	1.89	+	0.56	-0.79
sp|Q61161|M4K2_MOUSE Mitogen-activated protein kinase kinase kinase kinase 2 OS=Mus musculus GN=Map4k2 PE=1 SV=1;tr|D3YUH9|D3YUH9_MOUSE Mitogen-activated protein kinase kinase kinase kinase 2 (Fragment) OS=Mus musculus GN=Map4k2 PE=1 SV=1;tr|D6RCZ7|D6RCZ7_	Mitogen-activated protein kinase kinase kinase kinase 2	Map4k2	2.09	3.83	+	5.12	3.23	+	0.56	-0.15
sp|P63268|ACTH_MOUSE Actin, gamma-enteric smooth muscle OS=Mus musculus GN=Actg2 PE=1 SV=1;sp|P68134|ACTS_MOUSE Actin, alpha skeletal muscle OS=Mus musculus GN=Acta1 PE=1 SV=1;sp|P68033|ACTC_MOUSE Actin, alpha cardiac muscle 1 OS=Mus musculus GN=Actc1 PE=1	Actin, gamma-enteric smooth muscle;Actin, alpha skeletal muscle;Actin, alpha cardiac muscle 1;Actin, aortic smooth muscle	Actg2;Acta1;Actc1;Acta2	3.52	3.83	+	0.53	2.14		0.51	-2.01
sp|P61957|SUMO2_MOUSE Small ubiquitin-related modifier 2 OS=Mus musculus GN=Sumo2 PE=1 SV=1;tr|H7BWX9|H7BWX9_MOUSE Small ubiquitin-related modifier 2 OS=Mus musculus GN=Sumo2 PE=1 SV=1;tr|D3Z794|D3Z794_MOUSE Small ubiquitin-related modifier 2 OS=Mus muscul	Small ubiquitin-related modifier 2	Sumo2	4.90	3.79	+	2.67	3.83	+	1.1	0.42
sp|Q9CU65|ZMYM2_MOUSE Zinc finger MYM-type protein 2 OS=Mus musculus GN=Zmym2 PE=1 SV=3	Zinc finger MYM-type protein 2	Zmym2	1.70	3.77	+	1.2	2.51		0	0
tr|E9Q1U8|E9Q1U8_MOUSE Transcription intermediary factor 1-alpha OS=Mus musculus GN=Trim24 PE=1 SV=1;sp|Q64127|TIF1A_MOUSE Transcription intermediary factor 1-alpha OS=Mus musculus GN=Trim24 PE=1 SV=1;sp|Q64127-2|TIF1A_MOUSE Isoform Short of Transcription	Transcription intermediary factor 1-alpha	Trim24	3.97	3.65	+	4.14	4.75	+	0.53	0.1
sp|P49717|MCM4_MOUSE DNA replication licensing factor MCM4 OS=Mus musculus GN=Mcm4 PE=1 SV=1	DNA replication licensing factor MCM4	Mcm4	3.39	3.65	+	3.56	3.55	+	0.81	-0.51
sp|B1AX39|ZCHC7_MOUSE Zinc finger CCHC domain-containing protein 7 OS=Mus musculus GN=Zcchc7 PE=2 SV=1;tr|E9Q193|E9Q193_MOUSE Zinc finger CCHC domain-containing protein 7 (Fragment) OS=Mus musculus GN=Zcchc7 PE=1 SV=1;tr|E0CY20|E0CY20_MOUSE Zinc finger CCH	Zinc finger CCHC domain-containing protein 7	Zcchc7	2.68	3.64	+	0	0		2.14	-3.54
sp|O88907|PIAS1_MOUSE E3 SUMO-protein ligase PIAS1 OS=Mus musculus GN=Pias1 PE=1 SV=2;tr|Q3U556|Q3U556_MOUSE E3 SUMO-protein ligase PIAS1 OS=Mus musculus GN=Pias1 PE=2 SV=1	E3 SUMO-protein ligase PIAS1	Pias1	3.91	3.54	+	3.11	5.37	+	1.74	0.94
sp|Q8BIZ6|SNIP1_MOUSE Smad nuclear-interacting protein 1 OS=Mus musculus GN=Snip1 PE=1 SV=1	Smad nuclear-interacting protein 1	Snip1	3.82	3.51	+	2.62	3.83	+	0.03	0.03
tr|E9QAS4|E9QAS4_MOUSE Chromodomain-helicase-DNA-binding protein 4 OS=Mus musculus GN=Chd4 PE=1 SV=1;tr|E9QAS5|E9QAS5_MOUSE Chromodomain-helicase-DNA-binding protein 4 OS=Mus musculus GN=Chd4 PE=1 SV=1;sp|Q6PDQ2|CHD4_MOUSE Chromodomain-helicase-DNA-binding	Chromodomain-helicase-DNA-binding protein 4	Chd4	3.04	3.49	+	3.06	3.35	+	0.16	-0.15
sp|Q8BTI8-3|SRRM2_MOUSE Isoform 3 of Serine/arginine repetitive matrix protein 2 OS=Mus musculus GN=Srrm2;sp|Q8BTI8-2|SRRM2_MOUSE Isoform 2 of Serine/arginine repetitive matrix protein 2 OS=Mus musculus GN=Srrm2;sp|Q8BTI8|SRRM2_MOUSE Serine/arginine repeti	Serine/arginine repetitive matrix protein 2	Srrm2	3.80	3.45	+	0.45	1.11		0.85	0.32
sp|Q8BHX3|BOREA_MOUSE Borealin OS=Mus musculus GN=Cdca8 PE=1 SV=2;sp|Q8BHX3-2|BOREA_MOUSE Isoform 2 of Borealin OS=Mus musculus GN=Cdca8;sp|Q8BHX3-3|BOREA_MOUSE Isoform 3 of Borealin OS=Mus musculus GN=Cdca8	Borealin	Cdca8	2.55	3.44	+	2.76	3.19	+	0.25	0.22
sp|O09053|WRN_MOUSE Werner syndrome ATP-dependent helicase homolog OS=Mus musculus GN=Wrn PE=1 SV=3;tr|A0A1B0GR54|A0A1B0GR54_MOUSE Werner syndrome ATP-dependent helicase homolog OS=Mus musculus GN=Wrn PE=1 SV=1	Werner syndrome ATP-dependent helicase homolog	Wrn	3.23	3.4	+	1.22	1.32		1.23	-0.66
sp|Q9Z1F9|SAE2_MOUSE SUMO-activating enzyme subunit 2 OS=Mus musculus GN=Uba2 PE=1 SV=1	SUMO-activating enzyme subunit 2	Uba2	4.93	3.38	+	3.45	4.66	+	1.17	0.2
sp|Q9D2D7|ZN687_MOUSE Zinc finger protein 687 OS=Mus musculus GN=Znf687 PE=1 SV=1;sp|Q9D2D7-3|ZN687_MOUSE Isoform 3 of Zinc finger protein 687 OS=Mus musculus GN=Znf687;sp|Q9D2D7-2|ZN687_MOUSE Isoform 2 of Zinc finger protein 687 OS=Mus musculus GN=Znf687	Zinc finger protein 687	Znf687	2.55	3.37	+	2.66	4.47	+	0.16	0.07
tr|E9PW15|E9PW15_MOUSE Polycomb protein Suz12 OS=Mus musculus GN=Suz12 PE=1 SV=1;sp|Q80U70|SUZ12_MOUSE Polycomb protein Suz12 OS=Mus musculus GN=Suz12 PE=1 SV=2	Polycomb protein Suz12	Suz12	2.25	3.36	+	1.55	2.46	+	0.7	0.25
sp|Q8BJ05|ZC3HE_MOUSE Zinc finger CCCH domain-containing protein 14 OS=Mus musculus GN=Zc3h14 PE=1 SV=1;sp|Q8BJ05-2|ZC3HE_MOUSE Isoform 2 of Zinc finger CCCH domain-containing protein 14 OS=Mus musculus GN=Zc3h14;sp|Q8BJ05-3|ZC3HE_MOUSE Isoform 3 of Zinc f	Zinc finger CCCH domain-containing protein 14	Zc3h14	2.96	3.34	+	2.64	4.44	+	0.75	0.5
sp|Q91WD1|RPC4_MOUSE DNA-directed RNA polymerase III subunit RPC4 OS=Mus musculus GN=Polr3d PE=2 SV=2	DNA-directed RNA polymerase III subunit RPC4	Polr3d	2.73	3.34	+	3.53	3.67	+	0.95	0.59
sp|O08750|NFIL3_MOUSE Nuclear factor interleukin-3-regulated protein OS=Mus musculus GN=Nfil3 PE=1 SV=1	Nuclear factor interleukin-3-regulated protein	Nfil3	3.15	3.27	+	2.2	3.37	+	1.78	1.07
sp|Q01320|TOP2A_MOUSE DNA topoisomerase 2-alpha OS=Mus musculus GN=Top2a PE=1 SV=2	DNA topoisomerase 2-alpha	Top2a	4.11	3.26	+	2.45	2.76	+	0.64	0.42
tr|F6WL90|F6WL90_MOUSE Nuclear autoantigen Sp-100 (Fragment) OS=Mus musculus GN=Sp100 PE=1 SV=1		Sp100	2.20	3.25	+	0.58	1.81		0.27	-0.93
tr|E9PZM7|E9PZM7_MOUSE Protein Scaf11 OS=Mus musculus GN=Scaf11 PE=1 SV=1		Scaf11	2.61	3.19	+	1.17	2.6		0.15	-0.33
sp|Q8CH18|CCAR1_MOUSE Cell division cycle and apoptosis regulator protein 1 OS=Mus musculus GN=Ccar1 PE=1 SV=1;sp|Q8CH18-3|CCAR1_MOUSE Isoform 3 of Cell division cycle and apoptosis regulator protein 1 OS=Mus musculus GN=Ccar1	Cell division cycle and apoptosis regulator protein 1	Ccar1	3.36	3.18	+	1.72	2.71	+	0.24	0.41
tr|Q0VF62|Q0VF62_MOUSE Bcas3 protein OS=Mus musculus GN=Bcas3 PE=1 SV=1;tr|B1AR74|B1AR74_MOUSE Breast carcinoma-amplified sequence 3 homolog OS=Mus musculus GN=Bcas3 PE=1 SV=1;sp|Q8CCN5|BCAS3_MOUSE Breast carcinoma-amplified sequence 3 homolog OS=Mus muscu	Breast carcinoma-amplified sequence 3 homolog	Bcas3	2.87	3.16	+	3.34	4.17	+	1.2	0.54
sp|Q3UH06-2|RREB1_MOUSE Isoform 2 of Ras-responsive element-binding protein 1 OS=Mus musculus GN=Rreb1;sp|Q3UH06|RREB1_MOUSE Ras-responsive element-binding protein 1 OS=Mus musculus GN=Rreb1 PE=1 SV=2;sp|Q3UH06-3|RREB1_MOUSE Isoform 3 of Ras-responsive ele	Ras-responsive element-binding protein 1	Rreb1	4.01	3.13	+	3.6	4.75	+	1.05	0.77
sp|Q8BMU0|ZNF76_MOUSE Zinc finger protein 76 OS=Mus musculus GN=Znf76 PE=2 SV=1;tr|B2KF19|B2KF19_MOUSE Zinc finger protein 76 (Fragment) OS=Mus musculus GN=Zfp523 PE=4 SV=1;sp|Q8BMU0-2|ZNF76_MOUSE Isoform 2 of Zinc finger protein 76 OS=Mus musculus GN=Znf7	Zinc finger protein 76	Znf76;Zfp523	2.90	3.1	+	0	0		2.91	-2.95
sp|P63166|SUMO1_MOUSE Small ubiquitin-related modifier 1 OS=Mus musculus GN=Sumo1 PE=1 SV=1;tr|A0A087WRQ4|A0A087WRQ4_MOUSE Small ubiquitin-related modifier 1 OS=Mus musculus GN=Sumo1 PE=1 SV=1	Small ubiquitin-related modifier 1	Sumo1	4.63	3.09	+	3.59	3.44	+	0.43	0.22
tr|F8WJK8|F8WJK8_MOUSE Hsc70-interacting protein OS=Mus musculus GN=St13 PE=1 SV=1;sp|Q99L47|F10A1_MOUSE Hsc70-interacting protein OS=Mus musculus GN=St13 PE=1 SV=1;tr|E9Q1V0|E9Q1V0_MOUSE Hsc70-interacting protein (Fragment) OS=Mus musculus GN=St13 PE=1 SV	Hsc70-interacting protein	St13	3.12	3.09	+	2.42	4.87	+	0.99	1.29
sp|P23906|IRF2_MOUSE Interferon regulatory factor 2 OS=Mus musculus GN=Irf2 PE=1 SV=1;tr|A0A140LJA4|A0A140LJA4_MOUSE Interferon regulatory factor 2 (Fragment) OS=Mus musculus GN=Irf2 PE=1 SV=1;tr|A0A140LIX2|A0A140LIX2_MOUSE Interferon regulatory factor 2 (	Interferon regulatory factor 2	Irf2	1.84	3.04	+	2.21	3.51	+	1.49	0.67
sp|Q80U93|NU214_MOUSE Nuclear pore complex protein Nup214 OS=Mus musculus GN=Nup214 PE=1 SV=2	Nuclear pore complex protein Nup214	Nup214	2.01	3.03	+	3.93	4.14	+	1.58	0.79
sp|Q99PT1|GDIR1_MOUSE Rho GDP-dissociation inhibitor 1 OS=Mus musculus GN=Arhgdia PE=1 SV=3	Rho GDP-dissociation inhibitor 1	Arhgdia	2.66	2.99	+	2.9	3.57	+	0.1	0.06
tr|Q3UH28|Q3UH28_MOUSE Protein Zmynd8 OS=Mus musculus GN=Zmynd8 PE=1 SV=1;tr|Q3U1M7|Q3U1M7_MOUSE Protein Zmynd8 OS=Mus musculus GN=Zmynd8 PE=1 SV=1;tr|A2A483|A2A483_MOUSE Protein Zmynd8 OS=Mus musculus GN=Zmynd8 PE=1 SV=1;tr|A2A482|A2A482_MOUSE Protein Zmy		Zmynd8	2.74	2.97	+	2.16	3.64	+	0.66	-0.46
sp|P26323|FLI1_MOUSE Friend leukemia integration 1 transcription factor OS=Mus musculus GN=Fli1 PE=1 SV=1	Friend leukemia integration 1 transcription factor	Fli1	2.34	2.94	+	0.46	1.5		0.15	-0.56
tr|Q7TNK4|Q7TNK4_MOUSE Protein Zfp397 OS=Mus musculus GN=Zfp397 PE=1 SV=1		Zfp397	1.74	2.94	+	1.26	3.2		0.21	0.05
tr|A0A0R4J108|A0A0R4J108_MOUSE Homeobox and leucine zipper protein Homez OS=Mus musculus GN=Homez PE=1 SV=1;sp|Q80W88-2|HOMEZ_MOUSE Isoform 2 of Homeobox and leucine zipper protein Homez OS=Mus musculus GN=Homez;sp|Q80W88|HOMEZ_MOUSE Homeobox and leucine z	Homeobox and leucine zipper protein Homez	Homez	1.85	2.92	+	1.43	2.95	+	1.23	0.69
tr|D3Z5N6|D3Z5N6_MOUSE Zinc finger protein ubi-d4 OS=Mus musculus GN=Dpf2 PE=1 SV=1;sp|Q61103|REQU_MOUSE Zinc finger protein ubi-d4 OS=Mus musculus GN=Dpf2 PE=1 SV=1	Zinc finger protein ubi-d4	Dpf2	1.39	2.91	+	3.71	3.34	+	0.54	0.27
tr|A2AFK7|A2AFK7_MOUSE Eukaryotic initiation factor 4A-III (Fragment) OS=Mus musculus GN=Eif4a3 PE=1 SV=1;sp|Q91VC3|IF4A3_MOUSE Eukaryotic initiation factor 4A-III OS=Mus musculus GN=Eif4a3 PE=1 SV=3;tr|A0A0N4SVP8|A0A0N4SVP8_MOUSE Protein Gm5580 OS=Mus mus	Eukaryotic initiation factor 4A-III;Eukaryotic initiation factor 4A-III, N-terminally processed	Eif4a3	2.54	2.91	+	4.22	2.94	+	1.35	0.71
sp|P58283|RN216_MOUSE E3 ubiquitin-protein ligase RNF216 OS=Mus musculus GN=Rnf216 PE=1 SV=3;sp|P58283-2|RN216_MOUSE Isoform 2 of E3 ubiquitin-protein ligase RNF216 OS=Mus musculus GN=Rnf216;sp|P58283-3|RN216_MOUSE Isoform 3 of E3 ubiquitin-protein ligase	E3 ubiquitin-protein ligase RNF216	Rnf216	4.16	2.89	+	2.96	2.76	+	1.63	1.1
tr|A0A140T8R7|A0A140T8R7_MOUSE REST corepressor 1 OS=Mus musculus GN=Rcor1 PE=1 SV=1;sp|Q8CFE3|RCOR1_MOUSE REST corepressor 1 OS=Mus musculus GN=Rcor1 PE=1 SV=3	REST corepressor 1	Rcor1	3.03	2.86	+	1.46	2.24	+	1.26	-0.43
tr|D3YYD2|D3YYD2_MOUSE Protein FAM111A OS=Mus musculus GN=Fam111a PE=1 SV=1;sp|Q9D2L9|F111A_MOUSE Protein FAM111A OS=Mus musculus GN=Fam111a PE=2 SV=1	Protein FAM111A	Fam111a	3.11	2.84	+	2.35	3.97	+	0.98	1.39
sp|O54774|AP3D1_MOUSE AP-3 complex subunit delta-1 OS=Mus musculus GN=Ap3d1 PE=1 SV=1	AP-3 complex subunit delta-1	Ap3d1	2.85	2.8	+	2.37	2.75	+	1.77	0.18
tr|G5E8H3|G5E8H3_MOUSE DNA-binding protein Ikaros OS=Mus musculus GN=Ikzf1 PE=1 SV=1;tr|Q5SWT9|Q5SWT9_MOUSE DNA-binding protein Ikaros OS=Mus musculus GN=Ikzf1 PE=1 SV=1;sp|Q03267|IKZF1_MOUSE DNA-binding protein Ikaros OS=Mus musculus GN=Ikzf1 PE=1 SV=2;sp	DNA-binding protein Ikaros	Ikzf1	2.9	2.8	+	3.02	2.57	+	0.01	-0.01
sp|E9Q784|ZC3HD_MOUSE Zinc finger CCCH domain-containing protein 13 OS=Mus musculus GN=Zc3h13 PE=1 SV=1		Zc3h13	2.72	2.79	+	4.31	2.53	+	0.95	-0.31
sp|Q3U1T3|BRM1L_MOUSE Breast cancer metastasis-suppressor 1-like protein OS=Mus musculus GN=Brms1l PE=2 SV=1;sp|Q3U1T3-2|BRM1L_MOUSE Isoform 2 of Breast cancer metastasis-suppressor 1-like protein OS=Mus musculus GN=Brms1l	Breast cancer metastasis-suppressor 1-like protein	Brms1l	2.98	2.76	+	3.63	2.44	+	0.86	0.26
sp|Q7TSZ8|NACC1_MOUSE Nucleus accumbens-associated protein 1 OS=Mus musculus GN=Nacc1 PE=1 SV=1	Nucleus accumbens-associated protein 1	Nacc1	3.94	2.74	+	3.85	3.38	+	1.29	0.64
sp|P23772|GATA3_MOUSE Trans-acting T-cell-specific transcription factor GATA-3 OS=Mus musculus GN=Gata3 PE=1 SV=1	Trans-acting T-cell-specific transcription factor GATA-3	Gata3	2.10	2.74	+	1.78	2.33	+	0.63	-0.86
tr|E9Q5C9|E9Q5C9_MOUSE Protein Nolc1 OS=Mus musculus GN=Nolc1 PE=1 SV=1		Nolc1	2.19	2.72	+	1.11	2.13		0.78	0.41
sp|P52875|TM165_MOUSE Transmembrane protein 165 OS=Mus musculus GN=Tmem165 PE=1 SV=2;tr|D3YV67|D3YV67_MOUSE Transmembrane protein 165 (Fragment) OS=Mus musculus GN=Tmem165 PE=1 SV=1	Transmembrane protein 165	Tmem165	3.31	2.72	+	2.14	2.58	+	0.37	-0.34
sp|Q8R2M2|TDIF2_MOUSE Deoxynucleotidyltransferase terminal-interacting protein 2 OS=Mus musculus GN=Dnttip2 PE=1 SV=1	Deoxynucleotidyltransferase terminal-interacting protein 2	Dnttip2	1.56	2.69	+	3.12	2.93	+	0.72	0.36
sp|Q9EPL8|IPO7_MOUSE Importin-7 OS=Mus musculus GN=Ipo7 PE=1 SV=2	Importin-7	Ipo7	2.92	2.68	+	0	0		2.86	-3.25
sp|Q61122|NAB1_MOUSE NGFI-A-binding protein 1 OS=Mus musculus GN=Nab1 PE=1 SV=2;tr|E9PZ64|E9PZ64_MOUSE NGFI-A-binding protein 1 OS=Mus musculus GN=Nab1 PE=1 SV=1;tr|A0A087WSU4|A0A087WSU4_MOUSE NGFI-A-binding protein 1 OS=Mus musculus GN=Nab1 PE=1 SV=1	NGFI-A-binding protein 1	Nab1	2.63	2.62	+	1.68	2.44	+	1.11	1.58
tr|Q5SVG5|Q5SVG5_MOUSE AP-1 complex subunit beta-1 OS=Mus musculus GN=Ap1b1 PE=1 SV=1;tr|Q5SVG4|Q5SVG4_MOUSE AP-1 complex subunit beta-1 OS=Mus musculus GN=Ap1b1 PE=1 SV=1;sp|O35643|AP1B1_MOUSE AP-1 complex subunit beta-1 OS=Mus musculus GN=Ap1b1 PE=1 SV=2	AP-1 complex subunit beta-1	Ap1b1;Ap2b1	2.47	2.6	+	0.31	0.86		0.89	-1.78
sp|P29341|PABP1_MOUSE Polyadenylate-binding protein 1 OS=Mus musculus GN=Pabpc1 PE=1 SV=2;tr|Q91YZ8|Q91YZ8_MOUSE Polyadenylate-binding protein OS=Mus musculus GN=Pabpc4 PE=1 SV=1;tr|D3Z5M2|D3Z5M2_MOUSE Polyadenylate-binding protein OS=Mus musculus GN=Gm101	Polyadenylate-binding protein 1;Polyadenylate-binding protein	Pabpc1;Pabpc4;Gm10110;Pabpc2;Pabpc6	2.74	2.58	+	3.41	3	+	1.18	0.5
sp|Q62348|TSN_MOUSE Translin OS=Mus musculus GN=Tsn PE=1 SV=1	Translin	Tsn	4.23	2.57	+	1.15	1.83		1.06	-1.65
sp|P47955|RLA1_MOUSE 60S acidic ribosomal protein P1 OS=Mus musculus GN=Rplp1 PE=1 SV=1	60S acidic ribosomal protein P1	Rplp1	1.45	2.55	+	1.56	4.07	+	2.04	1.01
sp|P40124|CAP1_MOUSE Adenylyl cyclase-associated protein 1 OS=Mus musculus GN=Cap1 PE=1 SV=4;tr|B1ARS0|B1ARS0_MOUSE Adenylyl cyclase-associated protein 1 (Fragment) OS=Mus musculus GN=Cap1 PE=1 SV=1	Adenylyl cyclase-associated protein 1;Adenylyl cyclase-associated protein	Cap1	1.35	2.52	+	1.61	2.41	+	0.22	0.15
tr|A0A087WPA7|A0A087WPA7_MOUSE Transcriptional activator Myb OS=Mus musculus GN=Myb PE=4 SV=1;sp|P06876|MYB_MOUSE Transcriptional activator Myb OS=Mus musculus GN=Myb PE=1 SV=2	Transcriptional activator Myb	Myb	2.05	2.51	+	0.89	1.77		1.49	-0.68
sp|O54790|MAFG_MOUSE Transcription factor MafG OS=Mus musculus GN=Mafg PE=1 SV=1	Transcription factor MafG	Mafg	2.24	2.49	+	2.44	2.86	+	0.98	0.72
sp|P61620|S61A1_MOUSE Protein transport protein Sec61 subunit alpha isoform 1 OS=Mus musculus GN=Sec61a1 PE=1 SV=2;tr|Q9CYJ6|Q9CYJ6_MOUSE Protein transport protein Sec61 subunit alpha isoform 2 OS=Mus musculus GN=Sec61a2 PE=1 SV=1;sp|Q9JLR1|S61A2_MOUSE Pro	Protein transport protein Sec61 subunit alpha isoform 1;Protein transport protein Sec61 subunit alpha isoform 2	Sec61a1;Sec61a2	1.65	2.48	+	0.11	0.3		0.69	-1.4
sp|Q8R3Y8-2|I2BP1_MOUSE Isoform 2 of Interferon regulatory factor 2-binding protein 1 OS=Mus musculus GN=Irf2bp1;sp|Q8R3Y8|I2BP1_MOUSE Interferon regulatory factor 2-binding protein 1 OS=Mus musculus GN=Irf2bp1 PE=1 SV=2	Interferon regulatory factor 2-binding protein 1	Irf2bp1	2.12	2.47	+	0.54	1.24		0.19	-0.52
tr|E9Q2B2|E9Q2B2_MOUSE Nuclear receptor corepressor 1 OS=Mus musculus GN=Ncor1 PE=1 SV=1;tr|Q5RIM6|Q5RIM6_MOUSE Nuclear receptor co-repressor 1, isoform CRA_a OS=Mus musculus GN=Ncor1 PE=1 SV=1;sp|Q60974-2|NCOR1_MOUSE Isoform 2 of Nuclear receptor corepres	Nuclear receptor corepressor 1	Ncor1	2.05	2.41	+	0.3	0.56		0.62	-0.35
sp|P17427|AP2A2_MOUSE AP-2 complex subunit alpha-2 OS=Mus musculus GN=Ap2a2 PE=1 SV=2	AP-2 complex subunit alpha-2	Ap2a2	2.74	2.4	+	0.21	0.56		0.81	-1.5
tr|A0A087WNY4|A0A087WNY4_MOUSE Zinc finger protein Helios OS=Mus musculus GN=Ikzf2 PE=1 SV=1;sp|P81183|IKZF2_MOUSE Zinc finger protein Helios OS=Mus musculus GN=Ikzf2 PE=1 SV=2;sp|P81183-2|IKZF2_MOUSE Isoform A of Zinc finger protein Helios OS=Mus musculus	Zinc finger protein Helios	Ikzf2	3.12	2.39	+	0.72	1.41		0.39	-0.81
tr|A0A0R4J249|A0A0R4J249_MOUSE Neurotrophin receptor-interacting factor 1 OS=Mus musculus GN=Zfp110 PE=4 SV=1;sp|Q923B3|NRIF1_MOUSE Neurotrophin receptor-interacting factor 1 OS=Mus musculus GN=Nrif1 PE=1 SV=3;tr|F8VQL6|F8VQL6_MOUSE Neurotrophin receptor-i	Neurotrophin receptor-interacting factor 1;Neurotrophin receptor-interacting factor 2	Nrif1;Zfp369;Nrif2	2.77	2.39	+	0.17	0.42		0.62	-1.15
tr|E9QAT4|E9QAT4_MOUSE Protein Sec16a OS=Mus musculus GN=Sec16a PE=1 SV=1;tr|A2AIX1|A2AIX1_MOUSE Protein Sec16a OS=Mus musculus GN=Sec16a PE=1 SV=1		Sec16a	2.76	2.37	+	0	0		3	-1.89
sp|P53566-4|CEBPA_MOUSE Isoform 3 of CCAAT/enhancer-binding protein alpha OS=Mus musculus GN=Cebpa;sp|P53566-3|CEBPA_MOUSE Isoform 2 of CCAAT/enhancer-binding protein alpha OS=Mus musculus GN=Cebpa;sp|P53566|CEBPA_MOUSE CCAAT/enhancer-binding protein alpha	CCAAT/enhancer-binding protein alpha	Cebpa	3.14	2.36	+	2.56	2.19	+	1.01	0.44
tr|D3Z5Y5|D3Z5Y5_MOUSE Choline/ethanolaminephosphotransferase 1 (Fragment) OS=Mus musculus GN=Cept1 PE=1 SV=1;tr|D3YX12|D3YX12_MOUSE Choline/ethanolaminephosphotransferase 1 (Fragment) OS=Mus musculus GN=Cept1 PE=1 SV=1;tr|A0A0A6YXR0|A0A0A6YXR0_MOUSE Choli	Choline/ethanolaminephosphotransferase 1	Cept1	2.56	2.36	+	0.29	0.74		0.86	-1.82
tr|Q6NSQ5|Q6NSQ5_MOUSE Protein Sp140 OS=Mus musculus GN=Sp140 PE=1 SV=1		Sp140	2.35	2.34	+	2.42	3.06	+	0.83	0.58
tr|B1ASA3|B1ASA3_MOUSE Polyhomeotic-like 2 (Drosophila) (Fragment) OS=Mus musculus GN=Phc2 PE=1 SV=1;sp|Q9QWH1-2|PHC2_MOUSE Isoform 2 of Polyhomeotic-like protein 2 OS=Mus musculus GN=Phc2;sp|Q9QWH1|PHC2_MOUSE Polyhomeotic-like protein 2 OS=Mus musculus GN	Polyhomeotic-like protein 2	Phc2	2.08	2.27	+	0	0		2.85	-2.78
sp|Q91W96|APC4_MOUSE Anaphase-promoting complex subunit 4 OS=Mus musculus GN=Anapc4 PE=1 SV=1	Anaphase-promoting complex subunit 4	Anapc4	1.66	2.26	+	2.85	4.03	+	0.96	0.71
sp|Q3TUF7-2|YETS2_MOUSE Isoform 2 of YEATS domain-containing protein 2 OS=Mus musculus GN=Yeats2;sp|Q3TUF7-3|YETS2_MOUSE Isoform 3 of YEATS domain-containing protein 2 OS=Mus musculus GN=Yeats2;sp|Q3TUF7|YETS2_MOUSE YEATS domain-containing protein 2 OS=Mus	YEATS domain-containing protein 2	Yeats2	0.82	2.24		3.83	2.33	+	1.78	2.81
sp|E9PVX6|KI67_MOUSE Proliferation marker protein Ki-67 OS=Mus musculus GN=Mki67 PE=1 SV=1;sp|E9PVX6-2|KI67_MOUSE Isoform 2 of Proliferation marker protein Ki-67 OS=Mus musculus GN=Mki67		Mki67	3.16	2.23	+	2.88	2.17	+	0.52	0.33
sp|Q64511|TOP2B_MOUSE DNA topoisomerase 2-beta OS=Mus musculus GN=Top2b PE=1 SV=2	DNA topoisomerase 2-beta	Top2b	1.35	2.22	+	1.69	2.4	+	1.44	0.49
tr|G3UWZ0|G3UWZ0_MOUSE Bromodomain adjacent to zinc finger domain protein 1A OS=Mus musculus GN=Baz1a PE=1 SV=1;sp|O88379|BAZ1A_MOUSE Bromodomain adjacent to zinc finger domain protein 1A OS=Mus musculus GN=Baz1a PE=1 SV=3	Bromodomain adjacent to zinc finger domain protein 1A	Baz1a	1.22	2.21		2.7	2.75	+	2.51	2.78
sp|Q0VEE6|ZN800_MOUSE Zinc finger protein 800 OS=Mus musculus GN=Znf800 PE=1 SV=1;tr|D3YV79|D3YV79_MOUSE Zinc finger protein 800 (Fragment) OS=Mus musculus GN=Zfp800 PE=1 SV=1	Zinc finger protein 800	Znf800;Zfp800	3.07	2.2	+	2.66	2.78	+	0.38	0.26
tr|Q7TMN8|Q7TMN8_MOUSE MCG144734, isoform CRA_a OS=Mus musculus GN=Zfp420 PE=1 SV=1		Zfp420	1.99	2.2	+	0	0		1.24	-2.41
tr|A0A0R4J170|A0A0R4J170_MOUSE Transcription activator BRG1 OS=Mus musculus GN=Smarca4 PE=1 SV=1;sp|Q3TKT4-2|SMCA4_MOUSE Isoform 2 of Transcription activator BRG1 OS=Mus musculus GN=Smarca4;tr|G3UX35|G3UX35_MOUSE Transcription activator BRG1 (Fragment) OS=	Transcription activator BRG1	Smarca4	1.67	2.19	+	0.53	1.03		0.07	-0.12
sp|P62983|RS27A_MOUSE Ubiquitin-40S ribosomal protein S27a OS=Mus musculus GN=Rps27a PE=1 SV=2;tr|A0A0A6YW67|A0A0A6YW67_MOUSE MCG23377, isoform CRA_b OS=Mus musculus GN=Gm8797 PE=4 SV=1;tr|E9Q9J0|E9Q9J0_MOUSE Ubiquitin-60S ribosomal protein L40 (Fragment)	Ubiquitin-40S ribosomal protein S27a;Ubiquitin;40S ribosomal protein S27a;Ubiquitin-60S ribosomal protein L40;Ubiquitin;60S ribosomal protein L40;Polyubiquitin-B;Ubiquitin;Polyubiquitin-C;Ubiquitin;Ubiquitin-related 1;Ubiquitin-related 2	Rps27a;Gm8797;Uba52;Ubc;Ubb;Kxd1	3.56	2.17	+	2.8	1.79	+	0.26	0.14
sp|Q9QYE6|GOGA5_MOUSE Golgin subfamily A member 5 OS=Mus musculus GN=Golga5 PE=1 SV=2	Golgin subfamily A member 5	Golga5	3.47	2.16	+	1.26	1.87		0.11	-0.19
sp|Q8C0I4|EPC2_MOUSE Enhancer of polycomb homolog 2 OS=Mus musculus GN=Epc2 PE=2 SV=2	Enhancer of polycomb homolog 2	Epc2	2.32	2.11	+	2.17	2.52	+	0.48	0.3
sp|Q91VT1|NSE2_MOUSE E3 SUMO-protein ligase NSE2 OS=Mus musculus GN=Nsmce2 PE=2 SV=1;sp|Q91VT1-2|NSE2_MOUSE Isoform 2 of E3 SUMO-protein ligase NSE2 OS=Mus musculus GN=Nsmce2	E3 SUMO-protein ligase NSE2	Nsmce2	2.97	2.07	+	2.03	1.87	+	1.19	0.65
tr|A0A087WP47|A0A087WP47_MOUSE Protein 2810474O19Rik (Fragment) OS=Mus musculus GN=2810474O19Rik PE=1 SV=1;tr|A0A087WP74|A0A087WP74_MOUSE Protein 2810474O19Rik OS=Mus musculus GN=2810474O19Rik PE=1 SV=1;sp|Q5DTW7-3|K1551_MOUSE Isoform 2 of Uncharacterized	Uncharacterized protein KIAA1551	2810474O19Rik;Kiaa1551	2.58	2.05	+	1.56	2.1	+	0.68	0.27
tr|B5B2U1|B5B2U1_MOUSE Nuclear factor of activated T-cells c3 isoform IAL-Xa OS=Mus musculus GN=Nfatc3 PE=1 SV=1;tr|B5B2U2|B5B2U2_MOUSE Nuclear factor of activated T-cells c3 isoform IAL-deltaXa OS=Mus musculus GN=Nfatc3 PE=1 SV=1;tr|Q3UZ64|Q3UZ64_MOUSE Nu	Nuclear factor of activated T-cells, cytoplasmic 3	Nfatc3	4	2.02	+	0.15	0.32		0.98	-1.61
tr|E9PV44|E9PV44_MOUSE ATPase inhibitor, mitochondrial OS=Mus musculus GN=Atpif1 PE=1 SV=1;sp|O35143|ATIF1_MOUSE ATPase inhibitor, mitochondrial OS=Mus musculus GN=Atpif1 PE=1 SV=2	ATPase inhibitor, mitochondrial	Atpif1	1.61	1.97	+	2.46	2.8	+	0	0
tr|Q8C402|Q8C402_MOUSE Lymphoid enhancer binding factor 1, isoform CRA_b OS=Mus musculus GN=Lef1 PE=1 SV=1;tr|D3Z654|D3Z654_MOUSE Lymphoid enhancer binding factor 1, isoform CRA_d OS=Mus musculus GN=Lef1 PE=1 SV=1;sp|P27782-2|LEF1_MOUSE Isoform 2 of Lympho	Lymphoid enhancer-binding factor 1;Transcription factor 7-like 2;Transcription factor 7;Transcription factor 7-like 1	Lef1;Tcf7l2;Tcf7;Tcf7l1	1.58	1.96	+	0.13	0.37		0.76	-1.63
sp|Q60665-2|SKIL_MOUSE Isoform 2 of Ski-like protein OS=Mus musculus GN=Skil;sp|Q60665|SKIL_MOUSE Ski-like protein OS=Mus musculus GN=Skil PE=1 SV=2;tr|D3Z7C5|D3Z7C5_MOUSE Ski-like protein OS=Mus musculus GN=Skil PE=4 SV=1	Ski-like protein	Skil	1.48	1.95	+	1.33	2.04	+	0.4	0.28
sp|Q8K2C9|HACD3_MOUSE Very-long-chain (3R)-3-hydroxyacyl-CoA dehydratase 3 OS=Mus musculus GN=Hacd3 PE=1 SV=2	Very-long-chain (3R)-3-hydroxyacyl-CoA dehydratase 3	Hacd3	2.88	1.95	+	0.1	0.32		0.54	-1.12
sp|Q00322|CEBPD_MOUSE CCAAT/enhancer-binding protein delta OS=Mus musculus GN=Cebpd PE=1 SV=2	CCAAT/enhancer-binding protein delta	Cebpd	1.61	1.94	+	1.87	3.61	+	0.17	0.31
sp|Q61990-2|PCBP2_MOUSE Isoform 2 of Poly(rC)-binding protein 2 OS=Mus musculus GN=Pcbp2;sp|Q61990-3|PCBP2_MOUSE Isoform 3 of Poly(rC)-binding protein 2 OS=Mus musculus GN=Pcbp2;sp|Q61990|PCBP2_MOUSE Poly(rC)-binding protein 2 OS=Mus musculus GN=Pcbp2 PE=1	Poly(rC)-binding protein 2;Poly(rC)-binding protein 3	Pcbp2;Pcbp3	1.54	1.93	+	0.11	-0.42		0.96	-1.97
tr|A0A0G2JDJ5|A0A0G2JDJ5_MOUSE Farnesyl pyrophosphate synthase (Fragment) OS=Mus musculus GN=Fdps PE=4 SV=1;tr|A0A0G2JEB3|A0A0G2JEB3_MOUSE Farnesyl pyrophosphate synthase (Fragment) OS=Mus musculus GN=Fdps PE=4 SV=4;tr|A0A0G2JEA5|A0A0G2JEA5_MOUSE Protein G	Farnesyl pyrophosphate synthase	Fdps	2.20	1.89	+	0.23	0.39		0.5	0.3
sp|Q8BHZ4|ZN592_MOUSE Zinc finger protein 592 OS=Mus musculus GN=Znf592 PE=1 SV=3	Zinc finger protein 592	Znf592	3.24	1.88	+	1.89	2.17	+	0.22	0.14
tr|E9Q616|E9Q616_MOUSE Protein Ahnak OS=Mus musculus GN=Ahnak PE=1 SV=1		Ahnak	1.36	1.86	+	0.5	1.94		0.22	-0.92
sp|Q8BH60-2|GOPC_MOUSE Isoform 2 of Golgi-associated PDZ and coiled-coil motif-containing protein OS=Mus musculus GN=Gopc;tr|K3W4Q9|K3W4Q9_MOUSE Golgi-associated PDZ and coiled-coil motif-containing protein OS=Mus musculus GN=Gopc PE=1 SV=1;sp|Q8BH60|GOPC_	Golgi-associated PDZ and coiled-coil motif-containing protein	Gopc	2.22	1.85	+	0.31	0.44		1.5	-1.82
tr|E9Q317|E9Q317_MOUSE Histone deacetylase complex subunit SAP18 OS=Mus musculus GN=Sap18b PE=1 SV=1;sp|O55128|SAP18_MOUSE Histone deacetylase complex subunit SAP18 OS=Mus musculus GN=Sap18 PE=1 SV=1;tr|D3YY73|D3YY73_MOUSE Histone deacetylase complex subun	Histone deacetylase complex subunit SAP18	Gm10094;Sap18	1.91	1.82	+	3.15	2.07	+	0.03	0.03
tr|Q8BJZ0|Q8BJZ0_MOUSE Putative uncharacterized protein OS=Mus musculus GN=Zmynd11 PE=1 SV=1;tr|D3YXX1|D3YXX1_MOUSE Zinc finger MYND domain-containing protein 11 OS=Mus musculus GN=Zmynd11 PE=1 SV=1;sp|Q8R5C8|ZMY11_MOUSE Zinc finger MYND domain-containing	Zinc finger MYND domain-containing protein 11	Zmynd11	2.72	1.81	+	2.6	1.49	+	0.24	-0.07
sp|Q62167|DDX3X_MOUSE ATP-dependent RNA helicase DDX3X OS=Mus musculus GN=Ddx3x PE=1 SV=3;sp|P16381|DDX3L_MOUSE Putative ATP-dependent RNA helicase Pl10 OS=Mus musculus GN=D1Pas1 PE=1 SV=1	ATP-dependent RNA helicase DDX3X;Putative ATP-dependent RNA helicase Pl10	Ddx3x;D1Pas1	1.37	1.81	+	1.19	2.77		0.16	-0.36
tr|Q99JZ4|Q99JZ4_MOUSE GTP-binding protein SAR1a OS=Mus musculus GN=Sar1a PE=1 SV=1;sp|P36536|SAR1A_MOUSE GTP-binding protein SAR1a OS=Mus musculus GN=Sar1a PE=1 SV=1	GTP-binding protein SAR1a	Sar1a	1.59	1.79	+	2.32	1.84	+	0.13	-0.07
tr|F8VQ93|F8VQ93_MOUSE PH-interacting protein OS=Mus musculus GN=Phip PE=1 SV=1;sp|Q8VDD9|PHIP_MOUSE PH-interacting protein OS=Mus musculus GN=Phip PE=1 SV=2	PH-interacting protein	Phip	2.20	1.79	+	0.96	1.98		0.17	-0.32
sp|Q6P1D7|SLX4_MOUSE Structure-specific endonuclease subunit SLX4 OS=Mus musculus GN=Slx4 PE=1 SV=1	Structure-specific endonuclease subunit SLX4	Slx4	1.51	1.76	+	0.02	-0.05		0.6	-0.99
sp|Q9CU62|SMC1A_MOUSE Structural maintenance of chromosomes protein 1A OS=Mus musculus GN=Smc1a PE=1 SV=4	Structural maintenance of chromosomes protein 1A	Smc1a	2.26	1.74	+	1.03	2.32		0.76	0.4
tr|G3X963|G3X963_MOUSE ATPase family AAA domain-containing protein 2 OS=Mus musculus GN=Atad2 PE=1 SV=1		Atad2	2.68	1.74	+	0.1	0.34		0.42	-1.1
sp|Q9Z204-2|HNRPC_MOUSE Isoform C1 of Heterogeneous nuclear ribonucleoproteins C1/C2 OS=Mus musculus GN=Hnrnpc;sp|Q9Z204|HNRPC_MOUSE Heterogeneous nuclear ribonucleoproteins C1/C2 OS=Mus musculus GN=Hnrnpc PE=1 SV=1;sp|Q9Z204-4|HNRPC_MOUSE Isoform 4 of Het	Heterogeneous nuclear ribonucleoproteins C1/C2	Hnrnpc	2.40	1.73	+	2.89	1.26	+	0.21	-0.09
sp|Q9JI44|DMAP1_MOUSE DNA methyltransferase 1-associated protein 1 OS=Mus musculus GN=Dmap1 PE=1 SV=1;sp|Q9JI44-2|DMAP1_MOUSE Isoform 2 of DNA methyltransferase 1-associated protein 1 OS=Mus musculus GN=Dmap1	DNA methyltransferase 1-associated protein 1	Dmap1	2.71	1.71	+	1.39	2.09	+	0.21	0.3
sp|Q3TIX9|SNUT2_MOUSE U4/U6.U5 tri-snRNP-associated protein 2 OS=Mus musculus GN=Usp39 PE=1 SV=2	U4/U6.U5 tri-snRNP-associated protein 2	Usp39	2.88	1.7	+	1.08	2.84		0.5	0.3
sp|Q91VL9|ZBTB1_MOUSE Zinc finger and BTB domain-containing protein 1 OS=Mus musculus GN=Zbtb1 PE=1 SV=1	Zinc finger and BTB domain-containing protein 1	Zbtb1	1.79	1.67	+	1.72	2.07	+	0.2	-0.18
sp|O70494-3|SP3_MOUSE Isoform 3 of Transcription factor Sp3 OS=Mus musculus GN=Sp3;sp|O70494-2|SP3_MOUSE Isoform 2 of Transcription factor Sp3 OS=Mus musculus GN=Sp3;sp|O70494|SP3_MOUSE Transcription factor Sp3 OS=Mus musculus GN=Sp3 PE=1 SV=2	Transcription factor Sp3	Sp3	2.28	1.65	+	1.93	3.23	+	1.21	0.98
sp|P97377-2|CDK2_MOUSE Isoform CDK2-alpha of Cyclin-dependent kinase 2 OS=Mus musculus GN=Cdk2;sp|P97377|CDK2_MOUSE Cyclin-dependent kinase 2 OS=Mus musculus GN=Cdk2 PE=1 SV=2	Cyclin-dependent kinase 2	Cdk2	2.29	1.64	+	0	0		1.57	-2.18
tr|E9Q7E2|E9Q7E2_MOUSE Protein Arid2 OS=Mus musculus GN=Arid2 PE=1 SV=1		Arid2	1.50	1.6	+	2.34	2.2	+	0.83	0.61
sp|O55201|SPT5H_MOUSE Transcription elongation factor SPT5 OS=Mus musculus GN=Supt5h PE=1 SV=1;sp|O55201-2|SPT5H_MOUSE Isoform 2 of Transcription elongation factor SPT5 OS=Mus musculus GN=Supt5h;tr|A0A140LJ34|A0A140LJ34_MOUSE Transcription elongation facto	Transcription elongation factor SPT5	Supt5h	3.32	1.58	+	1.37	1.12	+	0.01	0.01
tr|Q9DBQ6|Q9DBQ6_MOUSE Nuclear factor of activated T-cells c1 isoform IB-VIII OS=Mus musculus GN=Nfatc1 PE=1 SV=1;tr|Q6P7T9|Q6P7T9_MOUSE Nuclear factor of activated T-cells c1 isoform IA-IXS OS=Mus musculus GN=Nfatc1 PE=1 SV=1;tr|B5B2N7|B5B2N7_MOUSE Nuclea	Nuclear factor of activated T-cells, cytoplasmic 1	Nfatc1	2.45	1.53	+	3.42	1.67	+	0.17	0.03
sp|Q8CJF7|ELYS_MOUSE Protein ELYS OS=Mus musculus GN=Ahctf1 PE=1 SV=1	Protein ELYS	Ahctf1	1.35	1.49	+	0.91	0.93		0.28	0.21
sp|Q9Z103|ADNP_MOUSE Activity-dependent neuroprotector homeobox protein OS=Mus musculus GN=Adnp PE=1 SV=2	Activity-dependent neuroprotector homeobox protein	Adnp	2.23	1.46	+	1.21	0.9		0.09	-0.04
tr|V9GXE9|V9GXE9_MOUSE Zinc finger transcription factor Trps1 OS=Mus musculus GN=Trps1 PE=1 SV=1;tr|G3UW90|G3UW90_MOUSE Trichorhinophalangeal syndrome I (Human), isoform CRA_b OS=Mus musculus GN=Trps1 PE=1 SV=1;tr|V9GX74|V9GX74_MOUSE Zinc finger transcript	Zinc finger transcription factor Trps1	Trps1	2.09	1.38	+	2	1.41	+	0.31	0.14
tr|E9Q6A7|E9Q6A7_MOUSE Protein Bptf OS=Mus musculus GN=Bptf PE=1 SV=1;tr|A2A655|A2A655_MOUSE Protein Bptf OS=Mus musculus GN=Bptf PE=1 SV=1;tr|A2A654|A2A654_MOUSE Protein Bptf OS=Mus musculus GN=Bptf PE=1 SV=1		Bptf	2.12	1.38	+	2.37	1.29	+	0.27	0.08
sp|P60122|RUVB1_MOUSE RuvB-like 1 OS=Mus musculus GN=Ruvbl1 PE=1 SV=1	RuvB-like 1	Ruvbl1	1.22	1.36		1.79	2.11	+	2.17	2.11
sp|Q8R3B7-2|BRD8_MOUSE Isoform 2 of Bromodomain-containing protein 8 OS=Mus musculus GN=Brd8;sp|Q8R3B7|BRD8_MOUSE Bromodomain-containing protein 8 OS=Mus musculus GN=Brd8 PE=1 SV=2;tr|D3YZC7|D3YZC7_MOUSE Bromodomain-containing protein 8 OS=Mus musculus GN=	Bromodomain-containing protein 8	Brd8	1.99	1.31	+	2.63	2.66	+	0.84	0.58
sp|Q9DBY8|NVL_MOUSE Nuclear valosin-containing protein-like OS=Mus musculus GN=Nvl PE=1 SV=1	Nuclear valosin-containing protein-like	Nvl	2.83	1.27	+	1.53	2.2	+	0.97	1.29
sp|P63017|HSP7C_MOUSE Heat shock cognate 71 kDa protein OS=Mus musculus GN=Hspa8 PE=1 SV=1;tr|Q504P4|Q504P4_MOUSE Heat shock cognate 71 kDa protein OS=Mus musculus GN=Hspa8 PE=1 SV=1	Heat shock cognate 71 kDa protein	Hspa8	2.84	1.26	+	1.86	1.18	+	1.27	0.57
tr|Q5UE59|Q5UE59_MOUSE Kinesin light chain 1 OS=Mus musculus GN=Klc1 PE=1 SV=1;tr|E9Q7C9|E9Q7C9_MOUSE Kinesin light chain 1 OS=Mus musculus GN=Klc1 PE=1 SV=1;tr|Q7TNF4|Q7TNF4_MOUSE Kinesin light chain 1 OS=Mus musculus GN=Klc1 PE=1 SV=1;tr|Q8CD76|Q8CD76_MO	Kinesin light chain 1	Klc1	1.1	1.25		2.83	1.55	+	3.08	1.15
sp|P99027|RLA2_MOUSE 60S acidic ribosomal protein P2 OS=Mus musculus GN=Rplp2 PE=1 SV=3	60S acidic ribosomal protein P2	Rplp2	1.44	1.25	+	1.43	2.03	+	2.07	1.61
tr|A0A0N4SV32|A0A0N4SV32_MOUSE Plasminogen activator inhibitor 1 RNA-binding protein OS=Mus musculus GN=Serbp1 PE=1 SV=1;tr|Q3UMP4|Q3UMP4_MOUSE Plasminogen activator inhibitor 1 RNA-binding protein OS=Mus musculus GN=Serbp1 PE=1 SV=1;sp|Q9CY58-3|PAIRB_MOUS	Plasminogen activator inhibitor 1 RNA-binding protein	Serbp1	1.79	1.21	+	3.55	1.8	+	2.39	0.84
sp|P61965|WDR5_MOUSE WD repeat-containing protein 5 OS=Mus musculus GN=Wdr5 PE=1 SV=1;tr|F6Q3W0|F6Q3W0_MOUSE WD repeat-containing protein 5 (Fragment) OS=Mus musculus GN=Wdr5 PE=1 SV=1	WD repeat-containing protein 5	Wdr5	1.53	1.19	+	0	0		1.09	-1.14
sp|Q8C0P7|ZN451_MOUSE E3 SUMO-protein ligase ZNF451 OS=Mus musculus GN=Znf451 PE=1 SV=1	Zinc finger protein 451	Znf451	2.81	1.17	+	2.95	1.92	+	0.63	0.26
tr|Q3UUV0|Q3UUV0_MOUSE Protein Ciz1 OS=Mus musculus GN=Ciz1 PE=1 SV=1;tr|A2AN61|A2AN61_MOUSE CDKN1A interacting zinc finger protein 1, isoform CRA_d OS=Mus musculus GN=Ciz1 PE=1 SV=1;tr|Q8VEH2|Q8VEH2_MOUSE CDKN1A interacting zinc finger protein 1 OS=Mus mu		Ciz1	1.75	1.17	+	2.15	1.55	+	0.06	-0.05
tr|S4R1M2|S4R1M2_MOUSE Scaffold attachment factor B1 OS=Mus musculus GN=Safb PE=1 SV=1;sp|D3YXK2|SAFB1_MOUSE Scaffold attachment factor B1 OS=Mus musculus GN=Safb PE=1 SV=2	Scaffold attachment factor B1	Safb	2.45	1.16	+	2.82	1.28	+	0.01	0
tr|Q8BTS0|Q8BTS0_MOUSE DEAD (Asp-Glu-Ala-Asp) box polypeptide 5 OS=Mus musculus GN=Ddx5 PE=1 SV=1;sp|Q61656|DDX5_MOUSE Probable ATP-dependent RNA helicase DDX5 OS=Mus musculus GN=Ddx5 PE=1 SV=2;tr|S4R1I6|S4R1I6_MOUSE MCG2872, isoform CRA_b OS=Mus musculus	Probable ATP-dependent RNA helicase DDX5	Ddx5	2.23	1.15	+	0.77	0.57		0.08	0.06
sp|P27005|S10A8_MOUSE Protein S100-A8 OS=Mus musculus GN=S100a8 PE=1 SV=3	Protein S100-A8	S100a8	1.93	1.14	+	0.16	-0.25		0.66	-0.84
sp|Q9QZQ8-2|H2AY_MOUSE Isoform 1 of Core histone macro-H2A.1 OS=Mus musculus GN=H2afy;sp|Q9QZQ8|H2AY_MOUSE Core histone macro-H2A.1 OS=Mus musculus GN=H2afy PE=1 SV=3	Core histone macro-H2A.1	H2afy	2.02	1.12	+	0.5	0.37		0.28	-0.24
sp|Q91ZW3|SMCA5_MOUSE SWI/SNF-related matrix-associated actin-dependent regulator of chromatin subfamily A member 5 OS=Mus musculus GN=Smarca5 PE=1 SV=1	SWI/SNF-related matrix-associated actin-dependent regulator of chromatin subfamily A member 5	Smarca5	2.30	1.11	+	0.07	-0.21		0.72	-1.34
sp|Q61624|ZN148_MOUSE Zinc finger protein 148 OS=Mus musculus GN=Znf148 PE=1 SV=2	Zinc finger protein 148	Znf148	1.63	1.11	+	2.37	1.01	+	0.76	0.47
sp|O88665|BRD7_MOUSE Bromodomain-containing protein 7 OS=Mus musculus GN=Brd7 PE=1 SV=1	Bromodomain-containing protein 7	Brd7	1.72	1.09	+	1.42	1.07	+	0.23	0.16
tr|A0A1B0GR71|A0A1B0GR71_MOUSE Protein Gm4924 OS=Mus musculus GN=Gm4924 PE=4 SV=1;tr|Q3UF22|Q3UF22_MOUSE Protein Gm4924 (Fragment) OS=Mus musculus GN=Gm4924 PE=2 SV=1		Gm4924	1.66	1.03	+	1.52	0.93	+	0.7	-0.44
tr|J3QNY1|J3QNY1_MOUSE Protein Gm9242 OS=Mus musculus GN=Gm9242 PE=4 SV=1;sp|Q8BG05-2|ROA3_MOUSE Isoform 2 of Heterogeneous nuclear ribonucleoprotein A3 OS=Mus musculus GN=Hnrnpa3;tr|B2RXM2|B2RXM2_MOUSE EG627828 protein OS=Mus musculus GN=Gm6793 PE=1 SV=1	Heterogeneous nuclear ribonucleoprotein A3	Gm9242;Hnrnpa3;Gm6793	2.59	1.02	+	0.46	0.47		0.31	-0.32
tr|Q3UNN4|Q3UNN4_MOUSE Putative uncharacterized protein OS=Mus musculus GN=Smarcc1 PE=1 SV=1;sp|P97496-2|SMRC1_MOUSE Isoform 2 of SWI/SNF complex subunit SMARCC1 OS=Mus musculus GN=Smarcc1;sp|P97496|SMRC1_MOUSE SWI/SNF complex subunit SMARCC1 OS=Mus muscul	SWI/SNF complex subunit SMARCC1	Smarcc1	2.01	1	+	0.34	0.35		0.28	-0.27
sp|P54843|MAF_MOUSE Transcription factor Maf OS=Mus musculus GN=Maf PE=1 SV=2;sp|P54843-3|MAF_MOUSE Isoform 3 of Transcription factor Maf OS=Mus musculus GN=Maf;sp|P54843-2|MAF_MOUSE Isoform 2 of Transcription factor Maf OS=Mus musculus GN=Maf	Transcription factor Maf	Maf	2.04	0.98	+	0.64	0.48		0.66	-0.42
sp|P54841|MAFB_MOUSE Transcription factor MafB OS=Mus musculus GN=Mafb PE=1 SV=1	Transcription factor MafB	Mafb	1.78	0.97	+	0.74	0.63		0.05	-0.05
sp|P13864|DNMT1_MOUSE DNA (cytosine-5)-methyltransferase 1 OS=Mus musculus GN=Dnmt1 PE=1 SV=5;tr|J3QNW0|J3QNW0_MOUSE DNA (cytosine-5)-methyltransferase OS=Mus musculus GN=Dnmt1 PE=1 SV=1;sp|P13864-2|DNMT1_MOUSE Isoform 2 of DNA (cytosine-5)-methyltransfera	DNA (cytosine-5)-methyltransferase 1;DNA (cytosine-5)-methyltransferase	Dnmt1	1.51	0.95	+	0.67	1.31		0.44	0.23
sp|O09106|HDAC1_MOUSE Histone deacetylase 1 OS=Mus musculus GN=Hdac1 PE=1 SV=1;tr|D3YYI8|D3YYI8_MOUSE Histone deacetylase OS=Mus musculus GN=Gm10093 PE=3 SV=1	Histone deacetylase 1;Histone deacetylase	Hdac1;Gm10093	3.36	0.93	+	0.13	0.12		0.11	-0.06
sp|Q61164|CTCF_MOUSE Transcriptional repressor CTCF OS=Mus musculus GN=Ctcf PE=1 SV=2	Transcriptional repressor CTCF	Ctcf	2.02	0.92	+	2.13	0.95	+	0.11	0.06
sp|P28033-2|CEBPB_MOUSE Isoform 3 of CCAAT/enhancer-binding protein beta OS=Mus musculus GN=Cebpb;sp|P28033-3|CEBPB_MOUSE Isoform 2 of CCAAT/enhancer-binding protein beta OS=Mus musculus GN=Cebpb;sp|P28033|CEBPB_MOUSE CCAAT/enhancer-binding protein beta OS	CCAAT/enhancer-binding protein beta	Cebpb	3.10	0.91	+	1.28	2.52		1.16	1.29
sp|P27046|MA2A1_MOUSE Alpha-mannosidase 2 OS=Mus musculus GN=Man2a1 PE=1 SV=2	Alpha-mannosidase 2	Man2a1	2	0.9	+	0.09	0.19		0.13	-0.18
sp|P0CW03|LY6C2_MOUSE Lymphocyte antigen 6C2 OS=Mus musculus GN=Ly6c2 PE=1 SV=1;tr|A0A087WRP7|A0A087WRP7_MOUSE Lymphocyte antigen 6C1 (Fragment) OS=Mus musculus GN=Ly6c1 PE=1 SV=1;tr|A0A087WNZ5|A0A087WNZ5_MOUSE Lymphocyte antigen 6C1 OS=Mus musculus GN=Ly6	Lymphocyte antigen 6C2;Lymphocyte antigen 6C1	Ly6c2;Ly6c1	1.35	0.89	+	0.19	-1.03		0.38	-1.52
tr|A2AVJ7|A2AVJ7_MOUSE Ribosome-binding protein 1 OS=Mus musculus GN=Rrbp1 PE=1 SV=1;sp|Q99PL5|RRBP1_MOUSE Ribosome-binding protein 1 OS=Mus musculus GN=Rrbp1 PE=1 SV=2	Ribosome-binding protein 1	Rrbp1	1.93	0.89	+	2.47	1.56	+	0.59	0.27
sp|Q569Z6|TR150_MOUSE Thyroid hormone receptor-associated protein 3 OS=Mus musculus GN=Thrap3 PE=1 SV=1;tr|Q8BZN7|Q8BZN7_MOUSE Putative uncharacterized protein OS=Mus musculus GN=Thrap3 PE=1 SV=1	Thyroid hormone receptor-associated protein 3	Thrap3	2.29	0.88	+	0.82	0.51		0.77	-0.38
sp|Q8K310|MATR3_MOUSE Matrin-3 OS=Mus musculus GN=Matr3 PE=1 SV=1;tr|A0A087WSP7|A0A087WSP7_MOUSE MCG121979, isoform CRA_a OS=Mus musculus GN=Matr3 PE=1 SV=1;tr|A0A087WQZ1|A0A087WQZ1_MOUSE Matrin-3 OS=Mus musculus GN=Matr3 PE=1 SV=1	Matrin-3	Matr3	1.73	0.83	+	0.57	0.31		0.58	-0.22
sp|Q922U1|PRPF3_MOUSE U4/U6 small nuclear ribonucleoprotein Prp3 OS=Mus musculus GN=Prpf3 PE=1 SV=1	U4/U6 small nuclear ribonucleoprotein Prp3	Prpf3	1.78	0.81	+	0.04	-0.03		0.26	0.1
tr|G3UZ34|G3UZ34_MOUSE 116 kDa U5 small nuclear ribonucleoprotein component OS=Mus musculus GN=Eftud2 PE=1 SV=1;tr|A2AH85|A2AH85_MOUSE 116 kDa U5 small nuclear ribonucleoprotein component OS=Mus musculus GN=Eftud2 PE=1 SV=1;sp|O08810|U5S1_MOUSE 116 kDa U5	116 kDa U5 small nuclear ribonucleoprotein component	Eftud2	2.50	0.8	+	0.84	0.7		0.81	0.27
tr|Q80XN4|Q80XN4_MOUSE Protein Zfp871 OS=Mus musculus GN=Zfp871 PE=1 SV=1;tr|G5E905|G5E905_MOUSE Protein Zfp871 OS=Mus musculus GN=Zfp871 PE=1 SV=1		Zfp871	1.84	0.78	+	2.45	1.03	+	0.77	-0.26
tr|H3BL33|H3BL33_MOUSE Forkhead box protein P1 OS=Mus musculus GN=Foxp1 PE=1 SV=1;tr|H3BJM1|H3BJM1_MOUSE Forkhead box protein P1 OS=Mus musculus GN=Foxp1 PE=1 SV=1;tr|D3Z6Q3|D3Z6Q3_MOUSE Forkhead box protein P1 OS=Mus musculus GN=Foxp1 PE=1 SV=1;tr|H3BJR8|	Forkhead box protein P1	Foxp1	1.42	0.74	+	0.82	0.42		1.07	0.23
sp|O88569|ROA2_MOUSE Heterogeneous nuclear ribonucleoproteins A2/B1 OS=Mus musculus GN=Hnrnpa2b1 PE=1 SV=2;sp|O88569-3|ROA2_MOUSE Isoform 3 of Heterogeneous nuclear ribonucleoproteins A2/B1 OS=Mus musculus GN=Hnrnpa2b1;sp|O88569-2|ROA2_MOUSE Isoform 2 of H	Heterogeneous nuclear ribonucleoproteins A2/B1	Hnrnpa2b1	1.95	0.73	+	0.29	0.42		0.21	-0.32
sp|Q3UPL0|SC31A_MOUSE Protein transport protein Sec31A OS=Mus musculus GN=Sec31a PE=1 SV=2;tr|S4R2A9|S4R2A9_MOUSE Protein transport protein Sec31A (Fragment) OS=Mus musculus GN=Sec31a PE=1 SV=1;sp|Q3UPL0-2|SC31A_MOUSE Isoform 2 of Protein transport protein	Protein transport protein Sec31A	Sec31a	0	0		2.39	3.19	+	2	1.18
sp|Q9R1J0|NSDHL_MOUSE Sterol-4-alpha-carboxylate 3-dehydrogenase, decarboxylating OS=Mus musculus GN=Nsdhl PE=1 SV=1	Sterol-4-alpha-carboxylate 3-dehydrogenase, decarboxylating	Nsdhl	0.90	-0.21		1.77	3.63	+	1.58	0.38
sp|E9PV24-2|FIBA_MOUSE Isoform 2 of Fibrinogen alpha chain OS=Mus musculus GN=Fga;sp|E9PV24|FIBA_MOUSE Fibrinogen alpha chain OS=Mus musculus GN=Fga PE=1 SV=1	Fibrinogen alpha chain;Fibrinopeptide A;Fibrinogen alpha chain	Fga	0.22	-0.26		4.76	3.5	+	1.71	0.62
tr|Q3UER8|Q3UER8_MOUSE Fibrinogen gamma chain OS=Mus musculus GN=Fgg PE=1 SV=1;sp|Q8VCM7|FIBG_MOUSE Fibrinogen gamma chain OS=Mus musculus GN=Fgg PE=1 SV=1	Fibrinogen gamma chain	Fgg	0.23	-0.44		2.57	2.54	+	1.33	0.96

## Sheet: GO enrichment on all 3 cohorts
Supplementary Data 1
GO enrichment analysis of the SUMO2 targets from all His10-S2 APL mice is also shown.
Analysis Type:	PANTHER Overrepresentation Test (Released 20171205)
Annotation Version and Release Date:	GO Ontology database Released 2018-06-01
Analyzed List:	upload_1 (Mus musculus)
Reference List:	Mus musculus (all genes in database)
Test Type:	FISHER
GO biological process complete	Mus musculus REFLIST (22265)	Uploaded (309)	Expected	Fold Enrichment	raw P-value	FDR
establishment of Sertoli cell barrier (GO:0097368)	5	3	0.07	43.23	1.35E-04	9.05E-03
positive regulation of maintenance of mitotic sister chromatid cohesion (GO:0034184)	5	3	0.07	43.23	1.35E-05	9.09E-03
PML body organization (GO:0030578)	7	3	0.1	30.88	2.84E-04	1.63E-02
protein sumoylation (GO:0016925)	24	9	0.33	27.02	4.34E-10	7.00E-08
negative regulation of mRNA splicing, via spliceosome (GO:0048025)	24	7	0.33	21.02	1.67E-07	2.22E-05
positive regulation of double-strand break repair via homologous recombination (GO:1905168)	11	3	0.15	19.65	8.27E-04	3.67E-02
mRNA transcription by RNA polymerase II (GO:0042789)	19	5	0.26	18.96	1.60E-05	1.42E-03
maintenance of protein location in nucleus (GO:0051457)	24	5	0.33	15.01	4.22E-05	3.30E-03
granulocyte differentiation (GO:0030851)	20	4	0.28	14.41	2.95E-04	1.68E-02
ATP-dependent chromatin remodeling (GO:0043044)	46	8	0.64	12.53	6.78E-07	8.18E-05
negative regulation of histone methylation (GO:0031061)	24	4	0.33	12.01	5.44E-04	2.69E-02
regulation of histone H3-K4 methylation (GO:0051569)	31	5	0.43	11.62	1.24E-04	8.51E-03
blastocyst formation (GO:0001825)	58	6	0.8	7.45	2.41E-04	1.41E-02
erythrocyte differentiation (GO:0030218)	93	9	1.29	6.97	1.13E-05	1.04E-03
G1/S transition of mitotic cell cycle (GO:0000082)	70	6	0.97	6.18	6.13E-04	2.94E-02
regulation of cell cycle G2/M phase transition (GO:1902749)	96	8	1.33	6	9.29E-05	6.65E-03
liver development (GO:0001889)	101	8	1.4	5.71	1.29E-04	8.80E-03
negative regulation of transcription by RNA polymerase II (GO:0000122)	865	68	12	5.66	1.83E-30	9.35E-28
protein import into nucleus (GO:0006606)	98	7	1.36	5.15	6.10E-04	2.93E-02
cellular response to leukemia inhibitory factor (GO:1990830)	128	9	1.78	5.07	1.16E-04	8.17E-03
circadian rhythm (GO:0007623)	134	9	1.86	4.84	1.61E-04	1.04E-02
double-strand break repair (GO:0006302)	174	11	2.41	4.56	5.16E-05	3.98E-03
positive regulation of transcription by RNA polymerase II (GO:0045944)	1231	60	17.08	3.51	4.82E17	1.17E-14
