# Supplementary material for: Exploration of nuclear body-enhanced sumoylation reveals that PML represses 2-cell features of embryonic stem cells
Source: Nat Commun. 2022 Sep 29;13:5726. doi: 10.1038/s41467-022-33147-6 (PMC9522831; doi:10.1038/s41467-022-33147-6)
Supplement: Supplementary file 5 — Supplementary Data 2 [file 41467_2022_33147_MOESM5_ESM.xlsx]

## Sheet: 88 arsenic S2 targets in APL
Supplementary Data 2
The 88 arsenic-modulated S2 targets among the specific His10-S2 targets within all cohorts (from Supplementary Data1) are compared to the 173 proteins for which the total amount changed with arsenic, selected from the total APL proteomics analysis. are also described. Sumoylation Fold Change (log2 FC) and standard T-Test (log10) upon arsenic. Red, increased; Black "de novo"; Green, decreased. Pro…
				Total of individual arsenic-modulated S2 targets in all APL cohorts: 88 proteins
Total APL proteomics		APL SUMO proteomics		Cohort 1: 38 arsenic-modulated S2 targets in APL mice				Cohort 2: 22 arsenic-modulated S2 targets in APL mice				Cohort 3: 34 arsenic-modulated S2 targets in APL mice
173 arsenic-modulated proteins in APL (Gene names)		88-arsenic-modulated SUMO targets in APL (Gene name)		Gene name	-Log p-value	Fold change 1h-arsenic-His10-S2 APL versus untreated His10-S2 APL (Log2)		Gene name	-Log p-value	Fold change 3h-arsenic-His10-S2 APL versus untreated His10-S2 APL (Log2)		Gene name	-Log p-value	Fold change 6h-arsenic-His10-S2 APL versus untreated His10-S2 APL (Log2)
Acadl		5730507C01Rik		Pml-Rara	2.01	2.10		Serbp1	1.48	1.29		Yeats2	1.78	2.81
Acadvl		Acin1		Zmym2	2.80	2.10		Zfp26	1.31	1.05		Baz1a	2.51	2.78
Acsl1		Anp32e		Rfc1	2.81	1.85		Uba2	2.14	1		Parp1	1.99	2.42
Actr5		Arid4b		Anp32e	1.48	1.69		Gm17655	1.35	0.94		Ruvbl1	2.17	2.11
Adar		Baz1a		Chaf1a	2.23	1.64		Sp100	2.73	0.65		Rplp2	2.07	1.61
Adk		Bclaf1		Epc2	1.80	1.15		Rpl6;Gm5428	1.78	0.64		Sec31a	2	1.18
Adrm1		Bptf		Msl1	2.68	1.08		Sumo3	3.75	0.63		Klc1	3.08	1.15
Alkbh5		Brd8		Fam111a	1.93	0.98		Dmap1	1.53	0.62		Rnf216	1.63	1.10
Ap3d1		Brms1l		Dstn	1.47	0.94		5730507C01Rik	1.35	0.55		Nfil3	1.78	1.07
Apex1		Ccar1		Dmap1	1.46	0.92		Nfil3	1.43	0.53		Rplp1	2.04	1.01
Appl1		Cdk2		Whsc1/Mmset	1.89	0.83		Tdg	1.88	0.47		Fgg	1.33	0.96
Aprt		Chaf1a		Nr3c1	1.60	0.73		Zfp35;Znf271	1.48	0.45		Sp100	2.94	0.96
Arpc3		Dmap1		Msl2	1.72	0.65		Rps27a;Gm8797;Uba52;Ubc;Ubb;Kxd1;Gm7808	1.81	0.4		Pias1	1.74	0.94
Ass1		Dstn		Ncor1	1.48	0.5		Brms1l	2.12	-0.46		Serbp1	2.39	0.84
Atp5d		Eif4a3		Znf710	1.97	0.49		Kctd1	1.83	-0.58		Nup214	1.58	0.79
Atp6v1b2		Epc2		Nfatc1	1.93	0.43		Sdf2	1.55	-0.64		Eif4a3	1.35	0.71
Atxn10		Fam111a		Nacc1	2.42	0.39		Hist1h1e	1.52	-0.68		Irf2	1.49	0.67
Bag6		Fga		Sumo1	1.92	0.35		Ccar1	1.39	-0.83		Puf60	2.24	0.63
Bod1l		Fgg		Trim28	1.43	0.32		Ftl1;Ftl2	1.30	-1.14		Fga	1.71	0.62
Brd4		Ftl1;Ftl2		Nfrkb	1.53	-0.26		Morc3	2.81	-1.20		Tdg	2.01	0.53
Cbx1		Gm17655		Ube2i	1.83	-0.47		Srsf10	1.46	-1.40		Top2b	1.44	0.49
Cc2d1a		Gopc		Hnrnpul1	1.58	-0.50		Zfp42	2.22	-2.44		Rangap1	1.62	0.43
Ccdc93		Gtf2a1		Bptf	2	-0.53						Acin1	1.76	0.40
Cct2		Hist1h1e		Arid4b	1.30	-0.57						Nsdhl	1.58	0.38
Cct4		Hnrnpc		Hnrnpc	1.37	-0.58						Nop58	1.58	-0.61
Cd177		Hnrnpul1		Znf148	2.78	-0.59						Myb	1.49	-0.68
Cenpv		Ifi203		Bclaf1	1.31	-0.66						Gopc	1.5	-1.82
Cfl2		Ipo7		Snrpb;Snrpn	1.65	-0.66						Sec16a	3	-1.89
Chmp5		Irf2		Safb	1.52	-0.67						Cdk2	1.57	-2.18
Ckap5		Kctd1		Sf3b2	2.07	-0.69						Phc2	2.85	-2.78
Cnpy4		Klc1		Rbm25	1.34	-0.72						Znf76;Zfp523	2.91	-2.95
Coa6		Morc3		Zc3h14	1.30	-0.77						Ipo7	2.86	-3.25
Colgalt1		Msl1		Puf60	1.77	-0.91						Zcchc7	2.14	-3.54
Cotl1		Msl2		Brd8	1.49	-1.12						Gtf2a1	4.17	-6.91
Creb1		Myb		Spp1	1.30	-1.54
Csk		Nacc1		Pnn	2.06	-1.74
Cstf2		Ncor1		Sltm	2.56	-1.83
Ddx1		Nfatc1		Ifi203	1.70	-1.93
Ddx17		Nfil3
Dgkz		Nfrkb
Dld		Nop58
Dlst		Nr3c1
Dock5		Nsdhl
Ell		Nup214
Emc8		Parp1
Eny2		Phc2
Epc1		Pias1
Epn1		Pml-Rara
Ermp1		Pnn
Esyt1		Puf60
FAM120A		Rangap1
Farsb		Rbm25
Fbn1		Rfc1
Fmnl1		Rnf216
Foxk1		Rpl6;Gm5428
Ftsj3		Rplp1
G6pdx		Rplp2
Ganab		Rps27a;Gm8797;Uba52;Ubc;Ubb;Kxd1;Gm7808
Gdi2		Ruvbl1
Git1		Safb
Glipr2		Sdf2
Gmfg		Sec16a
Gnb2		Sec31a
Gorasp1		Serbp1
Gpsm3		Sf3b2
Grb2		Sltm
Gtpbp1		Snrpb;Snrpn
H2afy		Sp100
Hadhb		Spp1
Hdlbp		Srsf10
Hmgn2		Sumo1
Hnrnpa0		Sumo3
Hnrnpab		Tdg
Hnrnpdl		Top2b
Hspa8		Trim28
Ighg1		Uba2
Immt		Ube2i
Ints4		Whsc1
Irf2bp2		Yeats2
Isoc1		Zc3h14
Itm2b		Zcchc7
Iws1		Zfp26
Khdrbs1		Zfp35;Znf271
Kpna4		Zfp42
Krr1		Zmym2
Kti12		Znf148
Lamtor1		Znf710
Larp4b		Znf76;Zfp523
Lrch3
Lrrc40
Lta4h
Luc7l2
Map1s
Mbd2
Mcemp1
Mepce
Metap2
Morf4l2
Mpo
Myo1f
Myo9b
Nadk
Ncf2
Nedd8
Nemf
Nsf
Nsmce2
Nsun2
Ogt
Palm
Pdcd11
Pdcl
Pdia4
Pdlim2
Pgls
Pgm2
Pi16
Plaa
Pou2f1
Ppp1r9b
Ppp4c
Psmc3ip
Ptgr1
Ptms
Ptprc
Purb
Ranbp3
Rdx
Reps1
Rnf213
Rpl10;Rpl10l
Rpl10a
Rpl24
Rpl26
Rpl27a
Rpl30
Rps3
Serf2;Serf1
Sf3b1
Smarcc2
Snrnp70
Sod1
Srrm1
Ssb
Stk26
Strap
Stt3b
Suclg2
Svip
Sytl1
Tacc1
Tardbp
Tbc1d13
Thoc2
Tmx1
Tpi1
Tra2a
Ttr
Tufm
Txnl1
Ubash3a
Ube2l3
Ugdh
Umps
Unk
Vac14
Vav1
Wbp11
Wdr43
Wnk1
Wrn
Yy1
