# Supplementary material for: Exploration of nuclear body-enhanced sumoylation reveals that PML represses 2-cell features of embryonic stem cells
Source: Nat Commun. 2022 Sep 29;13:5726. doi: 10.1038/s41467-022-33147-6 (PMC9522831; doi:10.1038/s41467-022-33147-6)
Supplement: Supplementary file 6 — Supplementary Data 3 [file 41467_2022_33147_MOESM6_ESM.xlsx]

## Sheet: 173 arsenic-modulated proteins
Supplementary Data 3
Total proteomics analysis of APL mice, 1 and 3h after arsenic injection.
ANOVA Significant	ANOVA p-value (-Log10)	Protein Ids	Majority protein IDs	Protein names	Gene names	Difference NT_As 1h	p-value NT_As 1h (Student T-test-Log10)	Significant NT_As 1h	Difference NT_As 3h	p-value NT_As 3h (Student T-test -Log10)	Significant NT_As 3h
+	1.91	A2AGT5	A2AGT5	Cytoskeleton-associated protein 5	Ckap5	-1.41	2.21	+	0.34	0.25
+	2.64	B1AZI6	B1AZI6	THO complex subunit 2	Thoc2	1.16	1.61	+	-0.86	1.12
+	1.85	B2RY04	B2RY04	Dedicator of cytokinesis protein 5	Dock5	-0.13	0.1		1.52	1.43	+
+	1.64	CON__crap_thegpm|NEDD8|Homo_sapiens|Q15843|Uniprot;P29595	CON__crap_thegpm|NEDD8|Homo_sapiens|Q15843|Uniprot;P29595	NEDD8	Nedd8	0.89	0.92		-0.88	0.79
+	1.99	E9Q1P8	E9Q1P8	Interferon regulatory factor 2-binding protein 2	Irf2bp2	-1.67	2.11	+	-0.1	0.07
+	1.5	E9Q555	E9Q555	E3 ubiquitin-protein ligase RNF213	Rnf213	-1.54	1.32	+	-1.42	2.19	+
+	1.39	E9Q6J5;Q5SQY2	E9Q6J5		Bod1l	-0.14	0.11		-1.51	1.21
+	1.49	O08582	O08582	GTP-binding protein 1	Gtpbp1	-1.66	1.56	+	-1.2	1.05
+	1.69	O08663	O08663	Methionine aminopeptidase 2	Metap2	-0.33	0.35		1.36	1.17
+	1.75	O08749	O08749	Dihydrolipoyl dehydrogenase, mitochondrial	Dld	1.6	2.09	+	1.52	1.41	+
+	2.31	O08856	O08856	RNA polymerase II elongation factor ELL	Ell	-0.92	1.18		-1.95	2.23	+
+	1.35	O09053	O09053	Werner syndrome ATP-dependent helicase homolog	Wrn	0.52	0.39		-1.1	0.92
+	1.39	O35047	O35047	Homologous-pairing protein 2 homolog	Psmc3ip	-1.67	1.42	+	-0.92	1.46	+
+	1.65	O35295	O35295	Transcriptional activator protein Pur-beta	Purb	-1.27	1.88	+	-1.7	1.67	+
+	1.49	O35343	O35343	Importin subunit alpha-3	Kpna4	0.56	0.54		-1.12	1.1
+	1.46	O54774	O54774	AP-3 complex subunit delta-1	Ap3d1	-0.82	0.92		0.88	0.82
+	1.52	O54916	O54916	RalBP1-associated Eps domain-containing protein 1	Reps1	-1	1.02		-1.72	1.52	+
+	1.33	O70145	O70145	Neutrophil cytosol factor 2	Ncf2	-0.39	0.3		1.19	1.02
+	1.73	O70378	O70378	ER membrane protein complex subunit 8	Emc8	1.70	2.16	+	0.34	0.27
+	1.37	O70475	O70475	UDP-glucose 6-dehydrogenase	Ugdh	-0.56	0.44		1.08	1.1
+	3.03	O89051	O89051	Integral membrane protein 2B;BRI2, membrane form;BRI2 intracellular domain;BRI2C, soluble form;Bri23 peptide	Itm2b	0.33	0.44		1.95	2.69	+
+	1.87	P01868;P01869	P01868;P01869	Ig gamma-1 chain C region secreted form;Ig gamma-1 chain C region, membrane-bound form	Ighg1	0.78	0.72		1.83	2.18	+
+	1.43	P06800	P06800	Receptor-type tyrosine-protein phosphatase C	Ptprc	0.45	0.35		1.64	1.92	+
+	2.24	P07309	P07309	Transthyretin	Ttr	-1.45	1.49	+	0.38	0.47
+	1.38	P08003	P08003	Protein disulfide-isomerase A4	Pdia4	-0.08	0.08		-1.48	1.34	+
+	1.75	P08030	P08030	Adenine phosphoribosyltransferase	Aprt	-1.59	1.88	+	-0.05	0.03
+	2.55	P08228;CON__crap_thegpm|Superoxide_dismutase_[Cu-Zn]|Homo_sapiens|P00441|Uniprot	P08228	Superoxide dismutase [Cu-Zn]	Sod1	1.06	1.21		-0.94	1.03
+	2.28	P09602	P09602	Non-histone chromosomal protein HMG-17	Hmgn2	1.17	1.4	+	-0.76	0.95
+	1.8	P11247	P11247	Myeloperoxidase;Myeloperoxidase light chain;Myeloperoxidase heavy chain	Mpo	-0.39	0.3		-1.73	1.65	+
+	1.33	P13439	P13439	Uridine 5-monophosphate synthase;Orotate phosphoribosyltransferase;Orotidine 5-phosphate decarboxylase	Umps	-0.25	0.17		1.28	1.06
+	1.6	P14115	P14115	60S ribosomal protein L27a	Rpl27a	-1.1	1.39	+	-1.73	1.71	+
+	1.33	P16460	P16460	Argininosuccinate synthase	Ass1	-1.59	1.29		-1.15	1.02
+	1.33	P17751	P17751	Triosephosphate isomerase	Tpi1	0.77	0.59		-0.88	0.75
+	1.7	P24527	P24527	Leukotriene A-4 hydrolase	Lta4h	-1.74	2.43	+	-0.52	0.44
+	1.39	P25425;Q00196	P25425	POU domain, class 2, transcription factor 1	Pou2f1	-0.99	0.86		0.67	0.48
+	1.44	P26043	P26043	Radixin	Rdx	-0.15	0.09		-1.54	1.37	+
+	1.45	P27612	P27612	Phospholipase A-2-activating protein	Plaa	-1.69	1.55	+	-0.75	1.07
+	1.32	P27870	P27870	Proto-oncogene vav	Vav1	-1.46	1.42	+	-0.08	0.06
+	1.74	P28352	P28352	DNA-(apurinic or apyrimidinic site) lyase;DNA-(apurinic or apyrimidinic site) lyase, mitochondrial	Apex1	1.29	1.13		-0.44	0.41
+	2.23	P28658	P28658	Ataxin-10	Atxn10	-0.08	0.06		1.63	2.26	+
+	1.58	P32067	P32067	Lupus La protein homolog	Ssb	0.49	0.34		-1.2	2.04	+
+	1.89	P41216	P41216	Long-chain-fatty-acid--CoA ligase 1	Acsl1	-1.27	1.43	+	0.53	0.56
+	1.64	P41241	P41241	Tyrosine-protein kinase CSK	Csk	0.57	0.54		1.73	1.75	+
+	1.36	P42128	P42128	Forkhead box protein K1	Foxk1	-0.58	0.47		-1.64	1.61	+
+	1.71	P45591	P45591	Cofilin-2	Cfl2	-0.21	0.2		1.43	1.34	+
+	1.32	P46460	P46460	Vesicle-fusing ATPase	Nsf	-1.16	1.05		0.43	0.29
+	1.99	P50544	P50544	Very long-chain specific acyl-CoA dehydrogenase, mitochondrial	Acadvl	-0.3	0.31		1.45	1.86	+
+	1.57	P51174	P51174	Long-chain specific acyl-CoA dehydrogenase, mitochondrial	Acadl	0.32	0.25		1.64	1.78	+
+	1.7	P53026	P53026	60S ribosomal protein L10a	Rpl10a	0.93	0.96		-0.86	1
+	1.93	P55264	P55264	Adenosine kinase	Adk	0.02	0.01		-1.6	1.95	+
+	2.61	P58058	P58058	NAD kinase	Nadk	0.08	0.13		1.79	2.05	+
+	1.66	P61255	P61255	60S ribosomal protein L26	Rpl26	0.08	0.06		-1.5	1.8	+
+	1.6	P62814	P62814	V-type proton ATPase subunit B, brain isoform	Atp6v1b2	-0.36	0.25		1.31	1.19
+	1.78	P62880;P29387;Q61011	P62880	Guanine nucleotide-binding protein G(I)/G(S)/G(T) subunit beta-2	Gnb2	-0.1	0.09		1.52	1.59	+
+	1.39	P62889	P62889	60S ribosomal protein L30	Rpl30	0.63	0.52		-1.03	0.8
+	1.53	P62908	P62908	40S ribosomal protein S3	Rps3	1.56	1.87	+	1.43	1.48	+
+	1.51	P63017	P63017	Heat shock cognate 71 kDa protein	Hspa8	1.52	1.62	+	0.06	0.04
+	1.86	P68037	P68037	Ubiquitin-conjugating enzyme E2 L3	Ube2l3	-1.05	1		-1.83	1.99	+
+	1.39	P70248	P70248	Unconventional myosin-If	Myo1f	-0.59	0.45		1.06	0.97
+	1.3	P80314	P80314	T-complex protein 1 subunit beta	Cct2	0.5	0.39		1.6	1.42	+
+	1.65	P80315	P80315	T-complex protein 1 subunit delta	Cct4	-1.7	2.29	+	-0.43	0.35
+	2.14	P83741;Q80UE6;Q3UH66	P83741	Serine/threonine-protein kinase WNK1	Wnk1	-1.89	2.06	+	-1.18	1.16
+	2.51	P83917	P83917	Chromobox protein homolog 1	Cbx1	-0.1	0.08		1.68	1.92	+
+	1.87	P84102;O88892	P84102;O88892	Small EDRK-rich factor 2;Small EDRK-rich factor 1	Serf2;Serf1	0.73	0.59		-1.1	2.21	+
+	1.64	P97470	P97470	Serine/threonine-protein phosphatase 4 catalytic subunit	Ppp4c	-0.35	0.31		1.32	1.4	+
+	1.85	Q00612;P97324;REV__P46662	Q00612	Glucose-6-phosphate 1-dehydrogenase X	G6pdx	-0.37	0.61		1.37	1.37	+
+	1.65	Q00899;P22227	Q00899	Transcriptional repressor protein YY1	Yy1	-1.77	1.81	+	-0.95	1.19
+	1.69	Q01147	Q01147	Cyclic AMP-responsive element-binding protein 1	Creb1	0.79	0.69		1.78	1.65	+
+	1.39	Q1HFZ0	Q1HFZ0	tRNA (cytosine(34)-C(5))-methyltransferase	Nsun2	-1.49	1.53	+	-0.09	0.05
+	2.04	Q3TDQ1	Q3TDQ1	Dolichyl-diphosphooligosaccharide--protein glycosyltransferase subunit STT3B	Stt3b	-0.05	0.05		-1.66	1.89	+
+	1.5	Q3TSG4	Q3TSG4	RNA demethylase ALKBH5	Alkbh5	-1.68	1.92	+	-0.55	0.4
+	1.38	Q3U1Z5	Q3U1Z5	G-protein-signaling modulator 3	Gpsm3	1.6	1.35	+	1.22	2.24	+
+	1.32	Q3U7R1	Q3U7R1	Extended synaptotagmin-1	Esyt1	-1.12	1.03		0.49	0.36
+	1.58	Q3UVK0	Q3UVK0	Endoplasmic reticulum metallopeptidase 1	Ermp1	1.05	0.92		-0.68	0.92
+	1.41	Q3UZP4	Q3UZP4	Small VCP/p97-interacting protein	Svip	-1.62	1.8	+	-1.2	1.02
+	1.86	Q3V3E1	Q3V3E1	Ubiquitin-associated and SH3 domain-containing protein A	Ubash3a	-1.04	1.28		0.79	0.8
+	1.62	Q501J6	Q501J6	Probable ATP-dependent RNA helicase DDX17	Ddx17	0.86	0.78		1.76	1.81	+
+	1.8	Q52KI8	Q52KI8	Serine/arginine repetitive matrix protein 1	Srrm1	1.13	1.03		-0.67	1.24
+	1.37	Q60631	Q60631	Growth factor receptor-bound protein 2	Grb2	-0.4	0.27		-1.6	1.38	+
+	1.37	Q60749;Q9WU01	Q60749	KH domain-containing, RNA-binding, signal transduction-associated protein 1	Khdrbs1	-0.34	0.45		-1.58	1.38	+
+	1.32	Q61554	Q61554	Fibrillin-1	Fbn1	1.3	1.07		1.52	2.14	+
+	1.56	Q61598	Q61598	Rab GDP dissociation inhibitor beta	Gdi2	-0.52	0.78		1.17	1.08
+	1.56	Q62376	Q62376	U1 small nuclear ribonucleoprotein 70 kDa	Snrnp70	1.56	1.4	+	0.11	0.09
+	2.11	Q68FF6	Q68FF6	ARF GTPase-activating protein GIT1	Git1	0.28	0.39		1.77	1.82	+
+	1.4	Q6A0A2	Q6A0A2	La-related protein 4B	Larp4b	-0.6	0.6		1.05	0.85
+	1.66	Q6A0A9	Q6A0A9	Constitutive coactivator of PPAR-gamma-like protein 1	FAM120A	-0.81	0.63		0.96	1.13
+	1.35	Q6NS46	Q6NS46	Protein RRP5 homolog	Pdcd11	0.38	0.27		1.59	1.3	+
+	2.16	Q6PDG5	Q6PDG5	SWI/SNF complex subunit SMARCC2	Smarcc2	-0.6	0.94		1.28	1.27
+	1.54	Q6PFR5	Q6PFR5	Transformer-2 protein homolog alpha	Tra2a	1.42	1.32	+	-0.14	0.08
+	2.53	Q6R891	Q6R891	Neurabin-2	Ppp1r9b	1.24	1.45	+	-0.74	1.4	+
+	1.37	Q6Y685	Q6Y685	Transforming acidic coiled-coil-containing protein 1	Tacc1	1.45	1.4	+	1.43	1.86	+
+	1.31	Q6ZQL4	Q6ZQL4	WD repeat-containing protein 43	Wdr43	-1.16	2.11	+	0.42	0.27
+	1.39	Q6ZWV3;P86048	Q6ZWV3;P86048	60S ribosomal protein L10;60S ribosomal protein L10-like	Rpl10;Rpl10l	0.62	0.5		-1.04	1.14
+	1.52	Q7TNC4	Q7TNC4	Putative RNA-binding protein Luc7-like 2	Luc7l2	-0.76	0.64		-1.72	1.5	+
+	2.67	Q7TQK5	Q7TQK5	Coiled-coil domain-containing protein 93	Ccdc93	-0.24	0.44		1.62	2.09	+
+	1.3	Q7TSV4	Q7TSV4	Phosphoglucomutase-2	Pgm2	-1.2	1.24		0.36	0.27
+	1.43	Q80UP3	Q80UP3	Diacylglycerol kinase zeta	Dgkz	-0.03	0.02		-1.48	1.96	+
+	1.82	Q80US4	Q80US4	Actin-related protein 5	Actr5	0.17	0.2		1.66	1.58	+
+	2.25	Q80VP1	Q80VP1	Epsin-1	Epn1	0.23	0.17		1.78	2.04	+
+	2.42	Q80WQ2	Q80WQ2	Protein VAC14 homolog	Vac14	-1.33	1.51	+	-1.93	3.77	+
+	1.74	Q8BFR5	Q8BFR5	Elongation factor Tu, mitochondrial	Tufm	1.76	1.72	+	1.21	1.26
+	1.64	Q8BGA5	Q8BGA5	KRR1 small subunit processome component homolog	Krr1	1.4	1.21		-0.23	0.33
+	1.53	Q8BGD8	Q8BGD8	Cytochrome c oxidase assembly factor 6 homolog	Coa6	1.73	1.9	+	0.8	0.75
+	1.83	Q8BHN3	Q8BHN3	Neutral alpha-glucosidase AB	Ganab	0.46	0.37		-1.3	1.5	+
+	1.54	Q8BIQ5;Q8C7E9	Q8BIQ5	Cleavage stimulation factor subunit 2	Cstf2	-0.25	0.21		-1.61	1.47	+
+	1.56	Q8BL48	Q8BL48	RING finger protein unkempt homolog	Unk	-1.3	1.48	+	0.35	0.25
+	1.32	Q8BP67	Q8BP67	60S ribosomal protein L24	Rpl24	-0.39	0.4		-1.58	1.32	+
+	1.41	Q8BQ47	Q8BQ47	Protein canopy homolog 4	Cnpy4	1.49	1.2		0.07	0.06
+	1.36	Q8BVU0	Q8BVU0	Leucine-rich repeat and calponin homology domain-containing protein 3	Lrch3	-0.85	0.73		0.81	0.71
+	1.32	Q8C052	Q8C052	Microtubule-associated protein 1S;MAP1S heavy chain;MAP1S light chain	Map1s	-0.09	0.07		1.37	1.25
+	1.74	Q8C1D8	Q8C1D8	Protein IWS1 homolog	Iws1	0	0		1.56	1.87	+
+	1.53	Q8C9X6	Q8C9X6	Enhancer of polycomb homolog 1	Epc1	-1.71	1.55	+	-1.06	0.88
+	1.78	Q8CAQ8	Q8CAQ8	MICOS complex subunit Mic60	Immt	-1.6	1.7	+	-0.07	0.05
+	1.72	Q8CCP0	Q8CCP0	Nuclear export mediator factor Nemf	Nemf	-1.07	0.95		-1.78	2.58	+
+	1.69	Q8CDN6	Q8CDN6	Thioredoxin-like protein 1	Txnl1	0.96	0.96		1.78	1.83	+
+	1.4	Q8CGY8	Q8CGY8	UDP-N-acetylglucosamine--peptide N-acetylglucosaminyltransferase 110 kDa subunit	Ogt	-1.49	1.42	+	-0.08	0.08
+	1.88	Q8CIL4	Q8CIL4	Uncharacterized protein C1orf131 homolog		0.14	0.12		1.66	1.93	+
+	1.82	Q8CIM8	Q8CIM8	Integrator complex subunit 4	Ints4	-1.34	1.25		0.41	0.7
+	1.41	Q8K1A6	Q8K1A6	Coiled-coil and C2 domain-containing protein 1A	Cc2d1a	-0.18	0.1		1.36	1.13
+	2.27	Q8K297	Q8K297	Procollagen galactosyltransferase 1	Colgalt1	1	1.55	+	1.94	2.18	+
+	1.81	Q8K3A9	Q8K3A9	7SK snRNA methylphosphate capping enzyme	Mepce	0.44	0.47		-1.31	1.51	+
+	1.76	Q8K3H0	Q8K3H0	DCC-interacting protein 13-alpha	Appl1	0.73	0.71		-1.07	0.94
+	1.62	Q8R1G6	Q8R1G6	PDZ and LIM domain protein 2	Pdlim2	1.04	0.9		1.75	1.6	+
+	1.54	Q8R2S8	Q8R2S8	CD177 antigen	Cd177	-0.99	0.84		0.74	0.73
+	1.91	Q8R3D1	Q8R3D1	TBC1 domain family member 13	Tbc1d13	-0.56	1.65	+	1.25	1.13
+	2.39	Q8VBT0	Q8VBT0	Thioredoxin-related transmembrane protein 1	Tmx1	0.28	0.34		1.83	1.96	+
+	1.48	Q8VDJ3	Q8VDJ3	Vigilin	Hdlbp	-0.53	0.48		-1.67	1.45	+
+	1.46	Q91V64	Q91V64	Isochorismatase domain-containing protein 1	Isoc1	0.03	0.02		1.49	1.77	+
+	1.35	Q91VR5	Q91VR5	ATP-dependent RNA helicase DDX1	Ddx1	0.2	0.17		1.52	1.45	+
+	1.74	Q91VT1	Q91VT1	E3 SUMO-protein ligase NSE2	Nsmce2	-0.61	1.21		-1.77	1.58	+
+	1.43	Q91X51	Q91X51	Golgi reassembly-stacking protein 1	Gorasp1	-0.34	0.22		1.27	1.2
+	1.75	Q91YR9;REV__Q3TVC7	Q91YR9	Prostaglandin reductase 1	Ptgr1	-1.79	1.66	+	-1.12	1.05
+	2.37	Q921F2	Q921F2	TAR DNA-binding protein 43	Tardbp	1.47	1.76	+	-0.4	0.39
+	1.41	Q923D5	Q923D5	WW domain-binding protein 11	Wbp11	-0.54	0.45		-1.65	1.89	+
+	1.34	Q99020	Q99020	Heterogeneous nuclear ribonucleoprotein A/B	Hnrnpab	1.64	1.84	+	0.68	0.62
+	1.36	Q99JT2	Q99JT2	Serine/threonine-protein kinase 26	Stk26	-0.76	0.67		0.9	0.81
+	1.51	Q99JY0	Q99JY0	Trifunctional enzyme subunit beta, mitochondrial;3-ketoacyl-CoA thiolase	Hadhb	0.43	0.28		1.66	2.33	+
+	1.69	Q99MU3	Q99MU3	Double-stranded RNA-specific adenosine deaminase	Adar	-1.47	1.39	+	0.14	0.09
+	2.08	Q99N80	Q99N80	Synaptotagmin-like protein 1	Sytl1	-0.95	1.19		0.95	0.95
+	1.74	Q99NB9	Q99NB9	Splicing factor 3B subunit 1	Sf3b1	-0.9	1.07		-1.8	1.69	+
+	2.16	Q9CQ22	Q9CQ22	Ragulator complex protein LAMTOR1	Lamtor1	-0.47	0.41		1.38	1.74	+
+	1.71	Q9CQ60	Q9CQ60	6-phosphogluconolactonase	Pgls	0.64	0.63		1.77	1.91	+
+	1.44	Q9CQI6	Q9CQI6	Coactosin-like protein	Cotl1	0.06	0.05		1.49	1.44	+
+	1.64	Q9CRC8	Q9CRC8	Leucine-rich repeat-containing protein 40	Lrrc40	0.76	0.79		1.76	1.72	+
+	2.13	Q9CT10	Q9CT10	Ran-binding protein 3	Ranbp3	-1.32	1.39	+	0.53	0.48
+	1.38	Q9CX86	Q9CX86	Heterogeneous nuclear ribonucleoprotein A0	Hnrnpa0	0.01	0		-1.44	1.28
+	1.38	Q9CXS4	Q9CXS4	Centromere protein V	Cenpv	1.64	1.98	+	0.56	0.48
+	1.55	Q9CYL5	Q9CYL5	Golgi-associated plant pathogenesis-related protein 1	Glipr2	-0.47	0.36		1.22	1.27
+	1.56	Q9D0J8	Q9D0J8	Parathymosin	Ptms	-0.62	0.57		-1.72	1.96	+
+	1.32	Q9D1R2	Q9D1R2	Protein KTI12 homolog	Kti12	1.18	0.91		-0.4	0.39
+	1.6	Q9D2G2	Q9D2G2	Dihydrolipoyllysine-residue succinyltransferase component of 2-oxoglutarate dehydrogenase complex, mitochondrial	Dlst	0.57	0.58		1.72	1.72	+
+	1.72	Q9D3D9	Q9D3D9	ATP synthase subunit delta, mitochondrial	Atp5d	1.49	2.02	+	1.61	1.42	+
+	1.96	Q9D7S9	Q9D7S9	Charged multivesicular body protein 5	Chmp5	-1.28	1.19		0.54	0.55
+	4.13	Q9D8U6	Q9D8U6	Mast cell-expressed membrane protein 1	Mcemp1	-2.15	3.55	+	-1.46	2.88	+
+	4.07	Q9DBE9	Q9DBE9	pre-rRNA processing protein FTSJ3	Ftsj3	-0.09	0.1		1.85	3.47	+
+	1.59	Q9DBX2	Q9DBX2	Phosducin-like protein	Pdcl	-0.93	1.41	+	0.81	0.61
+	2.33	Q9ERL7	Q9ERL7	Glia maturation factor gamma	Gmfg	-0.85	0.92		1.1	1.41	+
+	1.88	Q9ESU6	Q9ESU6	Bromodomain-containing protein 4	Brd4	0.16	0.11		1.67	2.4	+
+	2.5	Q9ET66	Q9ET66	Peptidase inhibitor 16	Pi16	0.43	0.49		1.9	2.58	+
+	1.65	Q9JIX0	Q9JIX0	Transcription and mRNA export factor ENY2	Eny2	0.4	0.35		1.69	1.78	+
+	1.47	Q9JKV1	Q9JKV1	Proteasomal ubiquitin receptor ADRM1	Adrm1	1.13	1.09		-0.54	0.38
+	1.46	Q9JL26	Q9JL26	Formin-like protein 1	Fmnl1	-0.63	0.52		1.05	1.34	+
+	1.41	Q9JM76	Q9JM76	Actin-related protein 2/3 complex subunit 3	Arpc3	0.42	0.37		1.62	1.62	+
+	1.47	Q9QY06	Q9QY06	Unconventional myosin-IXb	Myo9b	1.08	1.07		1.68	1.52	+
+	1.52	Q9QZQ8	Q9QZQ8	Core histone macro-H2A.1	H2afy	-0.07	0.04		1.46	1.49	+
+	1.45	Q9R0Q4	Q9R0Q4	Mortality factor 4-like protein 2	Morf4l2	-1.46	1.3	+	-1.49	1.91	+
+	3.11	Q9WUA2	Q9WUA2	Phenylalanine--tRNA ligase beta subunit	Farsb	-1.45	1.81	+	0.59	1.14
+	1.85	Q9Z0P4;Q8BR92	Q9Z0P4	Paralemmin-1	Palm	-1.83	2.32	+	-0.81	0.65
+	2.15	Q9Z130	Q9Z130	Heterogeneous nuclear ribonucleoprotein D-like	Hnrnpdl	-1.19	1.26		-1.9	1.91	+
+	1.42	Q9Z1R2	Q9Z1R2	Large proline-rich protein BAG6	Bag6	-1.37	2.07	+	0.17	0.11
+	1.61	Q9Z1Z2	Q9Z1Z2	Serine-threonine kinase receptor-associated protein	Strap	1.06	0.91		1.74	2.41	+
+	2.02	Q9Z2E1	Q9Z2E1	Methyl-CpG-binding domain protein 2	Mbd2	-0.42	0.68		1.38	1.41	+
+	1.76	Q9Z2I8	Q9Z2I8	Succinyl-CoA ligase [GDP-forming] subunit beta, mitochondrial	Suclg2	-0.04	0.02		1.54	1.46	+
