# Supplementary material for: Exploration of nuclear body-enhanced sumoylation reveals that PML represses 2-cell features of embryonic stem cells
Source: Nat Commun. 2022 Sep 29;13:5726. doi: 10.1038/s41467-022-33147-6 (PMC9522831; doi:10.1038/s41467-022-33147-6)
Supplement: Supplementary file 7 — Supplementary Data 4 [file 41467_2022_33147_MOESM7_ESM.xlsx]

## Sheet: 554 S2 targets PmlKO APL mice
Supplementary Data 4
Specific His10-SUMO2 targets in Pml-/- APL mice (value indicated in bold), identified by quantitative LC-MS/MS analyses after His-pulldown from leukemic spleen of His10-S2 and control Pml-/- APL mice. The Fold changes (differences in Log2) and p-values (in Log10) between LFQs from the indicated mice are indicated for each target. Only targets significantly enriched with a fold change ≥0.7 in His1…
			Total S2 targets in Pml-/- APL mice: 554 proteins						Arsenic-modulated S2 targets in Pml-/- APL : 86 proteins
			S2 targets in untreated Pml-/- APL mice			S2 targets in arsenic-treated Pml-/- APL mice			Modulation of significant S2-targets by arsenic in Pml-/- APL
Fasta headers	Protein names	Gene names	Selected as specific (p<0.05)	-Log p-value (Log10)	Fold change His10-S2 Pml-/- vs Ctrl Pml-/- APL (Untreated) (Log2)	Selected as specific (p<0.05)	-Log p-value (Log10)	Fold Change His10-S2 Pml-/- vs Ctlr Pml-/- APL (arsenic) (Log2)	Selected as specific (p<0.05)	-Log p-value (Log10)	Fold Change arsenic-His10-S2 Pml-/- APL vs untreated His10-S2 Pml-/- APL (Log2)
sp|P46061|RAGP1_MOUSE Ran GTPase-activating protein 1 OS=Mus musculus GN=Rangap1 PE=1 SV=2	Ran GTPase-activating protein 1	Rangap1	+	4.88485	13.0915	+	4.48995	15.2002		0.567438	-0.290427
sp|Q6P5D8|SMHD1_MOUSE Structural maintenance of chromosomes flexible hinge domain-containing protein 1 OS=Mus musculus GN=Smchd1 PE=1 SV=2	Structural maintenance of chromosomes flexible hinge domain-containing protein 1	Smchd1	+	6.14952	12.0091	+	4.72429	11.7421		0.612946	-0.378355
sp|Q6DFW4|NOP58_MOUSE Nucleolar protein 58 OS=Mus musculus GN=Nop58 PE=1 SV=1;tr|A0A0A0MQ76|A0A0A0MQ76_MOUSE Nucleolar protein 58 OS=Mus musculus GN=Nop58 PE=1 SV=1;tr|A0A087WQ46|A0A087WQ46_MOUSE Nucleolar protein 58 (Fragment) OS=Mus musculus GN=Nop58 PE=	Nucleolar protein 58	Nop58	+	5.00277	11.2956	+	4.51478	11.1693		0.255486	-0.243738
sp|Q61024|ASNS_MOUSE Asparagine synthetase [glutamine-hydrolyzing] OS=Mus musculus GN=Asns PE=1 SV=3	Asparagine synthetase [glutamine-hydrolyzing]	Asns	+	3.668	10.8462	+	4.20669	8.60312	+	1.76455	-1.13528
sp|Q60864|STIP1_MOUSE Stress-induced-phosphoprotein 1 OS=Mus musculus GN=Stip1 PE=1 SV=1	Stress-induced-phosphoprotein 1	Stip1	+	5.53055	10.6343	+	5.43319	10.5791		0.330776	-0.280876
sp|Q9Z315|SNUT1_MOUSE U4/U6.U5 tri-snRNP-associated protein 1 OS=Mus musculus GN=Sart1 PE=1 SV=1	U4/U6.U5 tri-snRNP-associated protein 1	Sart1	+	4.50477	10.5526	+	4.43369	10.4483		0.509649	-0.366341
sp|B2RY56|RBM25_MOUSE RNA-binding protein 25 OS=Mus musculus GN=Rbm25 PE=1 SV=2;tr|S4R2B0|S4R2B0_MOUSE RNA-binding protein 25 (Fragment) OS=Mus musculus GN=Rbm25 PE=1 SV=1	RNA-binding protein 25	Rbm25	+	2.96045	10.4798	+	3.2118	9.31721		0.384477	-0.494409
sp|Q8K019-2|BCLF1_MOUSE Isoform 2 of Bcl-2-associated transcription factor 1 OS=Mus musculus GN=Bclaf1;sp|Q8K019|BCLF1_MOUSE Bcl-2-associated transcription factor 1 OS=Mus musculus GN=Bclaf1 PE=1 SV=2;tr|A0A087WQA0|A0A087WQA0_MOUSE Bcl-2-associated transcr	Bcl-2-associated transcription factor 1	Bclaf1	+	4.40336	10.2898	+	5.2569	10.6273		1.03872	0.663352
tr|Q921K2|Q921K2_MOUSE Poly [ADP-ribose] polymerase OS=Mus musculus GN=Parp1 PE=1 SV=1;sp|P11103|PARP1_MOUSE Poly [ADP-ribose] polymerase 1 OS=Mus musculus GN=Parp1 PE=1 SV=3	Poly [ADP-ribose] polymerase 1	Parp1	+	4.3748	10.2537	+	5.61389	8.2066		1.02614	-0.655376
sp|Q810V0|MPP10_MOUSE U3 small nucleolar ribonucleoprotein protein MPP10 OS=Mus musculus GN=Mphosph10 PE=1 SV=2	U3 small nucleolar ribonucleoprotein protein MPP10	Mphosph10	+	5.2575	10.2281	+	4.24993	9.67719		1.19112	0.373235
tr|F8VPQ2|F8VPQ2_MOUSE Protein Arid4a OS=Mus musculus GN=Arid4a PE=1 SV=1		Arid4a	+	4.6298	10.0173	+	3.46312	10.0795		0.173601	-0.189334
tr|Q3LR78|Q3LR78_MOUSE CtBP-interacting BTB zinc finger protein OS=Mus musculus GN=Zbtb38 PE=1 SV=1;tr|F6Z595|F6Z595_MOUSE Protein Zbtb38 OS=Mus musculus GN=Zbtb38 PE=1 SV=1;tr|Q8BW24|Q8BW24_MOUSE Protein Zbtb38 (Fragment) OS=Mus musculus GN=Zbtb38 PE=1 SV		Zbtb38	+	3.62967	9.66401	+	4.48312	10.1384	+	2.21127	-0.714745
tr|D3YYT1|D3YYT1_MOUSE Putative oxidoreductase GLYR1 OS=Mus musculus GN=Glyr1 PE=1 SV=1;sp|Q922P9|GLYR1_MOUSE Putative oxidoreductase GLYR1 OS=Mus musculus GN=Glyr1 PE=1 SV=1	Putative oxidoreductase GLYR1	Glyr1	+	2.82944	9.24341	+	4.24429	8.22093	+	1.79862	-0.363847
sp|Q01320|TOP2A_MOUSE DNA topoisomerase 2-alpha OS=Mus musculus GN=Top2a PE=1 SV=2	DNA topoisomerase 2-alpha	Top2a	+	4.42111	9.14044	+	6.16962	8.2974		0.0833014	0.0515232
sp|Q62318|TIF1B_MOUSE Transcription intermediary factor 1-beta OS=Mus musculus GN=Trim28 PE=1 SV=3;sp|Q62318-2|TIF1B_MOUSE Isoform 2 of Transcription intermediary factor 1-beta OS=Mus musculus GN=Trim28	Transcription intermediary factor 1-beta	Trim28	+	3.27823	8.9594	+	4.3768	10.9834		1.24202	0.434881
tr|E9Q5C9|E9Q5C9_MOUSE Protein Nolc1 OS=Mus musculus GN=Nolc1 PE=1 SV=1		Nolc1	+	4.09233	8.84734	+	5.53874	9.3564		0.319218	0.425922
sp|P56581-2|TDG_MOUSE Isoform 2 of G/T mismatch-specific thymine DNA glycosylase OS=Mus musculus GN=Tdg;sp|P56581|TDG_MOUSE G/T mismatch-specific thymine DNA glycosylase OS=Mus musculus GN=Tdg PE=1 SV=2;tr|H3BL22|H3BL22_MOUSE G/T mismatch-specific thymine	G/T mismatch-specific thymine DNA glycosylase	Tdg	+	6.03083	8.59248	+	5.43367	8.98483		0.874243	0.269269
sp|Q64511|TOP2B_MOUSE DNA topoisomerase 2-beta OS=Mus musculus GN=Top2b PE=1 SV=2	DNA topoisomerase 2-beta	Top2b	+	2.72917	8.52305	+	5.37919	10.2895		0.931045	0.630931
sp|Q9Z1F9|SAE2_MOUSE SUMO-activating enzyme subunit 2 OS=Mus musculus GN=Uba2 PE=1 SV=1	SUMO-activating enzyme subunit 2	Uba2	+	3.61749	8.33274	+	1.89151	5.76682		1.05914	-0.809584
sp|Q8K310|MATR3_MOUSE Matrin-3 OS=Mus musculus GN=Matr3 PE=1 SV=1;tr|A0A087WSU2|A0A087WSU2_MOUSE Matrin-3 (Fragment) OS=Mus musculus GN=Matr3 PE=1 SV=6	Matrin-3	Matr3	+	3.0895	8.32163	+	3.84895	6.47819	+	1.30303	-0.276704
tr|H3BL37|H3BL37_MOUSE Treacle protein OS=Mus musculus GN=Tcof1 PE=1 SV=1;sp|O08784|TCOF_MOUSE Treacle protein OS=Mus musculus GN=Tcof1 PE=1 SV=1;tr|H3BIX0|H3BIX0_MOUSE Treacle protein (Fragment) OS=Mus musculus GN=Tcof1 PE=1 SV=1;tr|F6R3V4|F6R3V4_MOUSE Tr	Treacle protein	Tcof1	+	4.84184	8.26551	+	4.3301	7.49375		0.550082	-0.353417
tr|G3UZ60|G3UZ60_MOUSE Small ubiquitin-related modifier 3 OS=Mus musculus GN=Sumo3 PE=1 SV=1;tr|G3UWI9|G3UWI9_MOUSE SMT3 suppressor of mif two 3 homolog 3 (Yeast), isoform CRA_c OS=Mus musculus GN=Sumo3 PE=1 SV=1;tr|G3UWX9|G3UWX9_MOUSE SMT3 suppressor of m	Small ubiquitin-related modifier 3;Small ubiquitin-related modifier	Sumo3	+	3.26828	8.23644	+	3.23075	9.78289		0.133343	-0.362276
sp|A2A791|ZMYM4_MOUSE Zinc finger MYM-type protein 4 OS=Mus musculus GN=Zmym4 PE=1 SV=1;sp|A2A791-2|ZMYM4_MOUSE Isoform 2 of Zinc finger MYM-type protein 4 OS=Mus musculus GN=Zmym4;tr|F6VYE2|F6VYE2_MOUSE Zinc finger MYM-type protein 4 (Fragment) OS=Mus mus	Zinc finger MYM-type protein 4	Zmym4	+	2.12584	8.21091	+	2.39462	8.28565		0.211072	-0.419804
sp|P63280|UBC9_MOUSE SUMO-conjugating enzyme UBC9 OS=Mus musculus GN=Ube2i PE=1 SV=1;tr|G3UYP0|G3UYP0_MOUSE SUMO-conjugating enzyme (Fragment) OS=Mus musculus GN=Ube2i PE=1 SV=1;tr|Q8CFZ0|Q8CFZ0_MOUSE SUMO-conjugating enzyme UBC9 OS=Mus musculus GN=Ube2i P	SUMO-conjugating enzyme UBC9	Ube2i	+	4.78335	8.03064	+	3.9511	8.46982		0.780702	0.243999
sp|F7BJB9|MORC3_MOUSE MORC family CW-type zinc finger protein 3 OS=Mus musculus GN=Morc3 PE=1 SV=1;tr|A0A0J9YU83|A0A0J9YU83_MOUSE MORC family CW-type zinc finger protein 3 OS=Mus musculus GN=Morc3 PE=1 SV=1		Morc3	+	3.60628	7.95081	+	3.14059	7.10739		0.524672	0.556012
sp|Q3UPL0|SC31A_MOUSE Protein transport protein Sec31A OS=Mus musculus GN=Sec31a PE=1 SV=2;sp|Q3UPL0-2|SC31A_MOUSE Isoform 2 of Protein transport protein Sec31A OS=Mus musculus GN=Sec31a;tr|S4R2A9|S4R2A9_MOUSE Protein transport protein Sec31A (Fragment) OS	Protein transport protein Sec31A	Sec31a	+	4.06944	7.90889	+	5.14448	6.37686	+	1.88284	-1.25492
tr|Q3TUQ5|Q3TUQ5_MOUSE Pinin OS=Mus musculus GN=Pnn PE=1 SV=1;sp|O35691|PININ_MOUSE Pinin OS=Mus musculus GN=Pnn PE=1 SV=4	Pinin	Pnn	+	4.99055	7.89327	+	5.23058	6.77844	+	1.39405	-0.361911
sp|Q7TSZ8|NACC1_MOUSE Nucleus accumbens-associated protein 1 OS=Mus musculus GN=Nacc1 PE=1 SV=1	Nucleus accumbens-associated protein 1	Nacc1	+	3.41438	7.87127	+	3.577	8.30652		0.14973	0.281683
tr|A0A0R4J060|A0A0R4J060_MOUSE Histone deacetylase complex subunit SAP130 OS=Mus musculus GN=Sap130 PE=1 SV=1;tr|J3QNK5|J3QNK5_MOUSE Histone deacetylase complex subunit SAP130 OS=Mus musculus GN=Sap130 PE=1 SV=1;sp|Q8BIH0-2|SP130_MOUSE Isoform 2 of Histone	Histone deacetylase complex subunit SAP130	Sap130	+	3.13271	7.80363	+	4.30908	9.27271		0.0792288	0.125585
tr|Q3UJB0|Q3UJB0_MOUSE Protein Sf3b2 OS=Mus musculus GN=Sf3b2 PE=1 SV=1		Sf3b2	+	4.83563	7.70015	+	3.99432	7.76031		0.208304	-0.215916
sp|P60122|RUVB1_MOUSE RuvB-like 1 OS=Mus musculus GN=Ruvbl1 PE=1 SV=1	RuvB-like 1	Ruvbl1	+	4.12477	7.61571	+	4.2527	6.03079		1.11407	-0.563506
sp|Q3UEB3-2|PUF60_MOUSE Isoform 2 of Poly(U)-binding-splicing factor PUF60 OS=Mus musculus GN=Puf60;sp|Q3UEB3-3|PUF60_MOUSE Isoform 3 of Poly(U)-binding-splicing factor PUF60 OS=Mus musculus GN=Puf60;sp|Q3UEB3|PUF60_MOUSE Poly(U)-binding-splicing factor PU	Poly(U)-binding-splicing factor PUF60	Puf60	+	4.40319	7.51743	+	4.39266	6.49543		0.245601	-0.128831
sp|Q8BN78|KAISO_MOUSE Transcriptional regulator Kaiso OS=Mus musculus GN=Zbtb33 PE=1 SV=1;tr|A2A3Z2|A2A3Z2_MOUSE Transcriptional regulator Kaiso (Fragment) OS=Mus musculus GN=Zbtb33 PE=1 SV=1	Transcriptional regulator Kaiso	Zbtb33	+	3.72404	7.50788	+	3.90338	7.75544		0.319057	-0.367798
sp|Q91VC3|IF4A3_MOUSE Eukaryotic initiation factor 4A-III OS=Mus musculus GN=Eif4a3 PE=1 SV=3;tr|A0A0N4SVP8|A0A0N4SVP8_MOUSE Protein Gm5580 OS=Mus musculus GN=Gm5580 PE=3 SV=1;tr|A2AFK7|A2AFK7_MOUSE Eukaryotic initiation factor 4A-III (Fragment) OS=Mus mus	Eukaryotic initiation factor 4A-III;Eukaryotic initiation factor 4A-III, N-terminally processed	Eif4a3;Gm8994	+	3.81243	7.46185	+	3.44313	6.04585	+	1.32808	-1.15896
tr|E9Q616|E9Q616_MOUSE Protein Ahnak OS=Mus musculus GN=Ahnak PE=1 SV=1		Ahnak	+	4.65922	7.45206	+	3.46292	5.89574		0.022002	-0.0256735
sp|Q8BHX3|BOREA_MOUSE Borealin OS=Mus musculus GN=Cdca8 PE=1 SV=2;sp|Q8BHX3-2|BOREA_MOUSE Isoform 2 of Borealin OS=Mus musculus GN=Cdca8;sp|Q8BHX3-3|BOREA_MOUSE Isoform 3 of Borealin OS=Mus musculus GN=Cdca8	Borealin	Cdca8	+	4.20621	7.38072	+	3.49231	7.2102		0.563959	0.378006
sp|O88466|ZN106_MOUSE Zinc finger protein 106 OS=Mus musculus GN=Znf106 PE=1 SV=3;tr|E9Q7S1|E9Q7S1_MOUSE Zinc finger protein 106 OS=Mus musculus GN=Zfp106 PE=1 SV=1;tr|R4GML0|R4GML0_MOUSE Zinc finger protein 106 OS=Mus musculus GN=Zfp106 PE=1 SV=1	Zinc finger protein 106	Znf106;Zfp106	+	2.84766	7.3634	+	3.88532	7.44673		0.00747185	-0.0199693
sp|P49717|MCM4_MOUSE DNA replication licensing factor MCM4 OS=Mus musculus GN=Mcm4 PE=1 SV=1	DNA replication licensing factor MCM4	Mcm4	+	2.97471	7.22601	+	3.42308	6.58741		0.99297	-0.77878
sp|Q99L47|F10A1_MOUSE Hsc70-interacting protein OS=Mus musculus GN=St13 PE=1 SV=1;tr|F8WJK8|F8WJK8_MOUSE Hsc70-interacting protein OS=Mus musculus GN=St13 PE=1 SV=1	Hsc70-interacting protein	St13	+	3.75432	7.21077	+	3.38487	7.46536		0.365013	-0.637767
tr|E9Q317|E9Q317_MOUSE Histone deacetylase complex subunit SAP18 OS=Mus musculus GN=Sap18b PE=1 SV=1;sp|O55128|SAP18_MOUSE Histone deacetylase complex subunit SAP18 OS=Mus musculus GN=Sap18 PE=1 SV=1;tr|D3Z2N9|D3Z2N9_MOUSE Histone deacetylase complex subun	Histone deacetylase complex subunit SAP18	Gm10094;Sap18	+	3.50543	6.95877	+	3.11807	6.5029	+	1.85623	-1.27014
sp|P58283-2|RN216_MOUSE Isoform 2 of E3 ubiquitin-protein ligase RNF216 OS=Mus musculus GN=Rnf216;sp|P58283|RN216_MOUSE E3 ubiquitin-protein ligase RNF216 OS=Mus musculus GN=Rnf216 PE=1 SV=3;sp|P58283-3|RN216_MOUSE Isoform 3 of E3 ubiquitin-protein ligase	E3 ubiquitin-protein ligase RNF216	Rnf216	+	4.94887	6.95817	+	4.81887	7.69485		0.849715	0.442804
sp|PML-RARA|PMLRARA OS=Mus musculus GN=Pml-rara PE=1 SV=2		PML/RARA	+	1.85231	6.91732	+	2.7108	7.92597	+	4.02859	2.34754
sp|Q8BJ05|ZC3HE_MOUSE Zinc finger CCCH domain-containing protein 14 OS=Mus musculus GN=Zc3h14 PE=1 SV=1;sp|Q8BJ05-2|ZC3HE_MOUSE Isoform 2 of Zinc finger CCCH domain-containing protein 14 OS=Mus musculus GN=Zc3h14;sp|Q8BJ05-3|ZC3HE_MOUSE Isoform 3 of Zinc f	Zinc finger CCCH domain-containing protein 14	Zc3h14	+	3.51887	6.89471	+	3.00688	4.97687		1.24938	-1.01377
sp|Q8CH18|CCAR1_MOUSE Cell division cycle and apoptosis regulator protein 1 OS=Mus musculus GN=Ccar1 PE=1 SV=1;sp|Q8CH18-3|CCAR1_MOUSE Isoform 3 of Cell division cycle and apoptosis regulator protein 1 OS=Mus musculus GN=Ccar1	Cell division cycle and apoptosis regulator protein 1	Ccar1	+	4.6466	6.85714	+	1.87858	6.20887		0.847465	0.366617
tr|Q3UHU8|Q3UHU8_MOUSE General transcription factor II-I OS=Mus musculus GN=Gtf2i PE=1 SV=1;tr|G3UYD0|G3UYD0_MOUSE General transcription factor II-I OS=Mus musculus GN=Gtf2i PE=1 SV=1;sp|Q9ESZ8-5|GTF2I_MOUSE Isoform 5 of General transcription factor II-I O	General transcription factor II-I	Gtf2i	+	1.97	6.80374	+	2.45496	7.35788		0.278623	0.627761
sp|Q64127|TIF1A_MOUSE Transcription intermediary factor 1-alpha OS=Mus musculus GN=Trim24 PE=1 SV=1;sp|Q64127-2|TIF1A_MOUSE Isoform Short of Transcription intermediary factor 1-alpha OS=Mus musculus GN=Trim24;tr|E9Q1U8|E9Q1U8_MOUSE Transcription intermedia	Transcription intermediary factor 1-alpha	Trim24	+	2.08148	6.77151	+	2.05154	7.15241		0.175354	0.227648
sp|E9Q1P8|I2BP2_MOUSE Interferon regulatory factor 2-binding protein 2 OS=Mus musculus GN=Irf2bp2 PE=1 SV=1	Interferon regulatory factor 2-binding protein 2	Irf2bp2	+	2.98772	6.69297	+	5.14592	9.19693	+	2.46568	1.63593
sp|Q9JIX8-4|ACINU_MOUSE Isoform 4 of Apoptotic chromatin condensation inducer in the nucleus OS=Mus musculus GN=Acin1;tr|F6RJ39|F6RJ39_MOUSE Apoptotic chromatin condensation inducer in the nucleus (Fragment) OS=Mus musculus GN=Acin1 PE=1 SV=1;sp|Q9JIX8|ACI	Apoptotic chromatin condensation inducer in the nucleus	Acin1	+	4.33314	6.65626	+	3.15275	6.15584		0.00225928	0.00420443
tr|Q0VF62|Q0VF62_MOUSE Bcas3 protein OS=Mus musculus GN=Bcas3 PE=1 SV=1;tr|B1AR74|B1AR74_MOUSE Breast carcinoma-amplified sequence 3 homolog OS=Mus musculus GN=Bcas3 PE=1 SV=1;sp|Q8CCN5|BCAS3_MOUSE Breast carcinoma-amplified sequence 3 homolog OS=Mus muscu	Breast carcinoma-amplified sequence 3 homolog	Bcas3	+	3.25715	6.63294	+	2.85529	6.2273	+	1.70456	-0.520759
sp|Q9D8W5|PSD12_MOUSE 26S proteasome non-ATPase regulatory subunit 12 OS=Mus musculus GN=Psmd12 PE=1 SV=4;tr|B1AT36|B1AT36_MOUSE 26S proteasome non-ATPase regulatory subunit 12 OS=Mus musculus GN=Psmd12 PE=1 SV=1;tr|Q3TRH2|Q3TRH2_MOUSE 26S proteasome non-A	26S proteasome non-ATPase regulatory subunit 12	Psmd12	+	3.13357	6.60656	+	4.95472	4.77192	+	2.19458	-2.19441
sp|Q9CY58-2|PAIRB_MOUSE Isoform 2 of Plasminogen activator inhibitor 1 RNA-binding protein OS=Mus musculus GN=Serbp1;sp|Q9CY58-3|PAIRB_MOUSE Isoform 3 of Plasminogen activator inhibitor 1 RNA-binding protein OS=Mus musculus GN=Serbp1	Plasminogen activator inhibitor 1 RNA-binding protein	Serbp1	+	3.98877	6.57851	+	3.74793	6.20454		0.219825	-0.224796
tr|E9PWW9|E9PWW9_MOUSE Protein Rsf1 OS=Mus musculus GN=Rsf1 PE=1 SV=2		Rsf1	+	4.96699	6.54426	+	5.57995	7.32152	+	3.55086	1.38031
tr|Q3UUV0|Q3UUV0_MOUSE Protein Ciz1 OS=Mus musculus GN=Ciz1 PE=1 SV=1;tr|A2AN61|A2AN61_MOUSE CDKN1A interacting zinc finger protein 1, isoform CRA_d OS=Mus musculus GN=Ciz1 PE=1 SV=1;tr|Q8VEH2|Q8VEH2_MOUSE CDKN1A interacting zinc finger protein 1 OS=Mus mu		Ciz1	+	4.08378	6.48265	+	2.53037	4.99888		0.146405	-0.0968348
sp|Q3TUF7-3|YETS2_MOUSE Isoform 3 of YEATS domain-containing protein 2 OS=Mus musculus GN=Yeats2;sp|Q3TUF7|YETS2_MOUSE YEATS domain-containing protein 2 OS=Mus musculus GN=Yeats2 PE=1 SV=2;sp|Q3TUF7-2|YETS2_MOUSE Isoform 2 of YEATS domain-containing protei	YEATS domain-containing protein 2	Yeats2	+	2.83657	6.4199	+	2.91902	6.22514		0.377567	0.317303
sp|Q9Z204-2|HNRPC_MOUSE Isoform C1 of Heterogeneous nuclear ribonucleoproteins C1/C2 OS=Mus musculus GN=Hnrnpc;sp|Q9Z204-4|HNRPC_MOUSE Isoform 4 of Heterogeneous nuclear ribonucleoproteins C1/C2 OS=Mus musculus GN=Hnrnpc;sp|Q9Z204-3|HNRPC_MOUSE Isoform 3 o	Heterogeneous nuclear ribonucleoproteins C1/C2	Hnrnpc	+	4.75572	6.41734	+	3.22107	6.22383	+	2.15497	0.791838
sp|P63166|SUMO1_MOUSE Small ubiquitin-related modifier 1 OS=Mus musculus GN=Sumo1 PE=1 SV=1;tr|A0A087WRQ4|A0A087WRQ4_MOUSE Small ubiquitin-related modifier 1 OS=Mus musculus GN=Sumo1 PE=1 SV=1	Small ubiquitin-related modifier 1	Sumo1	+	5.36249	6.41472	+	3.11664	5.82559	+	1.5089	0.627959
sp|Q99PT1|GDIR1_MOUSE Rho GDP-dissociation inhibitor 1 OS=Mus musculus GN=Arhgdia PE=1 SV=3	Rho GDP-dissociation inhibitor 1	Arhgdia	+	2.85351	6.40105	+	2.20906	3.24437		0.801417	0.362949
tr|A0A0R4J0Q5|A0A0R4J0Q5_MOUSE Lamin-B2 OS=Mus musculus GN=Lmnb2 PE=1 SV=1;sp|P21619|LMNB2_MOUSE Lamin-B2 OS=Mus musculus GN=Lmnb2 PE=1 SV=2;sp|P21619-2|LMNB2_MOUSE Isoform B3 of Lamin-B2 OS=Mus musculus GN=Lmnb2	Lamin-B2	Lmnb2	+	3.03988	6.3914	+	2.34982	6.64217		0.00936787	-0.0265859
sp|P61957|SUMO2_MOUSE Small ubiquitin-related modifier 2 OS=Mus musculus GN=Sumo2 PE=1 SV=1;tr|H7BWX9|H7BWX9_MOUSE Small ubiquitin-related modifier 2 OS=Mus musculus GN=Sumo2 PE=1 SV=1;tr|D3Z794|D3Z794_MOUSE Small ubiquitin-related modifier 2 OS=Mus muscul	Small ubiquitin-related modifier 2	Sumo2	+	4.25977	6.36563	+	3.11467	7.90045	+	1.55284	0.672071
sp|Q8CIM8|INT4_MOUSE Integrator complex subunit 4 OS=Mus musculus GN=Ints4 PE=1 SV=1	Integrator complex subunit 4	Ints4	+	3.92573	6.33821	+	1.78897	3.41625		0.760991	-1.41525
tr|H7BX50|H7BX50_MOUSE MAX gene-associated protein OS=Mus musculus GN=Mga PE=1 SV=1;tr|E9QLG3|E9QLG3_MOUSE MAX gene-associated protein OS=Mus musculus GN=Mga PE=1 SV=1;sp|A2AWL7-2|MGAP_MOUSE Isoform 2 of MAX gene-associated protein OS=Mus musculus GN=Mga;s	MAX gene-associated protein	Mga	+	3.8943	6.26576	+	4.31427	7.0141		0.454544	0.382044
sp|Q80U93|NU214_MOUSE Nuclear pore complex protein Nup214 OS=Mus musculus GN=Nup214 PE=1 SV=2	Nuclear pore complex protein Nup214	Nup214	+	2.43518	6.25536	+	2.13605	3.18712		0.803209	-1.89267
sp|Q8R2M2|TDIF2_MOUSE Deoxynucleotidyltransferase terminal-interacting protein 2 OS=Mus musculus GN=Dnttip2 PE=1 SV=1	Deoxynucleotidyltransferase terminal-interacting protein 2	Dnttip2	+	3.39148	6.25229	+	3.06841	5.5746		0.122799	0.202495
sp|P47955|RLA1_MOUSE 60S acidic ribosomal protein P1 OS=Mus musculus GN=Rplp1 PE=1 SV=1	60S acidic ribosomal protein P1	Rplp1	+	3.48602	6.24877	+	3.18586	6.53463		1.19582	-1.00703
tr|Z4YJT3|Z4YJT3_MOUSE La-related protein 1 OS=Mus musculus GN=Larp1 PE=1 SV=1;sp|Q6ZQ58|LARP1_MOUSE La-related protein 1 OS=Mus musculus GN=Larp1 PE=1 SV=3	La-related protein 1	Larp1	+	2.45921	6.22706	+	2.00335	4.83661		0.266821	-0.843683
sp|Q91WD1|RPC4_MOUSE DNA-directed RNA polymerase III subunit RPC4 OS=Mus musculus GN=Polr3d PE=2 SV=2	DNA-directed RNA polymerase III subunit RPC4	Polr3d	+	3.1551	6.19678	+	3.09181	6.15625		0.697521	0.425074
sp|Q8CDC7|ZBTB9_MOUSE Zinc finger and BTB domain-containing protein 9 OS=Mus musculus GN=Zbtb9 PE=2 SV=1	Zinc finger and BTB domain-containing protein 9	Zbtb9	+	4.72522	6.18045	+	5.79265	7.65455	+	1.88169	0.957815
tr|E9Q3R9|E9Q3R9_MOUSE Protein Zbtb21 OS=Mus musculus GN=Zbtb21 PE=1 SV=1;tr|E9Q444|E9Q444_MOUSE Protein Zbtb21 OS=Mus musculus GN=Zbtb21 PE=1 SV=1;tr|G3X9A3|G3X9A3_MOUSE Protein Zbtb21 OS=Mus musculus GN=Zbtb21 PE=1 SV=1		Zbtb21	+	4.19929	6.0704	+	3.3372	6.4022	+	1.34518	0.441999
tr|D3Z1N4|D3Z1N4_MOUSE Protein polybromo-1 OS=Mus musculus GN=Pbrm1 PE=1 SV=1;tr|E9Q4Y5|E9Q4Y5_MOUSE Protein polybromo-1 OS=Mus musculus GN=Pbrm1 PE=1 SV=1;tr|F8VQD1|F8VQD1_MOUSE Protein polybromo-1 OS=Mus musculus GN=Pbrm1 PE=1 SV=1;tr|E9Q7L3|E9Q7L3_MOUSE	Protein polybromo-1	Pbrm1	+	3.79626	6.05608	+	3.46305	6.98729		0.171704	-0.0899264
tr|Q8C405|Q8C405_MOUSE Nuclear autoantigen Sp-100 OS=Mus musculus GN=Sp100 PE=1 SV=1;tr|E9QA05|E9QA05_MOUSE Nuclear autoantigen Sp-100 OS=Mus musculus GN=Sp100 PE=1 SV=1;sp|O35892-2|SP100_MOUSE Isoform 2 of Nuclear autoantigen Sp-100 OS=Mus musculus GN=Sp1	Nuclear autoantigen Sp-100	Sp100	+	3.49569	6.034	+	4.13159	7.73716		0.773244	0.954501
sp|Q80Z37|TOPRS_MOUSE E3 ubiquitin-protein ligase Topors OS=Mus musculus GN=Topors PE=1 SV=1	E3 ubiquitin-protein ligase Topors	Topors	+	1.75713	6.02797	+	4.29196	8.12037		0.347487	0.4007
sp|Q9ERU9|RBP2_MOUSE E3 SUMO-protein ligase RanBP2 OS=Mus musculus GN=Ranbp2 PE=1 SV=2	E3 SUMO-protein ligase RanBP2	Ranbp2	+	4.16725	5.88043	+	5.09707	5.2812		0.402698	-0.332756
sp|P30415|NKTR_MOUSE NK-tumor recognition protein OS=Mus musculus GN=Nktr PE=1 SV=4;tr|Q8CBP6|Q8CBP6_MOUSE NK-tumor recognition protein (Fragment) OS=Mus musculus GN=Nktr PE=1 SV=1	NK-tumor recognition protein;Putative peptidyl-prolyl cis-trans isomerase	Nktr	+	4.20904	5.57995	+	4.81134	6.53479	+	1.3347	0.652843
sp|Q9DBY8|NVL_MOUSE Nuclear valosin-containing protein-like OS=Mus musculus GN=Nvl PE=1 SV=1	Nuclear valosin-containing protein-like	Nvl	+	3.69196	5.55233	+	2.09189	4.36672		0.96231	0.819347
sp|Q8K2W9|CN093_MOUSE Uncharacterized protein C14orf93 homolog OS=Mus musculus PE=1 SV=1	Uncharacterized protein C14orf93 homolog		+	3.40632	5.46631	+	4.10381	5.73152		0.0218925	0.0129159
tr|S4R2J9|S4R2J9_MOUSE Protein PRRC2C OS=Mus musculus GN=Prrc2c PE=1 SV=1;tr|A0A0A0MQ79|A0A0A0MQ79_MOUSE Protein PRRC2C OS=Mus musculus GN=Prrc2c PE=1 SV=1;sp|Q3TLH4-5|PRC2C_MOUSE Isoform 5 of Protein PRRC2C OS=Mus musculus GN=Prrc2c;sp|Q3TLH4|PRC2C_MOUSE	Protein PRRC2C	Prrc2c	+	2.38429	5.44644	+	2.7142	5.07229		0.169402	0.504066
tr|G3UZ34|G3UZ34_MOUSE 116 kDa U5 small nuclear ribonucleoprotein component OS=Mus musculus GN=Eftud2 PE=1 SV=1;tr|A2AH85|A2AH85_MOUSE 116 kDa U5 small nuclear ribonucleoprotein component OS=Mus musculus GN=Eftud2 PE=1 SV=1;sp|O08810|U5S1_MOUSE 116 kDa U5	116 kDa U5 small nuclear ribonucleoprotein component	Eftud2	+	4.03798	5.43953	+	2.24556	2.92332	+	2.50077	-1.13671
sp|P30416|FKBP4_MOUSE Peptidyl-prolyl cis-trans isomerase FKBP4 OS=Mus musculus GN=Fkbp4 PE=1 SV=5	Peptidyl-prolyl cis-trans isomerase FKBP4;Peptidyl-prolyl cis-trans isomerase FKBP4, N-terminally processed	Fkbp4	+	3.69128	5.41699	+	2.86338	5.32282		0.151149	0.274543
sp|Q640M1|UT14A_MOUSE U3 small nucleolar RNA-associated protein 14 homolog A OS=Mus musculus GN=Utp14a PE=1 SV=1	U3 small nucleolar RNA-associated protein 14 homolog A	Utp14a	+	2.7901	5.40546	+	3.76049	6.35203		0.794781	1.32742
sp|Q8BQR4-2|KANL2_MOUSE Isoform 2 of KAT8 regulatory NSL complex subunit 2 OS=Mus musculus GN=Kansl2;sp|Q8BQR4|KANL2_MOUSE KAT8 regulatory NSL complex subunit 2 OS=Mus musculus GN=Kansl2 PE=1 SV=1;tr|F8WJE3|F8WJE3_MOUSE KAT8 regulatory NSL complex subunit	KAT8 regulatory NSL complex subunit 2	Kansl2	+	4.32565	5.36955	+	3.30455	4.74193		1.26388	0.39655
tr|Q5SUH7|Q5SUH7_MOUSE Clathrin interactor 1 OS=Mus musculus GN=Clint1 PE=1 SV=1;tr|Q5SUH6|Q5SUH6_MOUSE Clathrin interactor 1 OS=Mus musculus GN=Clint1 PE=1 SV=1;sp|Q99KN9|EPN4_MOUSE Clathrin interactor 1 OS=Mus musculus GN=Clint1 PE=1 SV=2;sp|Q99KN9-2|EPN	Clathrin interactor 1	Clint1	+	3.38042	5.26909	+	4.1569	4.98006		0.298702	-0.31918
sp|Q91VT1|NSE2_MOUSE E3 SUMO-protein ligase NSE2 OS=Mus musculus GN=Nsmce2 PE=2 SV=1;sp|Q91VT1-2|NSE2_MOUSE Isoform 2 of E3 SUMO-protein ligase NSE2 OS=Mus musculus GN=Nsmce2	E3 SUMO-protein ligase NSE2	Nsmce2	+	4.4305	5.25687	+	5.21126	6.79589		0.0127886	0.0117423
tr|A0A0N4SVC2|A0A0N4SVC2_MOUSE Transformer-2 protein homolog alpha OS=Mus musculus GN=Tra2a PE=1 SV=1;tr|E9QP00|E9QP00_MOUSE Transformer-2 protein homolog alpha OS=Mus musculus GN=Tra2a PE=1 SV=1;sp|Q6PFR5|TRA2A_MOUSE Transformer-2 protein homolog alpha OS	Transformer-2 protein homolog alpha	Tra2a	+	4.4779	5.25669	+	4.05177	5.19316		0.223692	0.117686
sp|Q9CPP0|NPM3_MOUSE Nucleoplasmin-3 OS=Mus musculus GN=Npm3 PE=1 SV=3	Nucleoplasmin-3	Npm3	+	5.2655	5.20888	+	3.1558	4.89459		0.486569	0.16942
sp|Q91VL9|ZBTB1_MOUSE Zinc finger and BTB domain-containing protein 1 OS=Mus musculus GN=Zbtb1 PE=1 SV=1	Zinc finger and BTB domain-containing protein 1	Zbtb1	+	2.68102	5.18138	+	3.14272	5.37384	+	2.05948	0.932978
tr|D3Z0M9|D3Z0M9_MOUSE MCG18410, isoform CRA_a OS=Mus musculus GN=Ddx23 PE=1 SV=1		Ddx23	+	2.85028	5.07252	+	3.27532	5.58841		0.81205	-0.176984
tr|Q5UE59|Q5UE59_MOUSE Kinesin light chain 1 OS=Mus musculus GN=Klc1 PE=1 SV=1;tr|E9Q7C9|E9Q7C9_MOUSE Kinesin light chain 1 OS=Mus musculus GN=Klc1 PE=1 SV=1;tr|Q7TNF4|Q7TNF4_MOUSE Kinesin light chain 1 OS=Mus musculus GN=Klc1 PE=1 SV=1;tr|Q8CD76|Q8CD76_MO	Kinesin light chain 1	Klc1	+	1.68954	5.04561	+	1.68872	4.62146	+	1.55107	-1.10111
sp|Q8BTI8-3|SRRM2_MOUSE Isoform 3 of Serine/arginine repetitive matrix protein 2 OS=Mus musculus GN=Srrm2;sp|Q8BTI8-2|SRRM2_MOUSE Isoform 2 of Serine/arginine repetitive matrix protein 2 OS=Mus musculus GN=Srrm2;sp|Q8BTI8|SRRM2_MOUSE Serine/arginine repeti	Serine/arginine repetitive matrix protein 2	Srrm2	+	3.76339	5.03895	+	2.31142	4.32637		0.0388297	-0.0687148
tr|Q3UH28|Q3UH28_MOUSE Protein Zmynd8 OS=Mus musculus GN=Zmynd8 PE=1 SV=1;tr|Q3U1M7|Q3U1M7_MOUSE Protein Zmynd8 OS=Mus musculus GN=Zmynd8 PE=1 SV=1;tr|A2A483|A2A483_MOUSE Protein Zmynd8 OS=Mus musculus GN=Zmynd8 PE=1 SV=1;tr|E9Q8D1|E9Q8D1_MOUSE Protein Zmy		Zmynd8	+	2.98586	5.0348	+	3.76146	5.457	+	1.84108	0.419646
tr|G3X949|G3X949_MOUSE TRAF3 interacting protein 3 OS=Mus musculus GN=Traf3ip3 PE=1 SV=1;sp|Q8C0G2|T3JAM_MOUSE TRAF3-interacting JNK-activating modulator OS=Mus musculus GN=Traf3ip3 PE=1 SV=2	TRAF3-interacting JNK-activating modulator	Traf3ip3	+	3.3742	5.01333	+	2.46251	3.73903		0.34902	-0.33136
sp|Q9D2L9|F111A_MOUSE Protein FAM111A OS=Mus musculus GN=Fam111a PE=2 SV=1;tr|D3YYD2|D3YYD2_MOUSE Protein FAM111A OS=Mus musculus GN=Fam111a PE=1 SV=1	Protein FAM111A	Fam111a	+	2.03487	4.99669	+	4.316	6.23782	+	1.41899	1.01624
sp|A2AKX3|SETX_MOUSE Probable helicase senataxin OS=Mus musculus GN=Setx PE=1 SV=1;sp|A2AKX3-2|SETX_MOUSE Isoform 2 of Probable helicase senataxin OS=Mus musculus GN=Setx	Probable helicase senataxin	Setx	+	2.33525	4.97506	+	4.38993	7.45361		0.817237	1.51991
sp|Q99L45|IF2B_MOUSE Eukaryotic translation initiation factor 2 subunit 2 OS=Mus musculus GN=Eif2s2 PE=1 SV=1;tr|E0CXJ3|E0CXJ3_MOUSE Eukaryotic translation initiation factor 2 subunit 2 (Fragment) OS=Mus musculus GN=Eif2s2 PE=1 SV=1	Eukaryotic translation initiation factor 2 subunit 2	Eif2s2	+	1.86722	4.95265	+	2.41192	5.76198		0.15888	-0.295151
sp|Q9QZ59|DMRT1_MOUSE Doublesex- and mab-3-related transcription factor 1 OS=Mus musculus GN=Dmrt1 PE=1 SV=2;sp|Q9QZ59-2|DMRT1_MOUSE Isoform 2 of Doublesex- and mab-3-related transcription factor 1 OS=Mus musculus GN=Dmrt1;sp|Q9QZ59-4|DMRT1_MOUSE Isoform 4	Doublesex- and mab-3-related transcription factor 1	Dmrt1	+	2.47893	4.94848	+	4.51818	5.44558		1.10691	0.914595
sp|Q9DBJ1|PGAM1_MOUSE Phosphoglycerate mutase 1 OS=Mus musculus GN=Pgam1 PE=1 SV=3	Phosphoglycerate mutase 1	Pgam1	+	2.2694	4.93537	+	1.37676	2.05249	+	1.97221	-0.831528
sp|Q9CU65|ZMYM2_MOUSE Zinc finger MYM-type protein 2 OS=Mus musculus GN=Zmym2 PE=1 SV=3	Zinc finger MYM-type protein 2	Zmym2	+	3.45249	4.85072	+	3.7849	5.60318	+	2.40928	1.74008
sp|Q8BIZ6|SNIP1_MOUSE Smad nuclear-interacting protein 1 OS=Mus musculus GN=Snip1 PE=1 SV=1	Smad nuclear-interacting protein 1	Snip1	+	3.55667	4.79775	+	3.34749	4.9354		0.353172	0.263883
sp|Q9D0E1-2|HNRPM_MOUSE Isoform 2 of Heterogeneous nuclear ribonucleoprotein M OS=Mus musculus GN=Hnrnpm;sp|Q9D0E1|HNRPM_MOUSE Heterogeneous nuclear ribonucleoprotein M OS=Mus musculus GN=Hnrnpm PE=1 SV=3;tr|B8JK33|B8JK33_MOUSE Heterogeneous nuclear ribonu	Heterogeneous nuclear ribonucleoprotein M	Hnrnpm	+	3.00628	4.74538	+	2.66072	4.39144		0.0663756	-0.0823167
tr|E9PV80|E9PV80_MOUSE Nuclear receptor coactivator 2 OS=Mus musculus GN=Ncoa2 PE=1 SV=1;sp|Q61026|NCOA2_MOUSE Nuclear receptor coactivator 2 OS=Mus musculus GN=Ncoa2 PE=1 SV=3	Nuclear receptor coactivator 2	Ncoa2	+	2.86895	4.6928	+	3.57206	5.35879		0.375125	0.43103
sp|Q61687|ATRX_MOUSE Transcriptional regulator ATRX OS=Mus musculus GN=Atrx PE=1 SV=3	Transcriptional regulator ATRX	Atrx	+	2.0198	4.67955	+	4.61698	5.33764		0.715423	0.799143
sp|P61965|WDR5_MOUSE WD repeat-containing protein 5 OS=Mus musculus GN=Wdr5 PE=1 SV=1;tr|F6Q3W0|F6Q3W0_MOUSE WD repeat-containing protein 5 (Fragment) OS=Mus musculus GN=Wdr5 PE=1 SV=1	WD repeat-containing protein 5	Wdr5	+	4.23719	4.65552	+	3.38362	4.76945		0.808981	0.279797
sp|Q61655|DD19A_MOUSE ATP-dependent RNA helicase DDX19A OS=Mus musculus GN=Ddx19a PE=1 SV=2;tr|Q8R3C7|Q8R3C7_MOUSE DEAD (Asp-Glu-Ala-Asp) box polypeptide 19b OS=Mus musculus GN=Ddx19b PE=1 SV=1;tr|Q8BZY3|Q8BZY3_MOUSE Protein Ddx19b OS=Mus musculus GN=Ddx19	ATP-dependent RNA helicase DDX19A	Ddx19a;Ddx19b	+	4.21002	4.64176	+	2.86005	4.07272		0.79355	-0.456458
sp|Q91YU3|MSD4_MOUSE Myb/SANT-like DNA-binding domain-containing protein 4 OS=Mus musculus GN=Msantd4 PE=2 SV=1	Myb/SANT-like DNA-binding domain-containing protein 4	Msantd4	+	3.07471	4.64021	+	2.83802	5.92142	+	1.82001	0.549522
sp|Q8K4Z5|SF3A1_MOUSE Splicing factor 3A subunit 1 OS=Mus musculus GN=Sf3a1 PE=1 SV=1	Splicing factor 3A subunit 1	Sf3a1	+	2.63488	4.61598	+	2.35748	3.7656		0.0229659	-0.0297483
sp|Q6PIJ4|NFRKB_MOUSE Nuclear factor related to kappa-B-binding protein OS=Mus musculus GN=Nfrkb PE=1 SV=1	Nuclear factor related to kappa-B-binding protein	Nfrkb	+	2.75685	4.60755	+	4.24625	4.80754		1.20903	1.00462
sp|P14733|LMNB1_MOUSE Lamin-B1 OS=Mus musculus GN=Lmnb1 PE=1 SV=3	Lamin-B1	Lmnb1	+	4.40025	4.5974	+	2.94781	4.75433		0.517992	0.626141
sp|Q6P1D7|SLX4_MOUSE Structure-specific endonuclease subunit SLX4 OS=Mus musculus GN=Slx4 PE=1 SV=1	Structure-specific endonuclease subunit SLX4	Slx4	+	2.43583	4.59591	+	4.77319	7.19099		1.08745	1.54978
tr|G3UWE3|G3UWE3_MOUSE E3 SUMO-protein ligase PIAS2 OS=Mus musculus GN=Pias2 PE=1 SV=1;sp|Q8C5D8-5|PIAS2_MOUSE Isoform 5 of E3 SUMO-protein ligase PIAS2 OS=Mus musculus GN=Pias2;sp|Q8C5D8|PIAS2_MOUSE E3 SUMO-protein ligase PIAS2 OS=Mus musculus GN=Pias2 PE	E3 SUMO-protein ligase PIAS2	Pias2	+	2.93173	4.59042	+	3.39577	5.79109		0.182343	0.192886
sp|P80317|TCPZ_MOUSE T-complex protein 1 subunit zeta OS=Mus musculus GN=Cct6a PE=1 SV=3	T-complex protein 1 subunit zeta	Cct6a	+	3.49237	4.56546	+	2.94516	4.35712		0.502009	-0.669008
sp|Q9CU62|SMC1A_MOUSE Structural maintenance of chromosomes protein 1A OS=Mus musculus GN=Smc1a PE=1 SV=4	Structural maintenance of chromosomes protein 1A	Smc1a	+	3.44075	4.5377	+	2.21558	4.07416		0.387585	0.371122
sp|Q9R002|IFI2_MOUSE Interferon-activable protein 202 OS=Mus musculus GN=Ifi202 PE=1 SV=3	Interferon-activable protein 202	Ifi202	+	3.15521	4.53288	+	4.48134	4.25436		0.0129646	-0.0117226
tr|H3BIW0|H3BIW0_MOUSE Zinc finger CCCH domain-containing protein 18 OS=Mus musculus GN=Zc3h18 PE=1 SV=1;tr|G3X8T2|G3X8T2_MOUSE RIKEN cDNA 5830416A07, isoform CRA_c OS=Mus musculus GN=Zc3h18 PE=1 SV=1;sp|Q0P678|ZCH18_MOUSE Zinc finger CCCH domain-containin	Zinc finger CCCH domain-containing protein 18	Zc3h18	+	3.75025	4.51965	+	2.78187	4.80418	+	1.36493	0.901736
sp|Q3UZ39|LRRF1_MOUSE Leucine-rich repeat flightless-interacting protein 1 OS=Mus musculus GN=Lrrfip1 PE=1 SV=2;tr|E9Q9T1|E9Q9T1_MOUSE Leucine-rich repeat flightless-interacting protein 1 OS=Mus musculus GN=Lrrfip1 PE=1 SV=2;tr|A0A087WPK3|A0A087WPK3_MOUSE	Leucine-rich repeat flightless-interacting protein 1	Lrrfip1	+	2.9416	4.51471	+	3.30064	4.8448		0.00848695	-0.00580088
sp|Q9D2D7|ZN687_MOUSE Zinc finger protein 687 OS=Mus musculus GN=Znf687 PE=1 SV=1;sp|Q9D2D7-3|ZN687_MOUSE Isoform 3 of Zinc finger protein 687 OS=Mus musculus GN=Znf687;sp|Q9D2D7-2|ZN687_MOUSE Isoform 2 of Zinc finger protein 687 OS=Mus musculus GN=Znf687	Zinc finger protein 687	Znf687	+	4.28209	4.50962	+	5.81771	4.44751	+	1.66866	0.601204
sp|O70494-3|SP3_MOUSE Isoform 3 of Transcription factor Sp3 OS=Mus musculus GN=Sp3;sp|O70494-2|SP3_MOUSE Isoform 2 of Transcription factor Sp3 OS=Mus musculus GN=Sp3;sp|O70494|SP3_MOUSE Transcription factor Sp3 OS=Mus musculus GN=Sp3 PE=1 SV=2	Transcription factor Sp3	Sp3	+	1.753	4.47543	+	2.47113	3.13019		0.489944	0.807383
sp|Q8R1M0|HMCES_MOUSE Embryonic stem cell-specific 5-hydroxymethylcytosine-binding protein OS=Mus musculus GN=Hmces PE=1 SV=1	Embryonic stem cell-specific 5-hydroxymethylcytosine-binding protein	Hmces	+	2.91885	4.41548	+	3.06821	5.09506		0.0188435	-0.0136363
sp|Q8VDM6|HNRL1_MOUSE Heterogeneous nuclear ribonucleoprotein U-like protein 1 OS=Mus musculus GN=Hnrnpul1 PE=1 SV=1;sp|Q8VDM6-2|HNRL1_MOUSE Isoform 2 of Heterogeneous nuclear ribonucleoprotein U-like protein 1 OS=Mus musculus GN=Hnrnpul1	Heterogeneous nuclear ribonucleoprotein U-like protein 1	Hnrnpul1	+	2.39845	4.40199	+	2.63014	4.63029		0.375173	-0.598323
sp|Q8CFE3|RCOR1_MOUSE REST corepressor 1 OS=Mus musculus GN=Rcor1 PE=1 SV=3;tr|A0A140T8R7|A0A140T8R7_MOUSE REST corepressor 1 OS=Mus musculus GN=Rcor1 PE=1 SV=1	REST corepressor 1	Rcor1	+	4.23462	4.366	+	3.55293	6.26434	+	2.28443	1.36337
tr|G3X963|G3X963_MOUSE ATPase family AAA domain-containing protein 2 OS=Mus musculus GN=Atad2 PE=1 SV=1;sp|Q8CDM1|ATAD2_MOUSE ATPase family AAA domain-containing protein 2 OS=Mus musculus GN=Atad2 PE=1 SV=1	ATPase family AAA domain-containing protein 2	Atad2	+	1.54019	4.36326	+	3.76873	5.09542		0.0489665	-0.04643
sp|P14206|RSSA_MOUSE 40S ribosomal protein SA OS=Mus musculus GN=Rpsa PE=1 SV=4	40S ribosomal protein SA	Rpsa	+	4.30762	4.36305	+	3.20023	3.80954		1.18202	-0.749929
tr|Q9Z150|Q9Z150_MOUSE Protein Zbtb12 OS=Mus musculus GN=Zbtb12 PE=1 SV=1		Zbtb12	+	2.12678	4.3491	+	3.30369	5.42362		0.743251	1.2899
tr|E9QK89|E9QK89_MOUSE Mediator of DNA damage checkpoint protein 1 OS=Mus musculus GN=Mdc1 PE=1 SV=1;sp|Q5PSV9|MDC1_MOUSE Mediator of DNA damage checkpoint protein 1 OS=Mus musculus GN=Mdc1 PE=1 SV=1	Mediator of DNA damage checkpoint protein 1	Mdc1	+	3.88877	4.28902	+	5.03229	5.1287	+	2.29703	0.970635
sp|Q3TIX9|SNUT2_MOUSE U4/U6.U5 tri-snRNP-associated protein 2 OS=Mus musculus GN=Usp39 PE=1 SV=2	U4/U6.U5 tri-snRNP-associated protein 2	Usp39	+	5.47435	4.27164	+	2.86358	3.27689		0.537083	-0.498878
sp|Q6PZD9|CEBPE_MOUSE CCAAT/enhancer-binding protein epsilon OS=Mus musculus GN=Cebpe PE=1 SV=1	CCAAT/enhancer-binding protein epsilon	Cebpe	+	1.93517	4.26791	+	2.22564	5.05748	+	1.71984	1.77491
tr|F8VQC1|F8VQC1_MOUSE Signal recognition particle subunit SRP72 OS=Mus musculus GN=Srp72 PE=1 SV=1;tr|E9Q740|E9Q740_MOUSE Protein Srp72 OS=Mus musculus GN=Srp72 PE=1 SV=1	Signal recognition particle subunit SRP72	Srp72	+	1.80879	4.2573	+	1.31768	3.27762		0.539856	-0.77262
tr|Q7M739|Q7M739_MOUSE Nuclear pore complex-associated intranuclear coiled-coil protein TPR OS=Mus musculus GN=Tpr PE=1 SV=1;sp|F6ZDS4|TPR_MOUSE Nucleoprotein TPR OS=Mus musculus GN=Tpr PE=1 SV=1	Nucleoprotein TPR	Tpr	+	2.05976	4.23717	+	2.12347	4.83528		0.194178	0.500187
sp|P99027|RLA2_MOUSE 60S acidic ribosomal protein P2 OS=Mus musculus GN=Rplp2 PE=1 SV=3	60S acidic ribosomal protein P2	Rplp2	+	3.97592	4.1997	+	2.88675	4.69136		0.0415886	-0.0743478
tr|D3YTT9|D3YTT9_MOUSE ZZ-type zinc finger-containing protein 3 OS=Mus musculus GN=Zzz3 PE=1 SV=1;sp|Q6KAQ7|ZZZ3_MOUSE ZZ-type zinc finger-containing protein 3 OS=Mus musculus GN=Zzz3 PE=1 SV=2;sp|Q6KAQ7-2|ZZZ3_MOUSE Isoform 2 of ZZ-type zinc finger-contai	ZZ-type zinc finger-containing protein 3	Zzz3	+	5.2638	4.18292	+	4.0211	4.59544		0.498657	0.288611
sp|P61222|ABCE1_MOUSE ATP-binding cassette sub-family E member 1 OS=Mus musculus GN=Abce1 PE=1 SV=1	ATP-binding cassette sub-family E member 1	Abce1	+	4.2569	4.17046		0.312552	0.652093		0.0176154	-0.00689697
sp|O35685|NUDC_MOUSE Nuclear migration protein nudC OS=Mus musculus GN=Nudc PE=1 SV=1	Nuclear migration protein nudC	Nudc	+	2.65799	4.14172	+	2.66992	5.10568		0.291423	0.508414
sp|Q61122|NAB1_MOUSE NGFI-A-binding protein 1 OS=Mus musculus GN=Nab1 PE=1 SV=2;tr|A0A087WSU4|A0A087WSU4_MOUSE NGFI-A-binding protein 1 OS=Mus musculus GN=Nab1 PE=1 SV=1;tr|E9PZ64|E9PZ64_MOUSE NGFI-A-binding protein 1 OS=Mus musculus GN=Nab1 PE=1 SV=1	NGFI-A-binding protein 1	Nab1	+	3.77984	4.12211	+	4.02879	4.30219		1.0596	0.580343
sp|A2AR02|PPIG_MOUSE Peptidyl-prolyl cis-trans isomerase G OS=Mus musculus GN=Ppig PE=1 SV=1;tr|A2AR01|A2AR01_MOUSE Peptidyl-prolyl cis-trans isomerase (Fragment) OS=Mus musculus GN=Ppig PE=1 SV=1	Peptidyl-prolyl cis-trans isomerase G;Peptidyl-prolyl cis-trans isomerase	Ppig	+	2.43904	4.09196	+	2.43969	3.80694		0.131621	0.178492
tr|E9QKG6|E9QKG6_MOUSE Ankyrin repeat domain-containing protein 17 OS=Mus musculus GN=Ankrd17 PE=1 SV=1;tr|A0A0G2JDZ9|A0A0G2JDZ9_MOUSE Ankyrin repeat domain-containing protein 17 OS=Mus musculus GN=Ankrd17 PE=1 SV=1;tr|E9Q804|E9Q804_MOUSE Ankyrin repeat do	Ankyrin repeat domain-containing protein 17	Ankrd17;Ankhd1	+	2.14	4.05471		1.21022	1.87462		0.292207	-0.387348
sp|Q8CGF7-2|TCRG1_MOUSE Isoform 2 of Transcription elongation regulator 1 OS=Mus musculus GN=Tcerg1;sp|Q8CGF7|TCRG1_MOUSE Transcription elongation regulator 1 OS=Mus musculus GN=Tcerg1 PE=1 SV=2;sp|Q8CGF7-3|TCRG1_MOUSE Isoform 3 of Transcription elongation	Transcription elongation regulator 1	Tcerg1	+	3.58176	4.04763	+	3.3984	4.01206		1.23139	0.738309
sp|Q9Z2E2|MBD1_MOUSE Methyl-CpG-binding domain protein 1 OS=Mus musculus GN=Mbd1 PE=1 SV=2;sp|Q9Z2E2-4|MBD1_MOUSE Isoform 4 of Methyl-CpG-binding domain protein 1 OS=Mus musculus GN=Mbd1;sp|Q9Z2E2-2|MBD1_MOUSE Isoform 2 of Methyl-CpG-binding domain protein	Methyl-CpG-binding domain protein 1	Mbd1	+	2.91558	4.03683	+	4.43402	6.2815	+	2.69661	2.71028
sp|O08750|NFIL3_MOUSE Nuclear factor interleukin-3-regulated protein OS=Mus musculus GN=Nfil3 PE=1 SV=1	Nuclear factor interleukin-3-regulated protein	Nfil3	+	5.11822	4.00242	+	2.85908	5.39503	+	1.36262	0.671391
sp|O35226|PSMD4_MOUSE 26S proteasome non-ATPase regulatory subunit 4 OS=Mus musculus GN=Psmd4 PE=1 SV=1;sp|O35226-2|PSMD4_MOUSE Isoform Rpn10B of 26S proteasome non-ATPase regulatory subunit 4 OS=Mus musculus GN=Psmd4;sp|O35226-5|PSMD4_MOUSE Isoform Rpn10E	26S proteasome non-ATPase regulatory subunit 4	Psmd4	+	3.98967	3.99919	+	2.06879	3.66187		0.0827877	-0.103184
sp|Q66JS6|EI3JB_MOUSE Eukaryotic translation initiation factor 3 subunit J-B OS=Mus musculus GN=Eif3j2 PE=1 SV=1;sp|Q3UGC7|EI3JA_MOUSE Eukaryotic translation initiation factor 3 subunit J-A OS=Mus musculus GN=Eif3j1 PE=2 SV=1	Eukaryotic translation initiation factor 3 subunit J-B;Eukaryotic translation initiation factor 3 subunit J-A	Eif3j2;Eif3j1	+	3.30872	3.99786	+	3.15966	3.89033		0.128936	-0.187847
sp|Q8BVY0|RL1D1_MOUSE Ribosomal L1 domain-containing protein 1 OS=Mus musculus GN=Rsl1d1 PE=1 SV=1	Ribosomal L1 domain-containing protein 1	Rsl1d1	+	1.71352	3.97731		1.18238	1.66317		0.188459	-0.342435
sp|Q8BMB0-2|EMSY_MOUSE Isoform 2 of BRCA2-interacting transcriptional repressor EMSY OS=Mus musculus GN=Emsy;sp|Q8BMB0-3|EMSY_MOUSE Isoform 3 of BRCA2-interacting transcriptional repressor EMSY OS=Mus musculus GN=Emsy;sp|Q8BMB0|EMSY_MOUSE BRCA2-interacting	Protein EMSY	Emsy	+	2.43362	3.97399	+	3.15456	4.5107		0.225499	0.379674
sp|Q3UFB2|BCD1_MOUSE Box C/D snoRNA protein 1 OS=Mus musculus GN=Znhit6 PE=1 SV=2;sp|Q3UFB2-2|BCD1_MOUSE Isoform 2 of Box C/D snoRNA protein 1 OS=Mus musculus GN=Znhit6;tr|A0A0G2JG05|A0A0G2JG05_MOUSE Box C/D snoRNA protein 1 (Fragment) OS=Mus musculus GN=Z	Box C/D snoRNA protein 1	Znhit6	+	3.46304	3.97284	+	3.19703	3.13195		0.825459	-0.629733
tr|A0A0R4J108|A0A0R4J108_MOUSE Homeobox and leucine zipper protein Homez OS=Mus musculus GN=Homez PE=1 SV=1;sp|Q80W88-2|HOMEZ_MOUSE Isoform 2 of Homeobox and leucine zipper protein Homez OS=Mus musculus GN=Homez;sp|Q80W88|HOMEZ_MOUSE Homeobox and leucine z	Homeobox and leucine zipper protein Homez	Homez	+	2.43217	3.97241	+	3.54137	5.04677	+	2.54836	0.942255
tr|F8WHZ9|F8WHZ9_MOUSE Alpha-adducin OS=Mus musculus GN=Add1 PE=1 SV=1;tr|F8WGR0|F8WGR0_MOUSE Alpha-adducin OS=Mus musculus GN=Add1 PE=1 SV=1;sp|Q9QYC0-2|ADDA_MOUSE Isoform 2 of Alpha-adducin OS=Mus musculus GN=Add1;sp|Q9QYC0|ADDA_MOUSE Alpha-adducin OS=Mu	Alpha-adducin	Add1	+	3.36167	3.97102	+	1.55301	3.14434		0.40973	-0.19047
sp|Q05AH6|CK084_MOUSE Uncharacterized protein C11orf84 homolog OS=Mus musculus PE=1 SV=1;sp|Q05AH6-2|CK084_MOUSE Isoform 2 of Uncharacterized protein C11orf84 homolog OS=Mus musculus	Uncharacterized protein C11orf84 homolog		+	2.37939	3.94955	+	4.86798	4.6223	+	1.57731	0.909632
sp|O54941|SMCE1_MOUSE SWI/SNF-related matrix-associated actin-dependent regulator of chromatin subfamily E member 1 OS=Mus musculus GN=Smarce1 PE=1 SV=1	SWI/SNF-related matrix-associated actin-dependent regulator of chromatin subfamily E member 1	Smarce1	+	3.26729	3.94587	+	3.87332	5.03171		0.326646	0.335797
tr|A2A7B5|A2A7B5_MOUSE Protein Prdm2 OS=Mus musculus GN=Prdm2 PE=1 SV=1		Prdm2		1.2156	3.92822	+	3.35118	6.17758	+	1.37104	0.369559
sp|O54790|MAFG_MOUSE Transcription factor MafG OS=Mus musculus GN=Mafg PE=1 SV=1	Transcription factor MafG	Mafg	+	3.753	3.92644	+	5.70486	6.72983	+	2.22978	1.16206
tr|E9Q7G0|E9Q7G0_MOUSE Protein Numa1 OS=Mus musculus GN=Numa1 PE=1 SV=1		Numa1	+	1.78403	3.91759	+	3.35852	6.10007	+	1.51404	3.05011
sp|O54714-3|PIAS3_MOUSE Isoform 3 of E3 SUMO-protein ligase PIAS3 OS=Mus musculus GN=Pias3;sp|O54714-2|PIAS3_MOUSE Isoform 2 of E3 SUMO-protein ligase PIAS3 OS=Mus musculus GN=Pias3;sp|O54714|PIAS3_MOUSE E3 SUMO-protein ligase PIAS3 OS=Mus musculus GN=Pias	E3 SUMO-protein ligase PIAS3	Pias3	+	2.02046	3.85417	+	2.20114	5.23833		0.588162	0.512449
sp|Q61599|GDIR2_MOUSE Rho GDP-dissociation inhibitor 2 OS=Mus musculus GN=Arhgdib PE=1 SV=3	Rho GDP-dissociation inhibitor 2	Arhgdib	+	2.03222	3.81274	+	1.78869	3.79841		0.129059	0.27353
tr|Q5SWU0|Q5SWU0_MOUSE DNA-binding protein Ikaros OS=Mus musculus GN=Ikzf1 PE=1 SV=1;sp|Q03267-6|IKZF1_MOUSE Isoform V of DNA-binding protein Ikaros OS=Mus musculus GN=Ikzf1;tr|Q8C9X3|Q8C9X3_MOUSE DNA-binding protein Ikaros OS=Mus musculus GN=Ikzf1 PE=1 SV	DNA-binding protein Ikaros	Ikzf1	+	3.12023	3.77428	+	2.6936	5.47894		1.13795	1.90337
sp|P40124|CAP1_MOUSE Adenylyl cyclase-associated protein 1 OS=Mus musculus GN=Cap1 PE=1 SV=4	Adenylyl cyclase-associated protein 1	Cap1	+	2.09107	3.7555	+	2.01917	4.56297		0.0564269	0.0527458
tr|A0A0R4J243|A0A0R4J243_MOUSE Sin3 histone deacetylase corepressor complex component SDS3 OS=Mus musculus GN=Suds3 PE=1 SV=1;sp|Q8BR65|SDS3_MOUSE Sin3 histone deacetylase corepressor complex component SDS3 OS=Mus musculus GN=Suds3 PE=1 SV=1	Sin3 histone deacetylase corepressor complex component SDS3	Suds3	+	2.56539	3.85788	+	3.53417	4.48051	+	1.39289	0.560696
tr|Q8VCL4|Q8VCL4_MOUSE E3 SUMO-protein ligase ZNF451 OS=Mus musculus GN=Zfp451 PE=1 SV=1		Zfp451	+	2.93887	3.73554	+	3.8921	4.72625		0.259229	0.152561
sp|Q61188-2|EZH2_MOUSE Isoform ENX-1B of Histone-lysine N-methyltransferase EZH2 OS=Mus musculus GN=Ezh2;sp|Q61188|EZH2_MOUSE Histone-lysine N-methyltransferase EZH2 OS=Mus musculus GN=Ezh2 PE=1 SV=2;tr|D3Z774|D3Z774_MOUSE Histone-lysine N-methyltransferas	Histone-lysine N-methyltransferase EZH2	Ezh2	+	2.71067	3.72307	+	3.185	4.68534		0.747584	0.573278
tr|Q7TNK4|Q7TNK4_MOUSE Protein Zfp397 OS=Mus musculus GN=Zfp397 PE=1 SV=1		Zfp397	+	2.17003	3.6941	+	3.66957	4.54717		0.832788	0.87269
sp|Q9DBG5|PLIN3_MOUSE Perilipin-3 OS=Mus musculus GN=Plin3 PE=1 SV=1	Perilipin-3	Plin3	+	2.88742	3.69224		0.612834	1.40219		0.512482	-1.21447
sp|Q61214|DYR1A_MOUSE Dual specificity tyrosine-phosphorylation-regulated kinase 1A OS=Mus musculus GN=Dyrk1a PE=1 SV=1	Dual specificity tyrosine-phosphorylation-regulated kinase 1A	Dyrk1a	+	3.39647	3.75063	+	1.77988	2.32925	+	1.7088	-2.22219
sp|O35639|ANXA3_MOUSE Annexin A3 OS=Mus musculus GN=Anxa3 PE=1 SV=4;tr|Q3TET3|Q3TET3_MOUSE Annexin OS=Mus musculus GN=Anxa3 PE=1 SV=1	Annexin A3;Annexin	Anxa3	+	1.9904	3.60958	+	1.67631	2.6791		0.490854	0.801001
sp|Q62383|SPT6H_MOUSE Transcription elongation factor SPT6 OS=Mus musculus GN=Supt6h PE=1 SV=2	Transcription elongation factor SPT6	Supt6h	+	3.1988	3.67348	+	1.88488	3.51335	+	1.65832	-0.424531
sp|Q6A068|CDC5L_MOUSE Cell division cycle 5-like protein OS=Mus musculus GN=Cdc5l PE=1 SV=2	Cell division cycle 5-like protein	Cdc5l	+	3.81071	3.57791	+	2.24933	3.42618		0.536498	0.729628
sp|Q9D7Z3|NOL7_MOUSE Nucleolar protein 7 OS=Mus musculus GN=Nol7 PE=1 SV=1;sp|Q9D7Z3-2|NOL7_MOUSE Isoform 2 of Nucleolar protein 7 OS=Mus musculus GN=Nol7	Nucleolar protein 7	Nol7	+	4.13544	3.57346	+	2.99166	3.5997		0.148468	0.162854
sp|Q9JHI7|EXOS9_MOUSE Exosome complex component RRP45 OS=Mus musculus GN=Exosc9 PE=1 SV=1;tr|A0A0G2JFV9|A0A0G2JFV9_MOUSE Exosome complex component RRP45 (Fragment) OS=Mus musculus GN=Exosc9 PE=1 SV=1	Exosome complex component RRP45	Exosc9	+	3.60752	3.5533	+	2.692	3.35717		0.40743	0.403811
tr|E9PW15|E9PW15_MOUSE Polycomb protein Suz12 OS=Mus musculus GN=Suz12 PE=1 SV=1;sp|Q80U70|SUZ12_MOUSE Polycomb protein Suz12 OS=Mus musculus GN=Suz12 PE=1 SV=2	Polycomb protein Suz12	Suz12	+	3.69886	3.552	+	5.23779	3.10168		0.198938	-0.0844409
tr|V9GWU2|V9GWU2_MOUSE Transcription factor 12 (Fragment) OS=Mus musculus GN=Tcf12 PE=1 SV=1;sp|Q61286|HTF4_MOUSE Transcription factor 12 OS=Mus musculus GN=Tcf12 PE=1 SV=2;tr|V9GXC3|V9GXC3_MOUSE Transcription factor 12 (Fragment) OS=Mus musculus GN=Tcf12	Transcription factor 12	Tcf12	+	3.25156	3.55131	+	1.67538	2.43112		0.755328	-0.360875
tr|D3Z5N6|D3Z5N6_MOUSE Zinc finger protein ubi-d4 OS=Mus musculus GN=Dpf2 PE=1 SV=1;sp|Q61103|REQU_MOUSE Zinc finger protein ubi-d4 OS=Mus musculus GN=Dpf2 PE=1 SV=1;tr|F8WIP7|F8WIP7_MOUSE Zinc finger protein ubi-d4 (Fragment) OS=Mus musculus GN=Dpf2 PE=1	Zinc finger protein ubi-d4	Dpf2	+	2.32938	3.59555	+	3.07271	4.66146	+	1.31091	0.712751
sp|Q9Z1D1|EIF3G_MOUSE Eukaryotic translation initiation factor 3 subunit G OS=Mus musculus GN=Eif3g PE=1 SV=2	Eukaryotic translation initiation factor 3 subunit G	Eif3g	+	1.87147	3.52642	+	3.61157	4.41622		0.500484	-0.52199
tr|A0A087WPA7|A0A087WPA7_MOUSE Transcriptional activator Myb OS=Mus musculus GN=Myb PE=4 SV=1;sp|P06876|MYB_MOUSE Transcriptional activator Myb OS=Mus musculus GN=Myb PE=1 SV=2	Transcriptional activator Myb	Myb	+	3.4697	3.52109	+	2.89239	3.22521		0.182298	-0.188197
tr|Z4YKB8|Z4YKB8_MOUSE Heterochromatin protein 1-binding protein 3 OS=Mus musculus GN=Hp1bp3 PE=1 SV=1;sp|Q3TEA8-2|HP1B3_MOUSE Isoform 2 of Heterochromatin protein 1-binding protein 3 OS=Mus musculus GN=Hp1bp3;sp|Q3TEA8|HP1B3_MOUSE Heterochromatin protein	Heterochromatin protein 1-binding protein 3	Hp1bp3	+	3.32213	3.51784	+	2.42328	3.41023		0.586781	0.753508
sp|Q8CDD9|LRIF1_MOUSE Ligand-dependent nuclear receptor-interacting factor 1 OS=Mus musculus GN=Lrif1 PE=2 SV=2;sp|Q8CDD9-2|LRIF1_MOUSE Isoform 2 of Ligand-dependent nuclear receptor-interacting factor 1 OS=Mus musculus GN=Lrif1	Ligand-dependent nuclear receptor-interacting factor 1	Lrif1	+	3.842	3.48527	+	2.98495	4.5392		0.777078	0.350819
sp|B1AX39|ZCHC7_MOUSE Zinc finger CCHC domain-containing protein 7 OS=Mus musculus GN=Zcchc7 PE=2 SV=1;sp|B1AX39-3|ZCHC7_MOUSE Isoform 2 of Zinc finger CCHC domain-containing protein 7 OS=Mus musculus GN=Zcchc7	Zinc finger CCHC domain-containing protein 7	Zcchc7	+	1.82867	3.4787	+	1.46781	2.57039		0.587767	0.986895
sp|Q8BG32|PSD11_MOUSE 26S proteasome non-ATPase regulatory subunit 11 OS=Mus musculus GN=Psmd11 PE=1 SV=3;tr|G3UXL5|G3UXL5_MOUSE 26S proteasome non-ATPase regulatory subunit 11 (Fragment) OS=Mus musculus GN=Psmd11 PE=1 SV=1;tr|G3UYH2|G3UYH2_MOUSE 26S prote	26S proteasome non-ATPase regulatory subunit 11	Psmd11	+	3.52542	3.47446	+	2.2635	3.78511		0.730007	-0.265842
sp|O55201|SPT5H_MOUSE Transcription elongation factor SPT5 OS=Mus musculus GN=Supt5h PE=1 SV=1;sp|O55201-2|SPT5H_MOUSE Isoform 2 of Transcription elongation factor SPT5 OS=Mus musculus GN=Supt5h	Transcription elongation factor SPT5	Supt5h	+	1.56344	3.46884	+	1.49936	2.02359		0.0331345	-0.0539519
tr|F8WH41|F8WH41_MOUSE Striatin OS=Mus musculus GN=Strn PE=1 SV=1;sp|O55106|STRN_MOUSE Striatin OS=Mus musculus GN=Strn PE=1 SV=2	Striatin	Strn	+	3.72413	3.44588	+	3.463	3.57988		0.0536968	0.0388934
sp|Q9Z1N2|ORC1_MOUSE Origin recognition complex subunit 1 OS=Mus musculus GN=Orc1 PE=1 SV=2	Origin recognition complex subunit 1	Orc1	+	3.00904	3.42529		0.0890302	0.22226		1.10366	-2.0994
tr|S4R1B9|S4R1B9_MOUSE Transcription initiation factor TFIID subunit 1 OS=Mus musculus GN=Taf1 PE=1 SV=1;tr|B1Q2W7|B1Q2W7_MOUSE Transcription initiation factor TFIID subunit OS=Mus musculus GN=Taf1 PE=1 SV=1;tr|D3YZK4|D3YZK4_MOUSE Transcription initiation	Transcription initiation factor TFIID subunit 1	Taf1	+	2.93819	3.54095	+	5.45612	3.69924	+	1.58253	0.381871
sp|Q6P1E1-2|ZMIZ1_MOUSE Isoform 2 of Zinc finger MIZ domain-containing protein 1 OS=Mus musculus GN=Zmiz1;sp|Q6P1E1|ZMIZ1_MOUSE Zinc finger MIZ domain-containing protein 1 OS=Mus musculus GN=Zmiz1 PE=1 SV=1	Zinc finger MIZ domain-containing protein 1	Zmiz1	+	3.1865	3.42266	+	4.04439	3.15656	+	1.43346	-0.531537
tr|A1L3S7|A1L3S7_MOUSE Gatad2b protein OS=Mus musculus GN=Gatad2b PE=1 SV=1;sp|Q8VHR5|P66B_MOUSE Transcriptional repressor p66-beta OS=Mus musculus GN=Gatad2b PE=1 SV=1;sp|Q8VHR5-2|P66B_MOUSE Isoform 2 of Transcriptional repressor p66-beta OS=Mus musculus	Transcriptional repressor p66-beta	Gatad2b	+	2.81586	3.42103	+	1.96884	2.71741		0.361621	0.510921
tr|A0A1B0GSB5|A0A1B0GSB5_MOUSE Histone deacetylase 9 OS=Mus musculus GN=Hdac9 PE=1 SV=1;tr|A0A1B0GS15|A0A1B0GS15_MOUSE Histone deacetylase 9 OS=Mus musculus GN=Hdac9 PE=1 SV=1;tr|A0A0R4J1F3|A0A0R4J1F3_MOUSE Histone deacetylase 9 OS=Mus musculus GN=Hdac9 PE	Histone deacetylase 9	Hdac9	+	2.22378	3.41368	+	2.46698	3.20391		0.441236	-0.251985
sp|P23906|IRF2_MOUSE Interferon regulatory factor 2 OS=Mus musculus GN=Irf2 PE=1 SV=1;tr|A0A140LJA4|A0A140LJA4_MOUSE Interferon regulatory factor 2 (Fragment) OS=Mus musculus GN=Irf2 PE=1 SV=1;tr|A0A140LIX2|A0A140LIX2_MOUSE Interferon regulatory factor 2 (	Interferon regulatory factor 2	Irf2	+	2.65702	3.42232	+	4.90038	5.47376	+	2.28302	1.49803
tr|E9QN31|E9QN31_MOUSE Probable 28S rRNA (cytosine-C(5))-methyltransferase OS=Mus musculus GN=Nop2 PE=1 SV=1;sp|Q922K7|NOP2_MOUSE Probable 28S rRNA (cytosine-C(5))-methyltransferase OS=Mus musculus GN=Nop2 PE=1 SV=1	Probable 28S rRNA (cytosine-C(5))-methyltransferase	Nop2	+	2.49585	3.39562	+	1.399	3.76926		0.185166	0.358044
sp|Q9CZT4|RPC5_MOUSE DNA-directed RNA polymerase III subunit RPC5 OS=Mus musculus GN=Polr3e PE=1 SV=2;sp|Q9CZT4-2|RPC5_MOUSE Isoform 2 of DNA-directed RNA polymerase III subunit RPC5 OS=Mus musculus GN=Polr3e	DNA-directed RNA polymerase III subunit RPC5	Polr3e	+	1.92277	3.39089	+	3.7582	3.3914		0.0456866	-0.0407206
sp|Q9WTM5|RUVB2_MOUSE RuvB-like 2 OS=Mus musculus GN=Ruvbl2 PE=1 SV=3	RuvB-like 2	Ruvbl2	+	1.78169	3.38596	+	2.05204	3.21722		0.246856	0.446165
sp|Q8K088|ZBTB6_MOUSE Zinc finger and BTB domain-containing protein 6 OS=Mus musculus GN=Zbtb6 PE=2 SV=1	Zinc finger and BTB domain-containing protein 6	Zbtb6	+	1.89768	3.37269	+	2.74457	3.46149		0.535864	0.830661
tr|D3Z0Y1|D3Z0Y1_MOUSE SAM domain-containing protein SAMSN-1 OS=Mus musculus GN=Samsn1 PE=1 SV=1;sp|P57725|SAMN1_MOUSE SAM domain-containing protein SAMSN-1 OS=Mus musculus GN=Samsn1 PE=1 SV=2	SAM domain-containing protein SAMSN-1	Samsn1	+	3.15001	3.36486	+	2.76112	3.23659		0.0651106	-0.0883547
tr|G5E8N3|G5E8N3_MOUSE Histone-lysine N-methyltransferase OS=Mus musculus GN=Setdb1 PE=1 SV=1;tr|D3YYC3|D3YYC3_MOUSE Histone-lysine N-methyltransferase OS=Mus musculus GN=Setdb1 PE=1 SV=1;sp|O88974|SETB1_MOUSE Histone-lysine N-methyltransferase SETDB1 OS=M	Histone-lysine N-methyltransferase SETDB1	Setdb1	+	3.06442	3.3254	+	5.14559	4.06893		0.762881	0.34897
sp|P48678-2|LMNA_MOUSE Isoform C of Prelamin-A/C OS=Mus musculus GN=Lmna;sp|P48678|LMNA_MOUSE Prelamin-A/C OS=Mus musculus GN=Lmna PE=1 SV=2;sp|P48678-3|LMNA_MOUSE Isoform C2 of Prelamin-A/C OS=Mus musculus GN=Lmna	Prelamin-A/C;Lamin-A/C	Lmna	+	2.75713	3.32299	+	1.76552	4.04506		0.474396	0.914436
sp|Q99M28-2|RNPS1_MOUSE Isoform 2 of RNA-binding protein with serine-rich domain 1 OS=Mus musculus GN=Rnps1;sp|Q99M28|RNPS1_MOUSE RNA-binding protein with serine-rich domain 1 OS=Mus musculus GN=Rnps1 PE=1 SV=1	RNA-binding protein with serine-rich domain 1	Rnps1	+	2.31977	3.3129	+	2.41873	3.64287		0.279698	0.323158
tr|G3UWZ0|G3UWZ0_MOUSE Bromodomain adjacent to zinc finger domain protein 1A OS=Mus musculus GN=Baz1a PE=1 SV=1;sp|O88379|BAZ1A_MOUSE Bromodomain adjacent to zinc finger domain protein 1A OS=Mus musculus GN=Baz1a PE=1 SV=3	Bromodomain adjacent to zinc finger domain protein 1A	Baz1a	+	3.36403	3.40048	+	2.3429	1.75968	+	1.6547	0.888737
tr|A0A0R4J1A7|A0A0R4J1A7_MOUSE AT-rich interactive domain-containing protein 3A OS=Mus musculus GN=Arid3a PE=1 SV=1;sp|Q62431|ARI3A_MOUSE AT-rich interactive domain-containing protein 3A OS=Mus musculus GN=Arid3a PE=1 SV=1	AT-rich interactive domain-containing protein 3A	Arid3a	+	4.03853	3.29945	+	3.54127	4.26412	+	2.50562	0.724
tr|Q3U2G2|Q3U2G2_MOUSE Heat shock 70 kDa protein 4 OS=Mus musculus GN=Hspa4 PE=1 SV=1;sp|Q61316|HSP74_MOUSE Heat shock 70 kDa protein 4 OS=Mus musculus GN=Hspa4 PE=1 SV=1	Heat shock 70 kDa protein 4	Hspa4	+	2.3951	3.2814	+	2.12605	3.59496		0.153918	-0.311677
sp|Q9JJI8|RL38_MOUSE 60S ribosomal protein L38 OS=Mus musculus GN=Rpl38 PE=1 SV=3	60S ribosomal protein L38	Rpl38	+	2.04816	3.27745	+	2.72719	3.09836		0.25013	0.293152
sp|Q9JI13|SAS10_MOUSE Something about silencing protein 10 OS=Mus musculus GN=Utp3 PE=1 SV=1;sp|Q9JI13-2|SAS10_MOUSE Isoform 2 of Something about silencing protein 10 OS=Mus musculus GN=Utp3	Something about silencing protein 10	Utp3	+	2.22654	3.29409	+	2.85231	4.05005	+	1.53829	1.0353
sp|Q811S7-2|UBIP1_MOUSE Isoform 2 of Upstream-binding protein 1 OS=Mus musculus GN=Ubp1;sp|Q811S7|UBIP1_MOUSE Upstream-binding protein 1 OS=Mus musculus GN=Ubp1 PE=1 SV=1	Upstream-binding protein 1	Ubp1	+	3.72441	3.27112	+	2.11548	3.32995		0.147007	-0.0885626
sp|Q8R3N6|THOC1_MOUSE THO complex subunit 1 OS=Mus musculus GN=Thoc1 PE=1 SV=1	THO complex subunit 1	Thoc1	+	4.78771	3.26833	+	2.81853	2.78827		0.809168	-0.596102
sp|Q78PY7|SND1_MOUSE Staphylococcal nuclease domain-containing protein 1 OS=Mus musculus GN=Snd1 PE=1 SV=1;tr|Q3TJ56|Q3TJ56_MOUSE Putative uncharacterized protein OS=Mus musculus GN=Snd1 PE=1 SV=1	Staphylococcal nuclease domain-containing protein 1	Snd1	+	2.73445	3.25926	+	1.40381	2.19248		0.35644	-0.647527
sp|Q8CID0|CSR2B_MOUSE Cysteine-rich protein 2-binding protein OS=Mus musculus GN=Kat14 PE=1 SV=2;tr|E9QA90|E9QA90_MOUSE Cysteine-rich protein 2-binding protein OS=Mus musculus GN=Csrp2bp PE=1 SV=1	Cysteine-rich protein 2-binding protein	Csrp2bp	+	1.83262	3.24538		0.991375	2.64114		0.0211753	0.0234998
sp|Q8BMJ2|SYLC_MOUSE Leucine--tRNA ligase, cytoplasmic OS=Mus musculus GN=Lars PE=1 SV=2	Leucine--tRNA ligase, cytoplasmic	Lars	+	2.63687	3.2286		0.845734	2.20577		0.562022	-1.5031
tr|G5E8H3|G5E8H3_MOUSE DNA-binding protein Ikaros OS=Mus musculus GN=Ikzf1 PE=1 SV=1;tr|Q5SWT9|Q5SWT9_MOUSE DNA-binding protein Ikaros OS=Mus musculus GN=Ikzf1 PE=1 SV=1;sp|Q03267-4|IKZF1_MOUSE Isoform III of DNA-binding protein Ikaros OS=Mus musculus GN=I	DNA-binding protein Ikaros	Ikzf1	+	3.16236	3.27731	+	4.24971	4.3915	+	1.36889	0.803257
sp|Q01853|TERA_MOUSE Transitional endoplasmic reticulum ATPase OS=Mus musculus GN=Vcp PE=1 SV=4	Transitional endoplasmic reticulum ATPase	Vcp	+	3.51673	3.20973	+	1.7987	3.51303		0.235169	0.519882
sp|Q8BHS3|RBM22_MOUSE Pre-mRNA-splicing factor RBM22 OS=Mus musculus GN=Rbm22 PE=1 SV=1	Pre-mRNA-splicing factor RBM22	Rbm22	+	1.52715	3.20409	+	2.16651	4.67184		0.240324	0.200491
tr|Q3UZG4|Q3UZG4_MOUSE Aminoacyl tRNA synthase complex-interacting multifunctional protein 1 OS=Mus musculus GN=Aimp1 PE=1 SV=1;sp|P31230|AIMP1_MOUSE Aminoacyl tRNA synthase complex-interacting multifunctional protein 1 OS=Mus musculus GN=Aimp1 PE=1 SV=2	Aminoacyl tRNA synthase complex-interacting multifunctional protein 1;Endothelial monocyte-activating polypeptide 2	Aimp1	+	2.84435	3.20158	+	2.00774	3.62242		0.0138791	0.0243181
sp|P62317|SMD2_MOUSE Small nuclear ribonucleoprotein Sm D2 OS=Mus musculus GN=Snrpd2 PE=1 SV=1;tr|D3Z5N9|D3Z5N9_MOUSE MCG49198 OS=Mus musculus GN=Gm5449 PE=4 SV=1	Small nuclear ribonucleoprotein Sm D2	Snrpd2;Gm5449	+	2.50351	3.19182	+	1.72702	3.14042		0.514785	0.49424
sp|P27546-2|MAP4_MOUSE Isoform 2 of Microtubule-associated protein 4 OS=Mus musculus GN=Map4;sp|P27546|MAP4_MOUSE Microtubule-associated protein 4 OS=Mus musculus GN=Map4 PE=1 SV=3;sp|P27546-3|MAP4_MOUSE Isoform 3 of Microtubule-associated protein 4 OS=Mus	Microtubule-associated protein 4	Map4	+	2.47204	3.18083	+	1.41736	3.50457		0.319814	0.636232
tr|Q5SQB0|Q5SQB0_MOUSE Nucleophosmin OS=Mus musculus GN=Npm1 PE=1 SV=1;sp|Q61937|NPM_MOUSE Nucleophosmin OS=Mus musculus GN=Npm1 PE=1 SV=1;tr|Q9DAY9|Q9DAY9_MOUSE Nucleophosmin OS=Mus musculus GN=Npm1 PE=1 SV=1;tr|Q5SQB5|Q5SQB5_MOUSE Nucleophosmin OS=Mus mu	Nucleophosmin	Npm1	+	4.31219	3.17514	+	2.02287	3.49704		0.418594	0.711484
sp|O09053|WRN_MOUSE Werner syndrome ATP-dependent helicase homolog OS=Mus musculus GN=Wrn PE=1 SV=3;tr|A0A1B0GR54|A0A1B0GR54_MOUSE Werner syndrome ATP-dependent helicase homolog OS=Mus musculus GN=Wrn PE=1 SV=1	Werner syndrome ATP-dependent helicase homolog	Wrn	+	1.96804	3.17368	+	3.87801	2.58261		0.053464	-0.0690632
tr|E9PX66|E9PX66_MOUSE STAGA complex 65 subunit gamma OS=Mus musculus GN=Supt7l PE=1 SV=1;sp|Q9CZV5|ST65G_MOUSE STAGA complex 65 subunit gamma OS=Mus musculus GN=Supt7l PE=1 SV=1;tr|D3Z6Y8|D3Z6Y8_MOUSE STAGA complex 65 subunit gamma OS=Mus musculus GN=Supt	STAGA complex 65 subunit gamma	Supt7l	+	3.32046	3.17104	+	2.45128	3.21243		0.539703	0.245189
tr|Q8C845|Q8C845_MOUSE EF-hand domain-containing protein D2 OS=Mus musculus GN=Efhd2 PE=1 SV=1;sp|Q9D8Y0|EFHD2_MOUSE EF-hand domain-containing protein D2 OS=Mus musculus GN=Efhd2 PE=1 SV=1	EF-hand domain-containing protein D2	Efhd2	+	2.04874	3.16799		1.08728	2.62101		0.0382721	0.103363
sp|Q8R5C8|ZMY11_MOUSE Zinc finger MYND domain-containing protein 11 OS=Mus musculus GN=Zmynd11 PE=1 SV=2;tr|Q8BJZ0|Q8BJZ0_MOUSE Putative uncharacterized protein OS=Mus musculus GN=Zmynd11 PE=1 SV=1;tr|D3YY85|D3YY85_MOUSE Zinc finger MYND domain-containing	Zinc finger MYND domain-containing protein 11	Zmynd11	+	3.87211	3.21879	+	3.41703	2.33337	+	2.13213	0.381214
sp|P17918|PCNA_MOUSE Proliferating cell nuclear antigen OS=Mus musculus GN=Pcna PE=1 SV=2;tr|A0A140T8V5|A0A140T8V5_MOUSE Proliferating cell nuclear antigen OS=Mus musculus GN=Pcna-ps2 PE=3 SV=1	Proliferating cell nuclear antigen	Pcna	+	1.99989	3.14093	+	2.12197	2.63517		0.686615	0.945457
sp|Q80WQ8|M18BP_MOUSE Mis18-binding protein 1 OS=Mus musculus GN=Mis18bp1 PE=1 SV=1	Mis18-binding protein 1	Mis18bp1	+	1.93698	3.13413	+	3.28072	5.62084		0.715008	0.905534
sp|Q9D1C9|RRP7A_MOUSE Ribosomal RNA-processing protein 7 homolog A OS=Mus musculus GN=Rrp7a PE=2 SV=1	Ribosomal RNA-processing protein 7 homolog A	Rrp7a	+	4.45897	3.13377	+	2.61288	3.67167		0.214593	0.24095
sp|Q9Z1M8|RED_MOUSE Protein Red OS=Mus musculus GN=Ik PE=1 SV=2	Protein Red	Ik	+	2.83863	3.13083	+	2.17041	2.76886		0.272892	0.312541
sp|A2CG63-2|ARI4B_MOUSE Isoform 2 of AT-rich interactive domain-containing protein 4B OS=Mus musculus GN=Arid4b;sp|A2CG63|ARI4B_MOUSE AT-rich interactive domain-containing protein 4B OS=Mus musculus GN=Arid4b PE=1 SV=1;tr|Z4YMH1|Z4YMH1_MOUSE AT-rich intera	AT-rich interactive domain-containing protein 4B	Arid4b	+	2.70256	3.11234	+	4.19166	5.37128		0.73979	0.51575
tr|Q6ZWZ6|Q6ZWZ6_MOUSE 40S ribosomal protein S12 OS=Mus musculus GN=Rps12 PE=1 SV=1;sp|P63323|RS12_MOUSE 40S ribosomal protein S12 OS=Mus musculus GN=Rps12 PE=1 SV=2	40S ribosomal protein S12	Rps12	+	2.66503	3.10269		0.299446	1.39086		0.374092	-1.42065
sp|P63017|HSP7C_MOUSE Heat shock cognate 71 kDa protein OS=Mus musculus GN=Hspa8 PE=1 SV=1;tr|Q504P4|Q504P4_MOUSE Heat shock cognate 71 kDa protein OS=Mus musculus GN=Hspa8 PE=1 SV=1	Heat shock cognate 71 kDa protein	Hspa8	+	3.99556	3.10212	+	2.15782	3.30068		0.0988803	0.179957
tr|F6ZBR8|F6ZBR8_MOUSE Protein Wiz (Fragment) OS=Mus musculus GN=Wiz PE=1 SV=1;sp|O88286-3|WIZ_MOUSE Isoform 2 of Protein Wiz OS=Mus musculus GN=Wiz;tr|G5E8J8|G5E8J8_MOUSE MCG14253, isoform CRA_a OS=Mus musculus GN=Wiz PE=1 SV=1;sp|O88286-2|WIZ_MOUSE Isofo	Protein Wiz	Wiz	+	1.82127	3.16094	+	2.64958	4.97872	+	1.36959	1.95572
sp|Q9QWF0|CAF1A_MOUSE Chromatin assembly factor 1 subunit A OS=Mus musculus GN=Chaf1a PE=1 SV=1	Chromatin assembly factor 1 subunit A	Chaf1a	+	1.82188	3.09566	+	2.24808	3.47729		0.654188	0.773619
tr|Q3U4X8|Q3U4X8_MOUSE DNA ligase OS=Mus musculus GN=Lig1 PE=1 SV=1;sp|P37913|DNLI1_MOUSE DNA ligase 1 OS=Mus musculus GN=Lig1 PE=1 SV=2;tr|V9GWZ4|V9GWZ4_MOUSE DNA ligase 1 (Fragment) OS=Mus musculus GN=Lig1 PE=1 SV=1;tr|E9PV36|E9PV36_MOUSE DNA ligase 1 (F	DNA ligase;DNA ligase 1	Lig1	+	1.93504	3.08519	+	2.67241	2.53413		0.217829	0.147309
sp|E9Q784|ZC3HD_MOUSE Zinc finger CCCH domain-containing protein 13 OS=Mus musculus GN=Zc3h13 PE=1 SV=1		Zc3h13	+	2.1631	3.08151	+	1.57239	3.06297		0.0726447	-0.15491
tr|A0A0N5E9G7|A0A0N5E9G7_MOUSE Replication factor C subunit 1 OS=Mus musculus GN=Rfc1 PE=1 SV=1;tr|G3X8Z6|G3X8Z6_MOUSE Replication factor C 1, isoform CRA_c OS=Mus musculus GN=Rfc1 PE=1 SV=1;tr|Q5U4B1|Q5U4B1_MOUSE Replication factor C subunit 1 OS=Mus musc	Replication factor C subunit 1	Rfc1	+	2.7698	3.09798	+	2.95559	3.49181	+	2.78862	1.33514
sp|Q8R3Y8-2|I2BP1_MOUSE Isoform 2 of Interferon regulatory factor 2-binding protein 1 OS=Mus musculus GN=Irf2bp1;sp|Q8R3Y8|I2BP1_MOUSE Interferon regulatory factor 2-binding protein 1 OS=Mus musculus GN=Irf2bp1 PE=1 SV=2	Interferon regulatory factor 2-binding protein 1	Irf2bp1	+	2.43864	3.07004	+	4.0625	3.99848	+	1.99553	1.00803
tr|Q80T06|Q80T06_MOUSE Elongation factor 1-delta OS=Mus musculus GN=Eef1d PE=1 SV=1;sp|P57776|EF1D_MOUSE Elongation factor 1-delta OS=Mus musculus GN=Eef1d PE=1 SV=3;tr|E9QN08|E9QN08_MOUSE Elongation factor 1-delta (Fragment) OS=Mus musculus GN=Eef1d PE=1	Elongation factor 1-delta	Eef1d	+	1.73332	3.04824	+	1.77459	4.71944		0.323254	0.568928
sp|P42932|TCPQ_MOUSE T-complex protein 1 subunit theta OS=Mus musculus GN=Cct8 PE=1 SV=3;tr|H3BL49|H3BL49_MOUSE T-complex protein 1 subunit theta OS=Mus musculus GN=Cct8 PE=1 SV=1	T-complex protein 1 subunit theta	Cct8	+	4.17756	3.04497	+	4.75088	2.42389		0.724474	-0.243334
sp|Q91ZW3|SMCA5_MOUSE SWI/SNF-related matrix-associated actin-dependent regulator of chromatin subfamily A member 5 OS=Mus musculus GN=Smarca5 PE=1 SV=1;sp|Q6PGB8|SMCA1_MOUSE Probable global transcription activator SNF2L1 OS=Mus musculus GN=Smarca1 PE=1 SV	SWI/SNF-related matrix-associated actin-dependent regulator of chromatin subfamily A member 5;Probable global transcription activator SNF2L1	Smarca5;Smarca1	+	3.47062	3.03044	+	1.8652	3.26616		0.345684	0.147392
tr|E9Q412|E9Q412_MOUSE Protein Brd1 OS=Mus musculus GN=Brd1 PE=1 SV=1;tr|G5E8P1|G5E8P1_MOUSE MCG7283 OS=Mus musculus GN=Brd1 PE=1 SV=1;tr|E9PZ26|E9PZ26_MOUSE Protein Brd1 OS=Mus musculus GN=Brd1 PE=1 SV=1		Brd1	+	3.14978	3.02462	+	4.68612	4.07732		0.517922	-0.213829
tr|E0CXA0|E0CXA0_MOUSE Hepatoma-derived growth factor (Fragment) OS=Mus musculus GN=Hdgf PE=1 SV=1;sp|P51859|HDGF_MOUSE Hepatoma-derived growth factor OS=Mus musculus GN=Hdgf PE=1 SV=2;tr|E0CYW7|E0CYW7_MOUSE Hepatoma-derived growth factor OS=Mus musculus G	Hepatoma-derived growth factor	Hdgf	+	2.79698	3.01691	+	1.62378	3.17317		0.381905	0.764711
sp|P57080|UBP25_MOUSE Ubiquitin carboxyl-terminal hydrolase 25 OS=Mus musculus GN=Usp25 PE=1 SV=2	Ubiquitin carboxyl-terminal hydrolase 25	Usp25	+	1.4304	3.01638	+	1.8269	2.13477		0.625045	-1.09591
tr|A2A9P6|A2A9P6_MOUSE Cyclin-dependent kinase 11B OS=Mus musculus GN=Cdk11b PE=1 SV=1;sp|P24788|CD11B_MOUSE Cyclin-dependent kinase 11B OS=Mus musculus GN=Cdk11b PE=1 SV=2;sp|P24788-2|CD11B_MOUSE Isoform 2 of Cyclin-dependent kinase 11B OS=Mus musculus GN	Cyclin-dependent kinase 11B	Cdk11b	+	2.67578	3.01525		1.2116	1.78372		0.522175	-0.695752
sp|Q60817|NACA_MOUSE Nascent polypeptide-associated complex subunit alpha OS=Mus musculus GN=Naca PE=1 SV=1;sp|P70670|NACAM_MOUSE Nascent polypeptide-associated complex subunit alpha, muscle-specific form OS=Mus musculus GN=Naca PE=1 SV=2	Nascent polypeptide-associated complex subunit alpha;Nascent polypeptide-associated complex subunit alpha, muscle-specific form	Naca	+	1.57566	3.00472		1.18317	3.45674		0.150665	0.612092
sp|O70251|EF1B_MOUSE Elongation factor 1-beta OS=Mus musculus GN=Eef1b PE=1 SV=5;tr|A0A087WS46|A0A087WS46_MOUSE Elongation factor 1-beta OS=Mus musculus GN=Eef1b2 PE=1 SV=1;tr|G3UX43|G3UX43_MOUSE Elongation factor 1-beta OS=Mus musculus GN=Eef1b2 PE=1 SV=1	Elongation factor 1-beta	Eef1b;Eef1b2	+	3.01663	3.00153	+	1.52048	2.59137		0.225155	0.453478
sp|E9PVX6|KI67_MOUSE Proliferation marker protein Ki-67 OS=Mus musculus GN=Mki67 PE=1 SV=1;sp|E9PVX6-2|KI67_MOUSE Isoform 2 of Proliferation marker protein Ki-67 OS=Mus musculus GN=Mki67		Mki67	+	2.64707	3.00042	+	2.65261	3.94856		0.966392	1.10478
sp|P21107-2|TPM3_MOUSE Isoform 2 of Tropomyosin alpha-3 chain OS=Mus musculus GN=Tpm3;tr|D3Z2H9|D3Z2H9_MOUSE Protein Tpm3-rs7 OS=Mus musculus GN=Tpm3-rs7 PE=3 SV=1;tr|E9Q5J9|E9Q5J9_MOUSE Tropomyosin alpha-3 chain OS=Mus musculus GN=Tpm3 PE=1 SV=1	Tropomyosin alpha-3 chain	Tpm3;Tpm3-rs7	+	2.37219	2.99457	+	1.82146	3.73751		0.144015	0.371641
tr|A2AU91|A2AU91_MOUSE Tumor suppressor p53-binding protein 1 OS=Mus musculus GN=Trp53bp1 PE=1 SV=1;sp|P70399|TP53B_MOUSE Tumor suppressor p53-binding protein 1 OS=Mus musculus GN=Tp53bp1 PE=1 SV=2;tr|A2AU89|A2AU89_MOUSE Tumor suppressor p53-binding protei	Tumor suppressor p53-binding protein 1	Trp53bp1;Tp53bp1	+	2.3557	3.05307		1.09128	2.36873	+	3.46773	1.49995
sp|Q8CGC7|SYEP_MOUSE Bifunctional glutamate/proline--tRNA ligase OS=Mus musculus GN=Eprs PE=1 SV=4	Bifunctional glutamate/proline--tRNA ligase;Glutamate--tRNA ligase;Proline--tRNA ligase	Eprs	+	2.65196	2.94207	+	1.94104	2.31386		0.0613827	-0.0925185
sp|P47911|RL6_MOUSE 60S ribosomal protein L6 OS=Mus musculus GN=Rpl6 PE=1 SV=3;tr|E9PUX4|E9PUX4_MOUSE 60S ribosomal protein L6 OS=Mus musculus GN=Rpl6l PE=3 SV=1	60S ribosomal protein L6	Rpl6;Gm5428	+	3.11525	2.9339	+	1.82888	1.91779		0.596028	-0.625346
tr|A0A0R4J0V1|A0A0R4J0V1_MOUSE Integrator complex subunit 10 OS=Mus musculus GN=Ints10 PE=1 SV=1;sp|Q8K2A7|INT10_MOUSE Integrator complex subunit 10 OS=Mus musculus GN=Ints10 PE=1 SV=3;tr|E9Q360|E9Q360_MOUSE Integrator complex subunit 10 OS=Mus musculus GN	Integrator complex subunit 10	Ints10	+	2.39407	2.92999		1.08088	1.1777		0.381914	-0.501321
sp|Q8R050-2|ERF3A_MOUSE Isoform 2 of Eukaryotic peptide chain release factor GTP-binding subunit ERF3A OS=Mus musculus GN=Gspt1;sp|Q8R050|ERF3A_MOUSE Eukaryotic peptide chain release factor GTP-binding subunit ERF3A OS=Mus musculus GN=Gspt1 PE=1 SV=2	Eukaryotic peptide chain release factor GTP-binding subunit ERF3A	Gspt1	+	2.03422	2.88693	+	1.36964	2.54774		0.149768	-0.289175
sp|Q8R2U0-2|SEH1_MOUSE Isoform 2 of Nucleoporin SEH1 OS=Mus musculus GN=Seh1l;sp|Q8R2U0|SEH1_MOUSE Nucleoporin SEH1 OS=Mus musculus GN=Seh1l PE=2 SV=1	Nucleoporin SEH1	Seh1l	+	4.15361	2.95936	+	2.79466	2.6393	+	1.31168	-0.24652
sp|P80316|TCPE_MOUSE T-complex protein 1 subunit epsilon OS=Mus musculus GN=Cct5 PE=1 SV=1	T-complex protein 1 subunit epsilon	Cct5	+	3.91679	2.8428	+	1.48698	2.68365		0.000861474	-0.00182533
tr|E9PWE4|E9PWE4_MOUSE Transcription factor E2-alpha OS=Mus musculus GN=Tcf3 PE=1 SV=1;tr|E9PVV2|E9PVV2_MOUSE Transcription factor E2-alpha OS=Mus musculus GN=Tcf3 PE=1 SV=1;tr|A0A0R4J011|A0A0R4J011_MOUSE Transcription factor E2-alpha OS=Mus musculus GN=Tc	Transcription factor E2-alpha	Tcf3	+	3.28887	2.84248	+	3.62244	3.87586		0.509149	0.275163
sp|O09130|NF2IP_MOUSE NFATC2-interacting protein OS=Mus musculus GN=Nfatc2ip PE=1 SV=1	NFATC2-interacting protein	Nfatc2ip	+	2.83149	2.84217	+	2.25566	1.62143		1.2042	-0.610082
sp|Q8CI71|VPS50_MOUSE Syndetin OS=Mus musculus GN=Vps50 PE=1 SV=2;sp|Q8CI71-2|VPS50_MOUSE Isoform 2 of Syndetin OS=Mus musculus GN=Vps50;sp|Q8CI71-3|VPS50_MOUSE Isoform 3 of Syndetin OS=Mus musculus GN=Vps50	Coiled-coil domain-containing protein 132	Ccdc132	+	2.69974	2.84466	+	1.68411	1.79583	+	1.62348	-1.46299
sp|P63276|RS17_MOUSE 40S ribosomal protein S17 OS=Mus musculus GN=Rps17 PE=1 SV=2	40S ribosomal protein S17	Rps17	+	1.49623	2.84133	+	2.12985	4.39797		0.57847	0.948828
tr|F8VQ93|F8VQ93_MOUSE PH-interacting protein OS=Mus musculus GN=Phip PE=1 SV=1;sp|Q8VDD9|PHIP_MOUSE PH-interacting protein OS=Mus musculus GN=Phip PE=1 SV=2	PH-interacting protein	Phip	+	2.67234	2.8413	+	3.31733	3.84623		0.51881	0.132959
tr|G3UZA0|G3UZA0_MOUSE KRR1 small subunit processome component homolog OS=Mus musculus GN=Krr1 PE=1 SV=1;sp|Q8BGA5|KRR1_MOUSE KRR1 small subunit processome component homolog OS=Mus musculus GN=Krr1 PE=2 SV=1	KRR1 small subunit processome component homolog	Krr1	+	3.31884	2.83315	+	2.39068	1.93948		1.09858	-0.377197
sp|Q00PI9|HNRL2_MOUSE Heterogeneous nuclear ribonucleoprotein U-like protein 2 OS=Mus musculus GN=Hnrnpul2 PE=1 SV=2	Heterogeneous nuclear ribonucleoprotein U-like protein 2	Hnrnpul2	+	2.31211	2.82956	+	1.47769	3.09439		0.519597	1.05817
sp|Q8BXJ2|TREF1_MOUSE Transcriptional-regulating factor 1 OS=Mus musculus GN=Trerf1 PE=1 SV=1;sp|Q8BXJ2-4|TREF1_MOUSE Isoform 4 of Transcriptional-regulating factor 1 OS=Mus musculus GN=Trerf1;sp|Q8BXJ2-2|TREF1_MOUSE Isoform 2 of Transcriptional-regulating	Transcriptional-regulating factor 1	Trerf1	+	1.9826	2.82576		0.371007	0.909711		0.447565	-1.06046
tr|Q3TZR9|Q3TZR9_MOUSE Activating transcription factor 7, isoform CRA_a OS=Mus musculus GN=Atf7 PE=1 SV=1;tr|Q3US59|Q3US59_MOUSE Protein Gm28047 OS=Mus musculus GN=Gm28047 PE=2 SV=1;tr|V9GXN6|V9GXN6_MOUSE Cyclic AMP-dependent transcription factor ATF-7 OS=	Cyclic AMP-dependent transcription factor ATF-7	Atf7;Gm28047	+	2.56002	2.8052	+	1.82473	2.17747		0.374758	0.287364
sp|Q9JLQ0|CD2AP_MOUSE CD2-associated protein OS=Mus musculus GN=Cd2ap PE=1 SV=3	CD2-associated protein	Cd2ap	+	1.77671	2.80139		0.893605	1.1955		0.537617	-0.627969
sp|Q9JL35|HMGN5_MOUSE High mobility group nucleosome-binding domain-containing protein 5 OS=Mus musculus GN=Hmgn5 PE=1 SV=2	High mobility group nucleosome-binding domain-containing protein 5	Hmgn5	+	2.02544	2.78705	+	1.34732	3.22973		0.231916	0.737838
sp|Q8BWY3|ERF1_MOUSE Eukaryotic peptide chain release factor subunit 1 OS=Mus musculus GN=Etf1 PE=1 SV=4	Eukaryotic peptide chain release factor subunit 1	Etf1	+	4.46039	2.78675	+	1.43161	1.71277		0.263011	-0.252166
tr|Q6PGF5|Q6PGF5_MOUSE BMS1 homolog, ribosome assembly protein (Yeast) OS=Mus musculus GN=Bms1 PE=1 SV=1		Bms1	+	1.78938	2.77645	+	1.33756	1.16224		0.674098	-0.603624
tr|A0A087WQS2|A0A087WQS2_MOUSE Basic leucine zipper and W2 domain-containing protein 1 OS=Mus musculus GN=Bzw1 PE=1 SV=1;sp|Q9CQC6|BZW1_MOUSE Basic leucine zipper and W2 domain-containing protein 1 OS=Mus musculus GN=Bzw1 PE=1 SV=1;tr|A0A087WPF9|A0A087WPF9	Basic leucine zipper and W2 domain-containing protein 1	Bzw1	+	2.84719	2.73633	+	2.46543	3.3965		0.210667	-0.212325
tr|D3YWX2|D3YWX2_MOUSE YLP motif-containing protein 1 OS=Mus musculus GN=Ylpm1 PE=1 SV=2;tr|F6YTL8|F6YTL8_MOUSE YLP motif-containing protein 1 (Fragment) OS=Mus musculus GN=Ylpm1 PE=1 SV=1;tr|E9Q803|E9Q803_MOUSE YLP motif-containing protein 1 OS=Mus muscul	YLP motif-containing protein 1	Ylpm1	+	1.59887	2.72803	+	2.84889	3.41747		0.159731	-0.119287
sp|Q9JIH2|NUP50_MOUSE Nuclear pore complex protein Nup50 OS=Mus musculus GN=Nup50 PE=1 SV=3	Nuclear pore complex protein Nup50	Nup50	+	2.35581	2.72595		1.2943	1.42786		0.127477	-0.198398
sp|Q5SPL2-2|PHF12_MOUSE Isoform 2 of PHD finger protein 12 OS=Mus musculus GN=Phf12;sp|Q5SPL2|PHF12_MOUSE PHD finger protein 12 OS=Mus musculus GN=Phf12 PE=1 SV=1	PHD finger protein 12	Phf12	+	2.11725	2.70335	+	5.56207	3.18314		0.056368	0.0692959
sp|Q9JI44|DMAP1_MOUSE DNA methyltransferase 1-associated protein 1 OS=Mus musculus GN=Dmap1 PE=1 SV=1;sp|Q9JI44-2|DMAP1_MOUSE Isoform 2 of DNA methyltransferase 1-associated protein 1 OS=Mus musculus GN=Dmap1	DNA methyltransferase 1-associated protein 1	Dmap1	+	1.96161	2.84193	+	2.90145	3.76412	+	1.69626	0.82557
tr|D3YZC8|D3YZC8_MOUSE Bromodomain-containing protein 8 OS=Mus musculus GN=Brd8 PE=1 SV=1;sp|Q8R3B7-2|BRD8_MOUSE Isoform 2 of Bromodomain-containing protein 8 OS=Mus musculus GN=Brd8;sp|Q8R3B7|BRD8_MOUSE Bromodomain-containing protein 8 OS=Mus musculus GN=	Bromodomain-containing protein 8	Brd8	+	2.2528	2.69968	+	4.24138	4.95029		1.04157	1.02545
tr|Q8VHM5|Q8VHM5_MOUSE Heterogeneous nuclear ribonucleoprotein R OS=Mus musculus GN=Hnrnpr PE=1 SV=1;tr|A2AW41|A2AW41_MOUSE Protein Hnrnpr (Fragment) OS=Mus musculus GN=Hnrnpr PE=1 SV=1;tr|F7B5B5|F7B5B5_MOUSE Protein Hnrnpr OS=Mus musculus GN=Hnrnpr PE=1 S		Hnrnpr	+	3.43479	2.68862	+	2.75655	3.3207		0.584023	0.57023
tr|G3X9U2|G3X9U2_MOUSE Protein Zfp446 OS=Mus musculus GN=Zfp446 PE=1 SV=1;tr|Q8C9M8|Q8C9M8_MOUSE Protein Zfp446 OS=Mus musculus GN=Zfp446 PE=1 SV=1;tr|E9Q6F9|E9Q6F9_MOUSE Protein Zfp446 OS=Mus musculus GN=Zfp446 PE=4 SV=1;tr|Q149D4|Q149D4_MOUSE Protein Zfp		Zfp446	+	2.52803	2.64757	+	2.10477	3.87811		0.405232	0.373491
sp|Q8C0P7|ZN451_MOUSE E3 SUMO-protein ligase ZNF451 OS=Mus musculus GN=Znf451 PE=1 SV=1	Zinc finger protein 451	Znf451	+	3.68008	2.69994	+	4.84313	3.23266	+	1.36647	0.536987
sp|P97351|RS3A_MOUSE 40S ribosomal protein S3a OS=Mus musculus GN=Rps3a PE=1 SV=3	40S ribosomal protein S3a	Rps3a	+	3.10431	2.61932	+	1.95405	2.48586		0.0188469	-0.0287762
tr|A0A0B4J1E2|A0A0B4J1E2_MOUSE SNW domain-containing protein 1 OS=Mus musculus GN=Snw1 PE=1 SV=1;sp|Q9CSN1|SNW1_MOUSE SNW domain-containing protein 1 OS=Mus musculus GN=Snw1 PE=1 SV=3	SNW domain-containing protein 1	Snw1	+	2.64682	2.61422	+	2.45569	4.09665		0.169168	0.255081
sp|Q9CYX7|RRP15_MOUSE RRP15-like protein OS=Mus musculus GN=Rrp15 PE=1 SV=2	RRP15-like protein	Rrp15	+	2.25985	2.60361	+	1.73428	3.23088		0.950936	0.673175
sp|P17156|HSP72_MOUSE Heat shock-related 70 kDa protein 2 OS=Mus musculus GN=Hspa2 PE=1 SV=2	Heat shock-related 70 kDa protein 2	Hspa2	+	2.37102	2.59827		1.26536	2.91906		0.185216	0.509561
sp|Q8K224|NAT10_MOUSE RNA cytidine acetyltransferase OS=Mus musculus GN=Nat10 PE=1 SV=1	N-acetyltransferase 10	Nat10	+	3.81038	2.59801	+	2.23916	2.35505		0.0841423	-0.106758
sp|Q9ESX5|DKC1_MOUSE H/ACA ribonucleoprotein complex subunit 4 OS=Mus musculus GN=Dkc1 PE=1 SV=4;tr|B7ZCL7|B7ZCL7_MOUSE H/ACA ribonucleoprotein complex subunit 4 (Fragment) OS=Mus musculus GN=Dkc1 PE=1 SV=1	H/ACA ribonucleoprotein complex subunit 4	Dkc1	+	4.1039	2.62582	+	2.95081	1.39439	+	1.44421	-0.689916
tr|E9Q6T9|E9Q6T9_MOUSE BTB/POZ domain-containing protein KCTD1 OS=Mus musculus GN=Kctd1 PE=1 SV=1;sp|Q5M956|KCTD1_MOUSE BTB/POZ domain-containing protein KCTD1 OS=Mus musculus GN=Kctd1 PE=1 SV=1;sp|Q5M956-2|KCTD1_MOUSE Isoform 2 of BTB/POZ domain-containin	BTB/POZ domain-containing protein KCTD1	Kctd1	+	3.5181	2.59		0.782178	1.09014		0.180018	0.135907
sp|Q9CZU3|SK2L2_MOUSE Superkiller viralicidic activity 2-like 2 OS=Mus musculus GN=Skiv2l2 PE=1 SV=1	Superkiller viralicidic activity 2-like 2	Skiv2l2	+	3.49672	2.58355		0.733796	0.771273		0.0602736	0.0693754
sp|Q0VEE6|ZN800_MOUSE Zinc finger protein 800 OS=Mus musculus GN=Znf800 PE=1 SV=1;tr|D3YV79|D3YV79_MOUSE Zinc finger protein 800 (Fragment) OS=Mus musculus GN=Zfp800 PE=1 SV=1	Zinc finger protein 800	Znf800;Zfp800	+	3.6391	2.57733	+	3.63873	2.42861		0.105251	-0.0630627
sp|Q9D1J3|SARNP_MOUSE SAP domain-containing ribonucleoprotein OS=Mus musculus GN=Sarnp PE=1 SV=3	SAP domain-containing ribonucleoprotein	Sarnp	+	2.80501	2.59356	+	2.4395	3.92234	+	2.5361	2.24558
sp|Q3UHX2|HAP28_MOUSE 28 kDa heat- and acid-stable phosphoprotein OS=Mus musculus GN=Pdap1 PE=1 SV=1	28 kDa heat- and acid-stable phosphoprotein	Pdap1	+	2.82973	2.56696	+	2.12594	2.30783		0.0290313	-0.0437336
tr|A0A140T8L5|A0A140T8L5_MOUSE Protein Rps2-ps6 OS=Mus musculus GN=Rps2-ps6 PE=3 SV=1;tr|F6YTZ4|F6YTZ4_MOUSE Protein Gm6576 OS=Mus musculus GN=Gm6576 PE=3 SV=2;sp|P25444|RS2_MOUSE 40S ribosomal protein S2 OS=Mus musculus GN=Rps2 PE=1 SV=3;tr|D3YVC1|D3YVC1_	40S ribosomal protein S2	Gm6576;Rps2;Gm18025;Gm5786	+	3.17532	2.55204		0.858765	1.35727		0.918496	-1.44523
sp|Q9QUM9|PSA6_MOUSE Proteasome subunit alpha type-6 OS=Mus musculus GN=Psma6 PE=1 SV=1;tr|E0CXB1|E0CXB1_MOUSE Proteasome endopeptidase complex OS=Mus musculus GN=Psma6 PE=1 SV=1	Proteasome subunit alpha type-6	Psma6	+	2.52219	2.52837	+	2.395	4.2347		0.764027	0.986441
sp|Q8R3C6|RBM19_MOUSE Probable RNA-binding protein 19 OS=Mus musculus GN=Rbm19 PE=1 SV=1;tr|A0A0J9YUT8|A0A0J9YUT8_MOUSE Probable RNA-binding protein 19 OS=Mus musculus GN=Rbm19 PE=1 SV=1	Probable RNA-binding protein 19	Rbm19	+	1.52605	2.56826	+	2.39713	0.893452	+	2.16316	-0.78024
sp|Q6NSQ9|G6PC3_MOUSE Glucose-6-phosphatase 3 OS=Mus musculus GN=G6pc3 PE=1 SV=1	Glucose-6-phosphatase 3	G6pc3	+	3.13858	2.5055		0.0777301	0.283114		0.520907	-0.835393
sp|Q9D6Z1|NOP56_MOUSE Nucleolar protein 56 OS=Mus musculus GN=Nop56 PE=1 SV=2	Nucleolar protein 56	Nop56	+	4.5302	2.49324	+	2.00577	1.2424		0.225453	-0.140783
sp|P14211|CALR_MOUSE Calreticulin OS=Mus musculus GN=Calr PE=1 SV=1	Calreticulin	Calr	+	1.66465	2.46674		0.746439	2.45325		0.258765	0.972896
sp|P63037|DNJA1_MOUSE DnaJ homolog subfamily A member 1 OS=Mus musculus GN=Dnaja1 PE=1 SV=1;tr|B1AXY1|B1AXY1_MOUSE DnaJ homolog subfamily A member 1 (Fragment) OS=Mus musculus GN=Dnaja1 PE=1 SV=1;tr|B1AXX9|B1AXX9_MOUSE DnaJ homolog subfamily A member 1 (Fr	DnaJ homolog subfamily A member 1	Dnaja1	+	2.42321	2.44473	+	2.51248	2.35353		0.254825	0.235874
sp|P13864|DNMT1_MOUSE DNA (cytosine-5)-methyltransferase 1 OS=Mus musculus GN=Dnmt1 PE=1 SV=5;tr|J3QNW0|J3QNW0_MOUSE DNA (cytosine-5)-methyltransferase OS=Mus musculus GN=Dnmt1 PE=1 SV=1;sp|P13864-2|DNMT1_MOUSE Isoform 2 of DNA (cytosine-5)-methyltransfera	DNA (cytosine-5)-methyltransferase 1;DNA (cytosine-5)-methyltransferase	Dnmt1	+	2.11749	2.43738	+	1.81152	2.46472		0.382294	0.521737
sp|P26350|PTMA_MOUSE Prothymosin alpha OS=Mus musculus GN=Ptma PE=1 SV=2	Prothymosin alpha;Prothymosin alpha, N-terminally processed;Thymosin alpha	Ptma	+	1.4308	2.42309	+	2.29358	4.49895		0.929056	1.48125
sp|Q8CG46-2|SMC5_MOUSE Isoform 2 of Structural maintenance of chromosomes protein 5 OS=Mus musculus GN=Smc5;sp|Q8CG46|SMC5_MOUSE Structural maintenance of chromosomes protein 5 OS=Mus musculus GN=Smc5 PE=1 SV=1	Structural maintenance of chromosomes protein 5	Smc5	+	1.73119	2.41671	+	4.22667	5.89862		0.110272	0.190594
sp|Q8BHZ4|ZN592_MOUSE Zinc finger protein 592 OS=Mus musculus GN=Znf592 PE=1 SV=3	Zinc finger protein 592	Znf592	+	3.20991	2.41092	+	3.10279	2.01701		0.341519	0.10258
sp|O09106|HDAC1_MOUSE Histone deacetylase 1 OS=Mus musculus GN=Hdac1 PE=1 SV=1;tr|D3YYI8|D3YYI8_MOUSE Histone deacetylase OS=Mus musculus GN=Gm10093 PE=3 SV=1	Histone deacetylase 1;Histone deacetylase	Hdac1;Gm10093	+	3.17172	2.39777	+	1.83425	0.96875		0.385821	0.232171
sp|P26041|MOES_MOUSE Moesin OS=Mus musculus GN=Msn PE=1 SV=3	Moesin	Msn	+	5.64983	2.39295	+	1.9434	3.31172		0.369268	0.659286
tr|A0A0A0MQD9|A0A0A0MQD9_MOUSE PR domain-containing protein 11 OS=Mus musculus GN=Prdm11 PE=4 SV=1		Prdm11	+	2.73395	2.38117	+	2.80448	2.8199		0.0991026	0.0629222
sp|Q9JJD0|THA11_MOUSE THAP domain-containing protein 11 OS=Mus musculus GN=Thap11 PE=1 SV=1	THAP domain-containing protein 11	Thap11	+	2.27962	2.37374	+	1.91162	2.79759		0.674982	0.378669
sp|A3KGV1-2|ODFP2_MOUSE Isoform 2 of Outer dense fiber protein 2 OS=Mus musculus GN=Odf2;sp|A3KGV1-3|ODFP2_MOUSE Isoform 3 of Outer dense fiber protein 2 OS=Mus musculus GN=Odf2;sp|A3KGV1-4|ODFP2_MOUSE Isoform 4 of Outer dense fiber protein 2 OS=Mus muscul	Outer dense fiber protein 2	Odf2	+	1.31077	2.3737	+	2.56515	3.43717		0.0983281	-0.192779
sp|Q80WC3-2|TNC18_MOUSE Isoform 2 of Trinucleotide repeat-containing gene 18 protein OS=Mus musculus GN=Tnrc18;sp|Q80WC3|TNC18_MOUSE Trinucleotide repeat-containing gene 18 protein OS=Mus musculus GN=Tnrc18 PE=1 SV=2;tr|D3YV17|D3YV17_MOUSE Trinucleotide re	Trinucleotide repeat-containing gene 18 protein	Tnrc18	+	1.31282	2.37256	+	2.72369	2.93469		0.854417	1.58542
sp|Q3UH06-2|RREB1_MOUSE Isoform 2 of Ras-responsive element-binding protein 1 OS=Mus musculus GN=Rreb1;sp|Q3UH06|RREB1_MOUSE Ras-responsive element-binding protein 1 OS=Mus musculus GN=Rreb1 PE=1 SV=2;sp|Q3UH06-3|RREB1_MOUSE Isoform 3 of Ras-responsive ele	Ras-responsive element-binding protein 1	Rreb1	+	3.24291	2.5075	+	2.69255	3.38046	+	1.54188	0.964736
tr|Q6NSQ5|Q6NSQ5_MOUSE Protein Sp140 OS=Mus musculus GN=Sp140 PE=1 SV=1		Sp140	+	2.50085	2.3383	+	2.71258	2.67798		0.059024	0.0855529
sp|Q9Z103|ADNP_MOUSE Activity-dependent neuroprotector homeobox protein OS=Mus musculus GN=Adnp PE=1 SV=2	Activity-dependent neuroprotector homeobox protein	Adnp	+	3.37431	2.3587	+	3.65215	2.23466	+	1.69962	0.765236
tr|G3X8Y7|G3X8Y7_MOUSE Long-chain fatty acid transport protein 3 OS=Mus musculus GN=Slc27a3 PE=1 SV=1;sp|O88561|S27A3_MOUSE Long-chain fatty acid transport protein 3 OS=Mus musculus GN=Slc27a3 PE=1 SV=2;sp|O88561-2|S27A3_MOUSE Isoform 2 of Long-chain fatty	Long-chain fatty acid transport protein 3	Slc27a3	+	3.5157	2.33331		0.349862	0.768451		0.258244	-0.541572
sp|Q61823|PDCD4_MOUSE Programmed cell death protein 4 OS=Mus musculus GN=Pdcd4 PE=1 SV=1	Programmed cell death protein 4	Pdcd4	+	2.32284	2.324		1.2043	1.66766		1.15338	-0.792793
sp|P97855|G3BP1_MOUSE Ras GTPase-activating protein-binding protein 1 OS=Mus musculus GN=G3bp1 PE=1 SV=1	Ras GTPase-activating protein-binding protein 1	G3bp1	+	2.15714	2.31427		0.889495	2.11367		0.178759	-0.533379
sp|Q9JIK5|DDX21_MOUSE Nucleolar RNA helicase 2 OS=Mus musculus GN=Ddx21 PE=1 SV=3	Nucleolar RNA helicase 2	Ddx21	+	2.84499	2.31105	+	1.40841	2.24715		0.311855	0.556497
tr|V9GXT3|V9GXT3_MOUSE Protein Nav2 OS=Mus musculus GN=Nav2 PE=1 SV=1;tr|V9GX91|V9GX91_MOUSE Protein Nav2 OS=Mus musculus GN=Nav2 PE=1 SV=1;tr|E9Q842|E9Q842_MOUSE Protein Nav2 OS=Mus musculus GN=Nav2 PE=1 SV=1;tr|V9GWV3|V9GWV3_MOUSE Protein Nav2 (Fragment)		Nav2	+	2.46574	2.29709		1.03839	2.20335		0.153239	0.13236
tr|E9Q133|E9Q133_MOUSE T-complex protein 1 subunit gamma OS=Mus musculus GN=Cct3 PE=1 SV=1;sp|P80318|TCPG_MOUSE T-complex protein 1 subunit gamma OS=Mus musculus GN=Cct3 PE=1 SV=1;tr|Q3U0I3|Q3U0I3_MOUSE T-complex protein 1 subunit gamma OS=Mus musculus GN=	T-complex protein 1 subunit gamma	Cct3	+	1.73406	2.29494		1.20637	2.09112		0.213058	0.495136
sp|P62827|RAN_MOUSE GTP-binding nuclear protein Ran OS=Mus musculus GN=Ran PE=1 SV=3;tr|Q14AA6|Q14AA6_MOUSE GTP-binding nuclear protein Ran OS=Mus musculus GN=1700009N14Rik PE=2 SV=1;sp|Q61820|RANT_MOUSE GTP-binding nuclear protein Ran, testis-specific iso	GTP-binding nuclear protein Ran;GTP-binding nuclear protein Ran, testis-specific isoform	Ran;1700009N14Rik;Rasl2-9	+	1.98968	2.28367	+	2.11874	2.17592		0.159141	0.201328
sp|Q924W5|SMC6_MOUSE Structural maintenance of chromosomes protein 6 OS=Mus musculus GN=Smc6 PE=1 SV=1	Structural maintenance of chromosomes protein 6	Smc6	+	1.63564	2.27759	+	4.021	2.79554		0.00609328	-0.00222588
tr|A2AE89|A2AE89_MOUSE Glutathione S-transferase Mu 1 OS=Mus musculus GN=Gstm1 PE=1 SV=2;sp|P10649|GSTM1_MOUSE Glutathione S-transferase Mu 1 OS=Mus musculus GN=Gstm1 PE=1 SV=2;tr|F6Y363|F6Y363_MOUSE Protein Gm6665 OS=Mus musculus GN=Gm6665 PE=4 SV=2;tr|D3	Glutathione S-transferase Mu 1;Glutathione S-transferase Mu 7;Glutathione S-transferase Mu 2	Gstm1;Gm6665;Gstm7;Gstm2;Gstm4	+	2.06776	2.25843	+	2.06282	2.04224		0.551223	0.64116
tr|A0A0G2JEA9|A0A0G2JEA9_MOUSE RNA-binding protein 8A OS=Mus musculus GN=Rbm8a PE=1 SV=1;tr|A0A0G2JFX7|A0A0G2JFX7_MOUSE RNA-binding protein 8A OS=Mus musculus GN=Rbm8a PE=1 SV=1;sp|Q9CWZ3-2|RBM8A_MOUSE Isoform 2 of RNA-binding protein 8A OS=Mus musculus GN	RNA-binding protein 8A	Rbm8a	+	1.83334	2.25757	+	2.65456	3.08009		0.120298	0.14715
sp|Q9R099|TBL2_MOUSE Transducin beta-like protein 2 OS=Mus musculus GN=Tbl2 PE=1 SV=2;tr|D3YZH8|D3YZH8_MOUSE Transducin beta-like protein 2 (Fragment) OS=Mus musculus GN=Tbl2 PE=1 SV=1	Transducin beta-like protein 2	Tbl2	+	1.92224	2.25111		1.10129	1.41824		0.302565	-0.136827
sp|Q5DTW7|K1551_MOUSE Uncharacterized protein KIAA1551 OS=Mus musculus GN=Kiaa1551 PE=1 SV=2;tr|A0A087WP47|A0A087WP47_MOUSE Protein 2810474O19Rik (Fragment) OS=Mus musculus GN=2810474O19Rik PE=1 SV=1;tr|A0A087WP74|A0A087WP74_MOUSE Protein 2810474O19Rik OS=	Uncharacterized protein KIAA1551	Kiaa1551;2810474O19Rik	+	2.24848	2.24438	+	1.86769	2.57117		0.17783	0.218211
sp|Q5SSI6|UTP18_MOUSE U3 small nucleolar RNA-associated protein 18 homolog OS=Mus musculus GN=Utp18 PE=1 SV=1	U3 small nucleolar RNA-associated protein 18 homolog	Utp18	+	2.16033	2.22146	+	2.10517	2.89301		0.518198	0.246254
tr|A0A0G2JDW7|A0A0G2JDW7_MOUSE 40S ribosomal protein S27 (Fragment) OS=Mus musculus GN=Rps27 PE=1 SV=1;sp|Q6ZWU9|RS27_MOUSE 40S ribosomal protein S27 OS=Mus musculus GN=Rps27 PE=1 SV=3;tr|A0A0G2JG29|A0A0G2JG29_MOUSE 40S ribosomal protein S27 OS=Mus musculu	40S ribosomal protein S27	Rps27	+	1.61933	2.21225	+	1.61645	0.84477		0.750015	-0.436451
tr|D3YVU7|D3YVU7_MOUSE Lysine-specific demethylase 2B OS=Mus musculus GN=Kdm2b PE=1 SV=1;tr|D3YVU4|D3YVU4_MOUSE Lysine-specific demethylase 2B OS=Mus musculus GN=Kdm2b PE=1 SV=2;tr|E9QL25|E9QL25_MOUSE Lysine-specific demethylase 2B OS=Mus musculus GN=Kdm2b	Lysine-specific demethylase 2B	Kdm2b	+	1.81739	2.19863		0.809585	1.48696		0.150059	-0.336983
sp|Q9QXK3-4|COPG2_MOUSE Isoform 4 of Coatomer subunit gamma-2 OS=Mus musculus GN=Copg2;sp|Q9QXK3|COPG2_MOUSE Coatomer subunit gamma-2 OS=Mus musculus GN=Copg2 PE=1 SV=1;sp|Q9QXK3-3|COPG2_MOUSE Isoform 3 of Coatomer subunit gamma-2 OS=Mus musculus GN=Copg2	Coatomer subunit gamma-2	Copg2	+	3.46652	2.19363	+	2.88272	2.09058		0.895834	-0.434782
sp|Q91W96|APC4_MOUSE Anaphase-promoting complex subunit 4 OS=Mus musculus GN=Anapc4 PE=1 SV=1	Anaphase-promoting complex subunit 4	Anapc4	+	2.19576	2.18715		1.11383	1.64758		0.557979	-1.00238
sp|P61255|RL26_MOUSE 60S ribosomal protein L26 OS=Mus musculus GN=Rpl26 PE=1 SV=1;tr|B1ARA3|B1ARA3_MOUSE 60S ribosomal protein L26 (Fragment) OS=Mus musculus GN=Rpl26 PE=1 SV=1;tr|B1ARA5|B1ARA5_MOUSE 60S ribosomal protein L26 OS=Mus musculus GN=Rpl26 PE=1	60S ribosomal protein L26	Rpl26	+	2.19742	2.18597	+	1.53754	2.1825		0.0891453	-0.155182
tr|E9PUF7|E9PUF7_MOUSE Rho guanine nucleotide exchange factor 1 OS=Mus musculus GN=Arhgef1 PE=1 SV=1;sp|Q61210-2|ARHG1_MOUSE Isoform 2 of Rho guanine nucleotide exchange factor 1 OS=Mus musculus GN=Arhgef1;sp|Q61210|ARHG1_MOUSE Rho guanine nucleotide excha	Rho guanine nucleotide exchange factor 1	Arhgef1	+	2.94749	2.33602	+	2.83624	1.92257	+	1.59293	-0.652449
sp|Q61550|RAD21_MOUSE Double-strand-break repair protein rad21 homolog OS=Mus musculus GN=Rad21 PE=1 SV=3	Double-strand-break repair protein rad21 homolog	Rad21	+	2.64767	2.18269	+	2.57593	3.82003		0.568915	0.42683
tr|E9QKL0|E9QKL0_MOUSE Helicase ARIP4 OS=Mus musculus GN=Rad54l2 PE=1 SV=1;sp|Q99NG0|ARIP4_MOUSE Helicase ARIP4 OS=Mus musculus GN=Rad54l2 PE=1 SV=1	Helicase ARIP4	Rad54l2	+	1.77884	2.16519	+	3.16325	3.9967		1.26756	0.787645
tr|E9QAS4|E9QAS4_MOUSE Chromodomain-helicase-DNA-binding protein 4 OS=Mus musculus GN=Chd4 PE=1 SV=1;tr|E9QAS5|E9QAS5_MOUSE Chromodomain-helicase-DNA-binding protein 4 OS=Mus musculus GN=Chd4 PE=1 SV=1;sp|Q6PDQ2|CHD4_MOUSE Chromodomain-helicase-DNA-binding	Chromodomain-helicase-DNA-binding protein 4	Chd4	+	3.01101	2.18503	+	4.24761	2.30846	+	2.65037	0.627475
sp|Q99MP8-2|BRAP_MOUSE Isoform 2 of BRCA1-associated protein OS=Mus musculus GN=Brap;sp|Q99MP8|BRAP_MOUSE BRCA1-associated protein OS=Mus musculus GN=Brap PE=1 SV=1;sp|Q99MP8-3|BRAP_MOUSE Isoform 3 of BRCA1-associated protein OS=Mus musculus GN=Brap	BRCA1-associated protein	Brap	+	2.11003	2.13539	+	2.68512	3.33117		0.0237244	0.0362415
sp|Q8CIH5|PLCG2_MOUSE 1-phosphatidylinositol 4,5-bisphosphate phosphodiesterase gamma-2 OS=Mus musculus GN=Plcg2 PE=1 SV=1	1-phosphatidylinositol 4,5-bisphosphate phosphodiesterase gamma-2	Plcg2	+	1.74321	2.16277	+	3.71732	2.09662	+	2.4607	-0.585017
sp|Q3UKC1|TAXB1_MOUSE Tax1-binding protein 1 homolog OS=Mus musculus GN=Tax1bp1 PE=1 SV=2	Tax1-binding protein 1 homolog	Tax1bp1	+	1.56926	2.12675		0.740722	0.979468		0.240554	-0.323314
sp|Q9QY06-3|MYO9B_MOUSE Isoform 3 of Unconventional myosin-IXb OS=Mus musculus GN=Myo9b;sp|Q9QY06|MYO9B_MOUSE Unconventional myosin-IXb OS=Mus musculus GN=Myo9b PE=1 SV=2;sp|Q9QY06-2|MYO9B_MOUSE Isoform 2 of Unconventional myosin-IXb OS=Mus musculus GN=Myo	Unconventional myosin-IXb	Myo9b	+	2.58254	2.11886		0.449204	1.02277		0.457261	-0.764494
sp|Q91WM3|U3IP2_MOUSE U3 small nucleolar RNA-interacting protein 2 OS=Mus musculus GN=Rrp9 PE=1 SV=1	U3 small nucleolar RNA-interacting protein 2	Rrp9	+	1.94196	2.1141	+	2.64966	2.80724		0.747155	0.409871
sp|Q9CW03|SMC3_MOUSE Structural maintenance of chromosomes protein 3 OS=Mus musculus GN=Smc3 PE=1 SV=2	Structural maintenance of chromosomes protein 3	Smc3	+	3.93931	2.10829		0.135969	0.363372		0.390302	-0.717461
sp|Q6PDI5-2|ECM29_MOUSE Isoform 2 of Proteasome-associated protein ECM29 homolog OS=Mus musculus GN=Ecm29;sp|Q6PDI5|ECM29_MOUSE Proteasome-associated protein ECM29 homolog OS=Mus musculus GN=Ecm29 PE=1 SV=3;tr|A2ALV7|A2ALV7_MOUSE Protein AI314180 (Fragment	Proteasome-associated protein ECM29 homolog	Ecm29;AI314180	+	1.4336	2.10225		0.348761	0.67465		0.462648	-0.821784
sp|Q99JF8|PSIP1_MOUSE PC4 and SFRS1-interacting protein OS=Mus musculus GN=Psip1 PE=1 SV=1;tr|A2BI12|A2BI12_MOUSE PC4 and SFRS1-interacting protein OS=Mus musculus GN=Psip1 PE=1 SV=1;sp|Q99JF8-2|PSIP1_MOUSE Isoform 2 of PC4 and SFRS1-interacting protein OS	PC4 and SFRS1-interacting protein	Psip1	+	1.43549	2.0951		0.88402	2.10574		0.455175	1.15
sp|Q9D8E6|RL4_MOUSE 60S ribosomal protein L4 OS=Mus musculus GN=Rpl4 PE=1 SV=3	60S ribosomal protein L4	Rpl4	+	3.19273	2.09342		0.92871	1.15256		0.55227	-0.715776
sp|Q05CL8|LARP7_MOUSE La-related protein 7 OS=Mus musculus GN=Larp7 PE=1 SV=2	La-related protein 7	Larp7	+	2.19171	2.08827		0.972347	3.0635		0.163967	0.234711
sp|Q62511|ZFP91_MOUSE E3 ubiquitin-protein ligase ZFP91 OS=Mus musculus GN=Zfp91 PE=1 SV=3;tr|E0CY81|E0CY81_MOUSE E3 ubiquitin-protein ligase ZFP91 OS=Mus musculus GN=Zfp91 PE=1 SV=1;sp|Q62511-2|ZFP91_MOUSE Isoform 2 of E3 ubiquitin-protein ligase ZFP91 OS	E3 ubiquitin-protein ligase ZFP91	Zfp91	+	1.61815	2.08141	+	1.51674	3.66814		0.741595	0.844302
tr|G3UW50|G3UW50_MOUSE MCG10049 OS=Mus musculus GN=Zbtb25 PE=1 SV=1		Zbtb25	+	2.8389	2.13383	+	3.60009	3.98978	+	1.53507	0.996465
sp|Q3U1T3|BRM1L_MOUSE Breast cancer metastasis-suppressor 1-like protein OS=Mus musculus GN=Brms1l PE=2 SV=1;sp|Q3U1T3-2|BRM1L_MOUSE Isoform 2 of Breast cancer metastasis-suppressor 1-like protein OS=Mus musculus GN=Brms1l	Breast cancer metastasis-suppressor 1-like protein	Brms1l	+	3.19327	2.07641	+	3.83422	3.83088		0.396356	0.296249
tr|G3UZI2|G3UZI2_MOUSE Heterogeneous nuclear ribonucleoprotein Q OS=Mus musculus GN=Syncrip PE=1 SV=1;tr|A0A0R4J259|A0A0R4J259_MOUSE Heterogeneous nuclear ribonucleoprotein Q OS=Mus musculus GN=Syncrip PE=1 SV=1;tr|G3V018|G3V018_MOUSE Heterogeneous nuclear	Heterogeneous nuclear ribonucleoprotein Q	Syncrip	+	2.40783	2.07274		0.808196	2.38182		0.173289	0.608983
tr|E9PW66|E9PW66_MOUSE Nucleosome assembly protein 1-like 1 OS=Mus musculus GN=Nap1l1 PE=1 SV=1;sp|P28656|NP1L1_MOUSE Nucleosome assembly protein 1-like 1 OS=Mus musculus GN=Nap1l1 PE=1 SV=2	Nucleosome assembly protein 1-like 1	Nap1l1	+	1.45903	2.07225		1.03638	2.03714		0.26834	0.613524
sp|Q9QYB5-2|ADDG_MOUSE Isoform 1 of Gamma-adducin OS=Mus musculus GN=Add3;sp|Q9QYB5|ADDG_MOUSE Gamma-adducin OS=Mus musculus GN=Add3 PE=1 SV=2	Gamma-adducin	Add3	+	1.4283	2.06836	+	1.56838	2.22435		0.574841	-0.537038
sp|P19253|RL13A_MOUSE 60S ribosomal protein L13a OS=Mus musculus GN=Rpl13a PE=1 SV=4;tr|A0A1B0GSB2|A0A1B0GSB2_MOUSE 60S ribosomal protein L13a OS=Mus musculus GN=Rpl13a PE=1 SV=1;tr|A0A1B0GSQ6|A0A1B0GSQ6_MOUSE 60S ribosomal protein L13a (Fragment) OS=Mus m	60S ribosomal protein L13a	Rpl13a	+	1.66299	2.065		0.56244	1.12547		0.18743	-0.471828
sp|Q9Z2X1-2|HNRPF_MOUSE Isoform 2 of Heterogeneous nuclear ribonucleoprotein F OS=Mus musculus GN=Hnrnpf;sp|Q9Z2X1|HNRPF_MOUSE Heterogeneous nuclear ribonucleoprotein F OS=Mus musculus GN=Hnrnpf PE=1 SV=3;tr|J3QMT0|J3QMT0_MOUSE Heterogeneous nuclear ribonu	Heterogeneous nuclear ribonucleoprotein F;Heterogeneous nuclear ribonucleoprotein F, N-terminally processed	Hnrnpf	+	1.49749	2.05008		0.618041	1.65103		0.176269	-0.324357
sp|Q8BU04|UBR7_MOUSE Putative E3 ubiquitin-protein ligase UBR7 OS=Mus musculus GN=Ubr7 PE=1 SV=1	Putative E3 ubiquitin-protein ligase UBR7	Ubr7	+	1.36317	2.04761		0.534756	0.561063		0.807319	-1.26608
tr|A0A0R4J170|A0A0R4J170_MOUSE Transcription activator BRG1 OS=Mus musculus GN=Smarca4 PE=1 SV=1;sp|Q3TKT4|SMCA4_MOUSE Transcription activator BRG1 OS=Mus musculus GN=Smarca4 PE=1 SV=1;sp|Q3TKT4-2|SMCA4_MOUSE Isoform 2 of Transcription activator BRG1 OS=Mu	Transcription activator BRG1;Probable global transcription activator SNF2L2	Smarca4;Smarca2	+	4.13266	2.04312	+	1.85524	1.15661		0.578369	0.159747
tr|A0A0R4J0Z1|A0A0R4J0Z1_MOUSE Protein disulfide-isomerase A4 OS=Mus musculus GN=Pdia4 PE=1 SV=1;sp|P08003|PDIA4_MOUSE Protein disulfide-isomerase A4 OS=Mus musculus GN=Pdia4 PE=1 SV=3	Protein disulfide-isomerase A4	Pdia4	+	1.5059	2.03047		0.540646	1.81374		0.113111	0.466265
tr|E9QP19|E9QP19_MOUSE E3 ubiquitin-protein ligase TRIM33 OS=Mus musculus GN=Trim33 PE=1 SV=1;sp|Q99PP7|TRI33_MOUSE E3 ubiquitin-protein ligase TRIM33 OS=Mus musculus GN=Trim33 PE=1 SV=2	E3 ubiquitin-protein ligase TRIM33	Trim33	+	1.37668	2.02639	+	1.33591	3.09005		0.150503	0.243418
sp|P26040|EZRI_MOUSE Ezrin OS=Mus musculus GN=Ezr PE=1 SV=3	Ezrin	Ezr	+	1.72438	2.00849		1.09899	2.2619		0.549011	0.776697
tr|A0A0J9YUD8|A0A0J9YUD8_MOUSE High mobility group protein B1 OS=Mus musculus GN=Hmgb1 PE=1 SV=1;tr|A0A0J9YUZ4|A0A0J9YUZ4_MOUSE High mobility group protein B1 (Fragment) OS=Mus musculus GN=Hmgb1 PE=1 SV=1;sp|P63158|HMGB1_MOUSE High mobility group protein B	High mobility group protein B1	Hmgb1	+	2.29083	1.99887	+	2.01343	3.07579		0.61753	0.884851
sp|O88574|SAP30_MOUSE Histone deacetylase complex subunit SAP30 OS=Mus musculus GN=Sap30 PE=1 SV=1	Histone deacetylase complex subunit SAP30	Sap30	+	1.93657	1.99741	+	2.76428	2.88852		1.15671	0.744502
sp|Q03958|PFD6_MOUSE Prefoldin subunit 6 OS=Mus musculus GN=Pfdn6 PE=1 SV=1;tr|G3UYF9|G3UYF9_MOUSE Prefoldin subunit 6 OS=Mus musculus GN=Pfdn6 PE=1 SV=1	Prefoldin subunit 6	Pfdn6	+	1.61812	1.97911		0.991758	1.40006		0.0032841	0.00634511
sp|P07356|ANXA2_MOUSE Annexin A2 OS=Mus musculus GN=Anxa2 PE=1 SV=2;tr|B0V2N8|B0V2N8_MOUSE Annexin (Fragment) OS=Mus musculus GN=Anxa2 PE=1 SV=1;tr|B0V2N7|B0V2N7_MOUSE Annexin (Fragment) OS=Mus musculus GN=Anxa2 PE=1 SV=1	Annexin A2;Annexin	Anxa2	+	1.37256	1.96494		0.125557	0.497832		0.0184506	-0.0608489
sp|P53566-4|CEBPA_MOUSE Isoform 3 of CCAAT/enhancer-binding protein alpha OS=Mus musculus GN=Cebpa;sp|P53566-3|CEBPA_MOUSE Isoform 2 of CCAAT/enhancer-binding protein alpha OS=Mus musculus GN=Cebpa;sp|P53566|CEBPA_MOUSE CCAAT/enhancer-binding protein alpha	CCAAT/enhancer-binding protein alpha	Cebpa	+	2.95636	2.07694	+	2.2922	3.27797	+	1.31497	1.05097
sp|Q3U1J4|DDB1_MOUSE DNA damage-binding protein 1 OS=Mus musculus GN=Ddb1 PE=1 SV=2	DNA damage-binding protein 1	Ddb1	+	2.58485	1.96253	+	2.36034	1.93479		0.474371	-0.355581
tr|A0A0J9YV01|A0A0J9YV01_MOUSE Zinc finger E-box-binding homeobox 2 OS=Mus musculus GN=Zeb2 PE=1 SV=1;tr|H9H9S3|H9H9S3_MOUSE Zinc finger E-box-binding homeobox 2 OS=Mus musculus GN=Zeb2 PE=1 SV=1;tr|A0A0M3HEP2|A0A0M3HEP2_MOUSE Zinc finger E-box-binding hom	Zinc finger E-box-binding homeobox 2	Zeb2	+	2.67789	1.95069	+	3.85846	3.11731		1.23634	0.625821
sp|P60843|IF4A1_MOUSE Eukaryotic initiation factor 4A-I OS=Mus musculus GN=Eif4a1 PE=1 SV=1;tr|Q8BTU6|Q8BTU6_MOUSE Eukaryotic initiation factor 4A-II OS=Mus musculus GN=Eif4a2 PE=1 SV=1;sp|P10630|IF4A2_MOUSE Eukaryotic initiation factor 4A-II OS=Mus muscul	Eukaryotic initiation factor 4A-I;Eukaryotic initiation factor 4A-II;Eukaryotic initiation factor 4A-II, N-terminally processed	Eif4a1;Eif4a2	+	2.46663	1.93649	+	1.87515	1.90929		0.0123683	-0.0160592
sp|Q9R0P5|DEST_MOUSE Destrin OS=Mus musculus GN=Dstn PE=1 SV=3	Destrin	Dstn	+	1.56078	1.92985	+	1.85119	2.46875		0.0120623	0.0196075
tr|Q3ULG5|Q3ULG5_MOUSE DNA helicase OS=Mus musculus GN=Mcm6 PE=1 SV=1;sp|P97311|MCM6_MOUSE DNA replication licensing factor MCM6 OS=Mus musculus GN=Mcm6 PE=1 SV=1	DNA helicase;DNA replication licensing factor MCM6	Mcm6	+	3.85764	1.92484	+	1.75643	2.32947		0.19488	0.300001
tr|E9Q9F5|E9Q9F5_MOUSE Septin-7 OS=Mus musculus GN=Sept7 PE=1 SV=2;tr|E9Q1G8|E9Q1G8_MOUSE Septin-7 OS=Mus musculus GN=Sept7 PE=1 SV=2;sp|O55131|SEPT7_MOUSE Septin-7 OS=Mus musculus GN=Sept7 PE=1 SV=1;tr|A0A0R4J233|A0A0R4J233_MOUSE Septin-10 OS=Mus musculus	Septin-7;Septin-10;Septin-14	Sept7;Sept14;Sept10	+	3.62355	1.91082		1.0524	1.37592		0.133994	0.18833
sp|P25206|MCM3_MOUSE DNA replication licensing factor MCM3 OS=Mus musculus GN=Mcm3 PE=1 SV=2	DNA replication licensing factor MCM3	Mcm3	+	2.59248	1.87347	+	1.39556	1.66865		0.119929	0.187693
sp|Q7TNV0|DEK_MOUSE Protein DEK OS=Mus musculus GN=Dek PE=1 SV=1;tr|E9Q8Y1|E9Q8Y1_MOUSE Protein DEK (Fragment) OS=Mus musculus GN=Dek PE=1 SV=1;tr|D3YVJ6|D3YVJ6_MOUSE Protein DEK (Fragment) OS=Mus musculus GN=Dek PE=1 SV=1	Protein DEK	Dek	+	3.04585	1.87042	+	1.56397	4.32195		0.535786	1.54725
tr|F6XC54|F6XC54_MOUSE Protein diaphanous homolog 1 OS=Mus musculus GN=Diaph1 PE=1 SV=1;tr|D3Z074|D3Z074_MOUSE Protein diaphanous homolog 1 OS=Mus musculus GN=Diaph1 PE=1 SV=2;tr|E9PXV7|E9PXV7_MOUSE Protein diaphanous homolog 1 OS=Mus musculus GN=Diaph1 PE	Protein diaphanous homolog 1	Diap1;Diaph1	+	1.45775	1.85711		0.503248	1.15241		0.780292	-0.934828
sp|Q9R0L6|PCM1_MOUSE Pericentriolar material 1 protein OS=Mus musculus GN=Pcm1 PE=1 SV=2;sp|Q9R0L6-2|PCM1_MOUSE Isoform 2 of Pericentriolar material 1 protein OS=Mus musculus GN=Pcm1	Pericentriolar material 1 protein	Pcm1	+	1.94431	1.85663	+	3.36141	2.61917		0.119456	0.0208937
sp|Q9JHU4|DYHC1_MOUSE Cytoplasmic dynein 1 heavy chain 1 OS=Mus musculus GN=Dync1h1 PE=1 SV=2	Cytoplasmic dynein 1 heavy chain 1	Dync1h1	+	1.97715	1.85503		0.825739	1.04983		0.746276	-0.976772
tr|F6YY69|F6YY69_MOUSE 14-3-3 protein theta (Fragment) OS=Mus musculus GN=Ywhaq PE=1 SV=1;tr|F6VW30|F6VW30_MOUSE 14-3-3 protein theta (Fragment) OS=Mus musculus GN=Ywhaq PE=1 SV=1;sp|P68254-2|1433T_MOUSE Isoform 2 of 14-3-3 protein theta OS=Mus musculus GN	14-3-3 protein theta	Ywhaq	+	1.37141	1.85103	+	1.68481	0.881205		0.0452069	0.0384382
tr|B7FAU9|B7FAU9_MOUSE Filamin, alpha OS=Mus musculus GN=Flna PE=1 SV=1;sp|Q8BTM8|FLNA_MOUSE Filamin-A OS=Mus musculus GN=Flna PE=1 SV=5;tr|B7FAV1|B7FAV1_MOUSE Filamin, alpha (Fragment) OS=Mus musculus GN=Flna PE=1 SV=1	Filamin-A	Flna	+	3.04195	1.84639	+	2.28357	1.79582		0.141356	-0.115417
sp|Q3U821|WDR75_MOUSE WD repeat-containing protein 75 OS=Mus musculus GN=Wdr75 PE=1 SV=1		Wdr75	+	2.762	1.83653		1.23454	0.677425		0.427171	-0.177572
tr|Q8BTS0|Q8BTS0_MOUSE DEAD (Asp-Glu-Ala-Asp) box polypeptide 5 OS=Mus musculus GN=Ddx5 PE=1 SV=1;sp|Q61656|DDX5_MOUSE Probable ATP-dependent RNA helicase DDX5 OS=Mus musculus GN=Ddx5 PE=1 SV=2;tr|S4R1I6|S4R1I6_MOUSE MCG2872, isoform CRA_b OS=Mus musculus	Probable ATP-dependent RNA helicase DDX5	Ddx5	+	3.36311	1.83434	+	1.42205	1.80097		0.393762	0.54899
sp|P09411|PGK1_MOUSE Phosphoglycerate kinase 1 OS=Mus musculus GN=Pgk1 PE=1 SV=4;tr|S4R2M7|S4R2M7_MOUSE Phosphoglycerate kinase OS=Mus musculus GN=Pgk1 PE=1 SV=1	Phosphoglycerate kinase 1;Phosphoglycerate kinase	Pgk1	+	3.04803	1.83195	+	1.64989	2.4921		0.291252	0.500231
sp|P14869|RLA0_MOUSE 60S acidic ribosomal protein P0 OS=Mus musculus GN=Rplp0 PE=1 SV=3;tr|S4R1N1|S4R1N1_MOUSE 60S acidic ribosomal protein P0 (Fragment) OS=Mus musculus GN=Rplp0 PE=1 SV=1;tr|D3YVM5|D3YVM5_MOUSE 60S acidic ribosomal protein P0 (Fragment) O	60S acidic ribosomal protein P0	Rplp0	+	2.00343	1.80466	+	1.55131	1.3038		0.41021	-0.510116
sp|Q8JZQ9|EIF3B_MOUSE Eukaryotic translation initiation factor 3 subunit B OS=Mus musculus GN=Eif3b PE=1 SV=1	Eukaryotic translation initiation factor 3 subunit B	Eif3b	+	1.58547	1.80169		0.920121	1.56271		0.0839146	-0.182707
tr|Q9DCC5|Q9DCC5_MOUSE Cbx3 protein OS=Mus musculus GN=Cbx3 PE=1 SV=1;sp|P23198|CBX3_MOUSE Chromobox protein homolog 3 OS=Mus musculus GN=Cbx3 PE=1 SV=2	Chromobox protein homolog 3	Cbx3	+	2.46523	1.78867	+	1.92582	2.78874		0.824826	1.23306
sp|Q9QZQ8-2|H2AY_MOUSE Isoform 1 of Core histone macro-H2A.1 OS=Mus musculus GN=H2afy;sp|Q9QZQ8|H2AY_MOUSE Core histone macro-H2A.1 OS=Mus musculus GN=H2afy PE=1 SV=3	Core histone macro-H2A.1	H2afy	+	3.10748	1.78375	+	1.30452	1.25076		0.312989	0.324852
tr|S4R1M2|S4R1M2_MOUSE Scaffold attachment factor B1 OS=Mus musculus GN=Safb PE=1 SV=1;sp|D3YXK2|SAFB1_MOUSE Scaffold attachment factor B1 OS=Mus musculus GN=Safb PE=1 SV=2	Scaffold attachment factor B1	Safb	+	1.91352	1.96447	+	3.53801	2.4767	+	2.42383	0.911055
sp|P62264|RS14_MOUSE 40S ribosomal protein S14 OS=Mus musculus GN=Rps14 PE=1 SV=3;tr|D3YVF4|D3YVF4_MOUSE 40S ribosomal protein S14 (Fragment) OS=Mus musculus GN=Rps14 PE=1 SV=1;tr|D3Z7I1|D3Z7I1_MOUSE 40S ribosomal protein S14 (Fragment) OS=Mus musculus GN=	40S ribosomal protein S14	Rps14	+	2.38625	1.76519	+	1.59031	2.40925		0.391908	0.644992
sp|P68134|ACTS_MOUSE Actin, alpha skeletal muscle OS=Mus musculus GN=Acta1 PE=1 SV=1;sp|P68033|ACTC_MOUSE Actin, alpha cardiac muscle 1 OS=Mus musculus GN=Actc1 PE=1 SV=1;sp|P63268|ACTH_MOUSE Actin, gamma-enteric smooth muscle OS=Mus musculus GN=Actg2 PE=1	Actin, alpha skeletal muscle;Actin, alpha cardiac muscle 1;Actin, gamma-enteric smooth muscle;Actin, aortic smooth muscle	Acta1;Actc1;Actg2;Acta2	+	3.15792	1.76368	+	1.88642	1.20508		0.298892	-0.182294
sp|P59325|IF5_MOUSE Eukaryotic translation initiation factor 5 OS=Mus musculus GN=Eif5 PE=1 SV=1	Eukaryotic translation initiation factor 5	Eif5	+	1.69431	1.75801		1.00621	2.06883		0.264735	-0.64067
sp|P62908|RS3_MOUSE 40S ribosomal protein S3 OS=Mus musculus GN=Rps3 PE=1 SV=1;tr|D3YV43|D3YV43_MOUSE 40S ribosomal protein S3 OS=Mus musculus GN=Rps3 PE=1 SV=1;tr|A0A140LI77|A0A140LI77_MOUSE 40S ribosomal protein S3 OS=Mus musculus GN=Rps3 PE=1 SV=1	40S ribosomal protein S3	Rps3	+	4.02773	1.75379	+	2.0158	1.70701		0.579644	-0.480862
sp|Q9JKF1|IQGA1_MOUSE Ras GTPase-activating-like protein IQGAP1 OS=Mus musculus GN=Iqgap1 PE=1 SV=2	Ras GTPase-activating-like protein IQGAP1	Iqgap1	+	3.60109	1.7521	+	1.90232	1.51866		0.0116202	0.0131226
sp|P10107|ANXA1_MOUSE Annexin A1 OS=Mus musculus GN=Anxa1 PE=1 SV=2	Annexin A1	Anxa1	+	3.43477	1.74648		0.00103418	-0.00239054		0.325534	0.353197
tr|F6ZV59|F6ZV59_MOUSE Heterogeneous nuclear ribonucleoprotein D0 (Fragment) OS=Mus musculus GN=Hnrnpd PE=1 SV=1;tr|G5E8G0|G5E8G0_MOUSE Heterogeneous nuclear ribonucleoprotein D, isoform CRA_b OS=Mus musculus GN=Hnrnpd PE=1 SV=1;tr|G3X9W0|G3X9W0_MOUSE Hete	Heterogeneous nuclear ribonucleoprotein D0	Hnrnpd	+	2.31189	1.71442		1.19552	2.70216		0.5494	1.27627
sp|P10126|EF1A1_MOUSE Elongation factor 1-alpha 1 OS=Mus musculus GN=Eef1a1 PE=1 SV=3;tr|D3YZ68|D3YZ68_MOUSE Elongation factor 1-alpha 1 (Fragment) OS=Mus musculus GN=Eef1a1 PE=1 SV=1	Elongation factor 1-alpha 1	Eef1a1	+	3.61143	1.71272		1.20132	1.75041		0.176301	0.318555
sp|Q921F2|TADBP_MOUSE TAR DNA-binding protein 43 OS=Mus musculus GN=Tardbp PE=1 SV=1;tr|A0A087WR97|A0A087WR97_MOUSE TAR DNA-binding protein 43 (Fragment) OS=Mus musculus GN=Tardbp PE=1 SV=1;tr|A0A087WRZ5|A0A087WRZ5_MOUSE TAR DNA-binding protein 43 OS=Mus m	TAR DNA-binding protein 43	Tardbp	+	2.0064	1.68801	+	1.47708	2.20826		0.445828	0.740788
sp|P47962|RL5_MOUSE 60S ribosomal protein L5 OS=Mus musculus GN=Rpl5 PE=1 SV=3;tr|D3YYV8|D3YYV8_MOUSE 60S ribosomal protein L5 (Fragment) OS=Mus musculus GN=Rpl5 PE=1 SV=1	60S ribosomal protein L5	Rpl5	+	2.83644	1.68723		1.00913	1.14577		0.163683	-0.218791
sp|Q9WVA4|TAGL2_MOUSE Transgelin-2 OS=Mus musculus GN=Tagln2 PE=1 SV=4	Transgelin-2	Tagln2	+	1.70047	1.67341		0.964406	2.45117		0.429566	1.18759
sp|P18760|COF1_MOUSE Cofilin-1 OS=Mus musculus GN=Cfl1 PE=1 SV=3;tr|F8WGL3|F8WGL3_MOUSE Cofilin-1 OS=Mus musculus GN=Cfl1 PE=1 SV=1	Cofilin-1	Cfl1	+	2.75285	1.65349	+	1.60492	2.13508		0.262556	0.395571
sp|P26039|TLN1_MOUSE Talin-1 OS=Mus musculus GN=Tln1 PE=1 SV=2	Talin-1	Tln1	+	3.42072	1.65284	+	1.38521	1.89166		0.132426	0.224843
sp|P80314|TCPB_MOUSE T-complex protein 1 subunit beta OS=Mus musculus GN=Cct2 PE=1 SV=4	T-complex protein 1 subunit beta	Cct2	+	2.1238	1.63645		0.999138	1.41831		0.00115372	0.002285
tr|B1AWL2|B1AWL2_MOUSE Protein Zfp462 OS=Mus musculus GN=Zfp462 PE=1 SV=1		Zfp462	+	1.96653	1.63288	+	1.99627	2.11998		0.635238	0.435134
tr|A2AWT6|A2AWT6_MOUSE Nucleolar transcription factor 1 OS=Mus musculus GN=Ubtf PE=1 SV=1;tr|A2AWT7|A2AWT7_MOUSE Nucleolar transcription factor 1 OS=Mus musculus GN=Ubtf PE=1 SV=1;tr|A2AWT5|A2AWT5_MOUSE Nucleolar transcription factor 1 OS=Mus musculus GN=U	Nucleolar transcription factor 1	Ubtf	+	1.67412	1.6289	+	1.41195	3.36996		0.584477	1.44244
sp|O70551|SRPK1_MOUSE SRSF protein kinase 1 OS=Mus musculus GN=Srpk1 PE=1 SV=2	SRSF protein kinase 1	Srpk1	+	2.73972	1.62374		0.469139	0.410377		0.942428	-0.742032
tr|Q8CE80|Q8CE80_MOUSE Calpastatin OS=Mus musculus GN=Cast PE=1 SV=1;sp|P51125-7|ICAL_MOUSE Isoform 7 of Calpastatin OS=Mus musculus GN=Cast;sp|P51125-3|ICAL_MOUSE Isoform 3 of Calpastatin OS=Mus musculus GN=Cast;sp|P51125-2|ICAL_MOUSE Isoform 2 of Calpast	Calpastatin	Cast	+	1.8207	1.60219	+	1.93869	2.44153		0.305204	0.366233
sp|Q64261|CDK6_MOUSE Cyclin-dependent kinase 6 OS=Mus musculus GN=Cdk6 PE=1 SV=2	Cyclin-dependent kinase 6	Cdk6	+	2.58065	1.59798	+	1.43244	1.04407		0.539756	-0.333508
sp|Q3TWW8|SRSF6_MOUSE Serine/arginine-rich splicing factor 6 OS=Mus musculus GN=Srsf6 PE=1 SV=1	Serine/arginine-rich splicing factor 6	Srsf6	+	1.35012	1.59665		0.669256	1.88508		0.471348	1.38856
sp|P27659|RL3_MOUSE 60S ribosomal protein L3 OS=Mus musculus GN=Rpl3 PE=1 SV=3	60S ribosomal protein L3	Rpl3	+	2.2029	1.59177		0.980797	1.02178		0.424801	-0.5411
sp|Q60605-2|MYL6_MOUSE Isoform Smooth muscle of Myosin light polypeptide 6 OS=Mus musculus GN=Myl6;sp|Q60605|MYL6_MOUSE Myosin light polypeptide 6 OS=Mus musculus GN=Myl6 PE=1 SV=3	Myosin light polypeptide 6	Myl6	+	1.38819	1.5874		1.09389	1.33079		0.355876	0.489704
tr|Q3TG45|Q3TG45_MOUSE 26S proteasome non-ATPase regulatory subunit 8 OS=Mus musculus GN=Psmd8 PE=1 SV=1;tr|Q9CPS5|Q9CPS5_MOUSE 26S proteasome non-ATPase regulatory subunit 8 OS=Mus musculus GN=Psmd8 PE=1 SV=2;sp|Q9CX56|PSMD8_MOUSE 26S proteasome non-ATPas	26S proteasome non-ATPase regulatory subunit 8	Psmd8	+	2.70146	1.57659	+	2.35324	1.53278		0.571527	-0.384787
sp|Q9EQQ9|OGA_MOUSE Protein O-GlcNAcase OS=Mus musculus GN=Mgea5 PE=1 SV=2;sp|Q9EQQ9-3|OGA_MOUSE Isoform 3 of Protein O-GlcNAcase OS=Mus musculus GN=Mgea5	Protein O-GlcNAcase	Mgea5	+	1.96781	1.57167		0.995468	1.40672		0.344613	-0.286253
sp|P11499|HS90B_MOUSE Heat shock protein HSP 90-beta OS=Mus musculus GN=Hsp90ab1 PE=1 SV=3	Heat shock protein HSP 90-beta	Hsp90ab1	+	2.32644	1.57093	+	1.90735	1.91372		0.0113226	-0.0168145
tr|Q3V3W4|Q3V3W4_MOUSE Protein Zbtb2 OS=Mus musculus GN=Zbtb2 PE=1 SV=1		Zbtb2	+	1.63739	1.56512	+	2.36272	2.85059		1.11679	0.870312
tr|E9Q3V6|E9Q3V6_MOUSE Septin-2 OS=Mus musculus GN=Sept2 PE=1 SV=1;sp|P42208|SEPT2_MOUSE Septin-2 OS=Mus musculus GN=Sept2 PE=1 SV=2;tr|F6UKN5|F6UKN5_MOUSE Septin-2 (Fragment) OS=Mus musculus GN=Sept2 PE=1 SV=2;tr|D3Z1S1|D3Z1S1_MOUSE Septin-2 (Fragment) OS	Septin-2	2002-09-01	+	2.05799	1.56184	+	2.05874	2.08577		0.062367	0.0766125
sp|P20152|VIME_MOUSE Vimentin OS=Mus musculus GN=Vim PE=1 SV=3;tr|A0A0A6YWC8|A0A0A6YWC8_MOUSE Vimentin OS=Mus musculus GN=Vim PE=1 SV=1	Vimentin	Vim	+	1.94321	1.55828		1.21542	2.61239		0.419328	1.01991
tr|F6UFG6|F6UFG6_MOUSE Acidic leucine-rich nuclear phosphoprotein 32 family member A (Fragment) OS=Mus musculus GN=Anp32a PE=1 SV=1;tr|D3YYE1|D3YYE1_MOUSE Acidic leucine-rich nuclear phosphoprotein 32 family member A (Fragment) OS=Mus musculus GN=Anp32a PE	Acidic leucine-rich nuclear phosphoprotein 32 family member A	Anp32a	+	1.81229	1.53254		0.67167	1.71384		0.263697	0.72051
tr|F8WHU7|F8WHU7_MOUSE Cohesin subunit SA-1 OS=Mus musculus GN=Stag1 PE=1 SV=1;sp|Q9D3E6|STAG1_MOUSE Cohesin subunit SA-1 OS=Mus musculus GN=Stag1 PE=1 SV=3;tr|F6XQW1|F6XQW1_MOUSE Cohesin subunit SA-1 (Fragment) OS=Mus musculus GN=Stag1 PE=1 SV=1	Cohesin subunit SA-1	Stag1	+	2.71646	1.52712		0.265464	0.208204		0.4927	-0.315503
tr|A0A0A0MQA5|A0A0A0MQA5_MOUSE Tubulin alpha chain (Fragment) OS=Mus musculus GN=Tuba4a PE=1 SV=1;sp|P68368|TBA4A_MOUSE Tubulin alpha-4A chain OS=Mus musculus GN=Tuba4a PE=1 SV=1;sp|Q9JJZ2|TBA8_MOUSE Tubulin alpha-8 chain OS=Mus musculus GN=Tuba8 PE=1 SV=1	Tubulin alpha-4A chain;Tubulin alpha-8 chain	Tuba4a;Tuba8	+	2.2666	1.51766		0.25785	0.511793		0.154249	-0.305604
tr|Q8C879|Q8C879_MOUSE Protein Zfp202 OS=Mus musculus GN=Zfp202 PE=2 SV=1		Zfp202	+	2.96094	1.51528	+	1.96352	0.917		0.127134	-0.0451914
sp|Q99KI0|ACON_MOUSE Aconitate hydratase, mitochondrial OS=Mus musculus GN=Aco2 PE=1 SV=1	Aconitate hydratase, mitochondrial	Aco2	+	3.34892	1.5052		0.469283	1.61858		0.387337	1.37349
sp|P07901|HS90A_MOUSE Heat shock protein HSP 90-alpha OS=Mus musculus GN=Hsp90aa1 PE=1 SV=4	Heat shock protein HSP 90-alpha	Hsp90aa1	+	2.70821	1.49806	+	1.67472	1.79435		0.0191536	0.0287374
sp|P62983|RS27A_MOUSE Ubiquitin-40S ribosomal protein S27a OS=Mus musculus GN=Rps27a PE=1 SV=2;tr|A0A0A6YW67|A0A0A6YW67_MOUSE MCG23377, isoform CRA_b OS=Mus musculus GN=Gm8797 PE=4 SV=1;tr|E9Q9J0|E9Q9J0_MOUSE Ubiquitin-60S ribosomal protein L40 (Fragment)	Ubiquitin-40S ribosomal protein S27a;Ubiquitin;40S ribosomal protein S27a;Ubiquitin-60S ribosomal protein L40;Ubiquitin;60S ribosomal protein L40;Polyubiquitin-B;Ubiquitin;Polyubiquitin-C;Ubiquitin;Ubiquitin-related 1;Ubiquitin-related 2	Rps27a;Gm8797;Uba52;Ubc;Ubb;Kxd1	+	2.58865	1.76793	+	3.84545	2.66457	+	1.86459	1.01093
tr|H9H9T1|H9H9T1_MOUSE Protein FAM107B OS=Mus musculus GN=Fam107b PE=1 SV=1;sp|Q3TGF2|F107B_MOUSE Protein FAM107B OS=Mus musculus GN=Fam107b PE=1 SV=2;tr|H3BLM7|H3BLM7_MOUSE Protein FAM107B OS=Mus musculus GN=Fam107b PE=1 SV=1	Protein FAM107B	Fam107b	+	1.87396	1.48909	+	1.46994	2.6425		0.671884	1.25774
sp|P20029|GRP78_MOUSE 78 kDa glucose-regulated protein OS=Mus musculus GN=Hspa5 PE=1 SV=3	78 kDa glucose-regulated protein	Hspa5	+	2.28956	1.4843		0.632757	1.66137		0.165526	0.523767
sp|Q9R190|MTA2_MOUSE Metastasis-associated protein MTA2 OS=Mus musculus GN=Mta2 PE=1 SV=1	Metastasis-associated protein MTA2	Mta2	+	3.76033	1.48223		0.0213718	0.0948594		0.389763	-1.3487
sp|Q9CWL8|CTBL1_MOUSE Beta-catenin-like protein 1 OS=Mus musculus GN=Ctnnbl1 PE=1 SV=1	Beta-catenin-like protein 1	Ctnnbl1	+	2.33885	1.47144		0.106899	0.188779		0.263504	-0.449594
sp|P09405|NUCL_MOUSE Nucleolin OS=Mus musculus GN=Ncl PE=1 SV=2	Nucleolin	Ncl	+	3.51702	1.46885		0.948746	2.16458		0.316665	0.821692
tr|G5E866|G5E866_MOUSE Splicing factor 3B subunit 1 OS=Mus musculus GN=Sf3b1 PE=1 SV=1;sp|Q99NB9|SF3B1_MOUSE Splicing factor 3B subunit 1 OS=Mus musculus GN=Sf3b1 PE=1 SV=1	Splicing factor 3B subunit 1	Sf3b1	+	2.56625	1.46299		0.420366	0.431629		0.345651	-0.329006
sp|P60710|ACTB_MOUSE Actin, cytoplasmic 1 OS=Mus musculus GN=Actb PE=1 SV=1;tr|E9Q1F2|E9Q1F2_MOUSE Actin, cytoplasmic 1 OS=Mus musculus GN=Actb PE=1 SV=1;tr|E9Q5F4|E9Q5F4_MOUSE Actin, cytoplasmic 1 (Fragment) OS=Mus musculus GN=Actb PE=1 SV=1;tr|G3UZ07|G3U	Actin, cytoplasmic 1;Actin, cytoplasmic 1, N-terminally processed	Actb;Actg1	+	3.66252	1.44532	+	3.13817	1.13441		0.121787	-0.0288372
tr|Q8BML9|Q8BML9_MOUSE Glutaminyl-tRNA synthetase OS=Mus musculus GN=Qars PE=1 SV=1;tr|D3Z158|D3Z158_MOUSE Protein Qars OS=Mus musculus GN=Qars PE=1 SV=2		Qars	+	1.73538	1.43919		0.244214	0.271089		0.438785	-0.57425
sp|P12970|RL7A_MOUSE 60S ribosomal protein L7a OS=Mus musculus GN=Rpl7a PE=1 SV=2;tr|A0A140T8L3|A0A140T8L3_MOUSE Protein Rpl7a-ps5 OS=Mus musculus GN=Rpl7a-ps5 PE=4 SV=1;tr|A0A140T8L1|A0A140T8L1_MOUSE Protein Rpl7a-ps3 OS=Mus musculus GN=Rpl7a-ps3 PE=4 SV=	60S ribosomal protein L7a	Rpl7a	+	3.37976	1.43173	+	1.55741	1.80109		0.254192	0.331166
sp|Q63850|NUP62_MOUSE Nuclear pore glycoprotein p62 OS=Mus musculus GN=Nup62 PE=1 SV=2	Nuclear pore glycoprotein p62	Nup62	+	1.75947	1.42443		0.111835	-0.369802		0.286498	-0.757936
sp|P17751|TPIS_MOUSE Triosephosphate isomerase OS=Mus musculus GN=Tpi1 PE=1 SV=4;tr|H7BXC3|H7BXC3_MOUSE Triosephosphate isomerase OS=Mus musculus GN=Tpi1 PE=1 SV=1	Triosephosphate isomerase	Tpi1	+	3.28299	1.41802		1.17304	2.07758		0.35695	0.715309
sp|Q9CR57|RL14_MOUSE 60S ribosomal protein L14 OS=Mus musculus GN=Rpl14 PE=1 SV=3	60S ribosomal protein L14	Rpl14	+	3.77651	1.41145		1.08623	1.87746		0.0476873	0.108994
sp|P11983|TCPA_MOUSE T-complex protein 1 subunit alpha OS=Mus musculus GN=Tcp1 PE=1 SV=3;sp|P11983-2|TCPA_MOUSE Isoform 2 of T-complex protein 1 subunit alpha OS=Mus musculus GN=Tcp1	T-complex protein 1 subunit alpha	Tcp1	+	3.05928	1.40745		1.09007	1.6202		0.120746	-0.213207
sp|P43274|H14_MOUSE Histone H1.4 OS=Mus musculus GN=Hist1h1e PE=1 SV=2	Histone H1.4	Hist1h1e	+	2.14528	1.39132		0.2319	0.760035		0.150351	0.515329
sp|Q9Z277|BAZ1B_MOUSE Tyrosine-protein kinase BAZ1B OS=Mus musculus GN=Baz1b PE=1 SV=2;sp|Q9Z277-2|BAZ1B_MOUSE Isoform 2 of Tyrosine-protein kinase BAZ1B OS=Mus musculus GN=Baz1b	Tyrosine-protein kinase BAZ1B	Baz1b	+	2.02765	1.38832		0.858032	0.730514		0.160192	0.203388
sp|P43276|H15_MOUSE Histone H1.5 OS=Mus musculus GN=Hist1h1b PE=1 SV=2	Histone H1.5	Hist1h1b	+	1.99129	1.37928		0.267882	0.893327		0.153472	0.552708
sp|P32067|LA_MOUSE Lupus La protein homolog OS=Mus musculus GN=Ssb PE=1 SV=1	Lupus La protein homolog	Ssb	+	2.40487	1.37141		0.67471	1.69164		0.00143486	-0.00316429
sp|Q9D600|PSF2_MOUSE DNA replication complex GINS protein PSF2 OS=Mus musculus GN=Gins2 PE=1 SV=1	DNA replication complex GINS protein PSF2	Gins2	+	1.35878	1.35684		0.335508	0.659358		0.653613	-0.776035
sp|Q8VDD5|MYH9_MOUSE Myosin-9 OS=Mus musculus GN=Myh9 PE=1 SV=4	Myosin-9	Myh9	+	4.25766	1.35637		1.15373	1.63809		0.229241	0.386077
sp|P62259|1433E_MOUSE 14-3-3 protein epsilon OS=Mus musculus GN=Ywhae PE=1 SV=1	14-3-3 protein epsilon	Ywhae	+	2.50206	1.34256	+	1.52645	1.44239		0.155666	0.121846
sp|Q9EQU5-2|SET_MOUSE Isoform 2 of Protein SET OS=Mus musculus GN=Set;tr|A2BE93|A2BE93_MOUSE Protein SET (Fragment) OS=Mus musculus GN=Set PE=1 SV=1;sp|Q9EQU5|SET_MOUSE Protein SET OS=Mus musculus GN=Set PE=1 SV=1;tr|A2BE92|A2BE92_MOUSE Protein SET (Fragme	Protein SET	Set	+	1.95489	1.33626		1.26719	3.62348		0.657847	1.66587
tr|A0A0R4J1L3|A0A0R4J1L3_MOUSE Zinc finger protein with KRAB and SCAN domains 3 OS=Mus musculus GN=Zkscan3 PE=1 SV=1;sp|Q91VW9|ZKSC3_MOUSE Zinc finger protein with KRAB and SCAN domains 3 OS=Mus musculus GN=Zkscan3 PE=1 SV=1;tr|D3YTV4|D3YTV4_MOUSE Zinc fin	Zinc finger protein with KRAB and SCAN domains 3	Zkscan3		0.961212	1.73154	+	1.66605	1.99798	+	1.3497	0.902128
sp|Q5SXI5-3|ZN496_MOUSE Isoform 3 of Zinc finger protein 496 OS=Mus musculus GN=Znf496;sp|Q5SXI5-2|ZN496_MOUSE Isoform 2 of Zinc finger protein 496 OS=Mus musculus GN=Znf496;sp|Q5SXI5|ZN496_MOUSE Zinc finger protein 496 OS=Mus musculus GN=Znf496 PE=1 SV=1	Zinc finger protein 496	Znf496	+	1.30778	1.49141	+	4.50461	3.58172	+	1.8713	1.9371
sp|P63038|CH60_MOUSE 60 kDa heat shock protein, mitochondrial OS=Mus musculus GN=Hspd1 PE=1 SV=1	60 kDa heat shock protein, mitochondrial	Hspd1	+	2.01649	1.29709		0.680333	2.07833		0.318463	1.04942
sp|P56480|ATPB_MOUSE ATP synthase subunit beta, mitochondrial OS=Mus musculus GN=Atp5b PE=1 SV=2	ATP synthase subunit beta, mitochondrial	Atp5b	+	1.43812	1.2835		0.79195	2.12953		0.351304	1.05878
sp|P17182|ENOA_MOUSE Alpha-enolase OS=Mus musculus GN=Eno1 PE=1 SV=3;tr|Q6PHC1|Q6PHC1_MOUSE Alpha-enolase OS=Mus musculus GN=Eno1 PE=1 SV=1	Alpha-enolase	Eno1	+	1.85548	1.27972		0.958101	2.02421		0.388224	0.904989
tr|A2ALF3|A2ALF3_MOUSE DnaJ homolog subfamily C member 8 OS=Mus musculus GN=Dnajc8 PE=1 SV=1;tr|F6TQL3|F6TQL3_MOUSE DnaJ homolog subfamily C member 8 (Fragment) OS=Mus musculus GN=Dnajc8 PE=1 SV=1;sp|Q6NZB0|DNJC8_MOUSE DnaJ homolog subfamily C member 8 OS=	DnaJ homolog subfamily C member 8	Dnajc8	+	1.54413	1.27753	+	1.68599	3.01347		0.312135	0.637276
sp|P23116|EIF3A_MOUSE Eukaryotic translation initiation factor 3 subunit A OS=Mus musculus GN=Eif3a PE=1 SV=5	Eukaryotic translation initiation factor 3 subunit A	Eif3a	+	2.62413	1.27131	+	2.44428	1.52652		0.0607783	-0.0448214
sp|P38647|GRP75_MOUSE Stress-70 protein, mitochondrial OS=Mus musculus GN=Hspa9 PE=1 SV=3	Stress-70 protein, mitochondrial	Hspa9	+	1.38154	1.26284		0.610578	3.44772		0.315858	1.95321
sp|P10639|THIO_MOUSE Thioredoxin OS=Mus musculus GN=Txn PE=1 SV=3	Thioredoxin	Txn	+	1.46158	1.24846		0.926468	1.20768		0.501766	0.624814
sp|Q9Z104|HM20B_MOUSE SWI/SNF-related matrix-associated actin-dependent regulator of chromatin subfamily E member 1-related OS=Mus musculus GN=Hmg20b PE=1 SV=1;tr|E9Q2W1|E9Q2W1_MOUSE SWI/SNF-related matrix-associated actin-dependent regulator of chromatin	SWI/SNF-related matrix-associated actin-dependent regulator of chromatin subfamily E member 1-related	Hmg20b	+	1.68926	1.33208	+	2.9949	2.16409	+	1.44324	0.891031
sp|P62702|RS4X_MOUSE 40S ribosomal protein S4, X isoform OS=Mus musculus GN=Rps4x PE=1 SV=2	40S ribosomal protein S4, X isoform	Rps4x	+	1.89013	1.23172		0.573267	0.671914		0.117277	-0.168101
tr|A2AW05|A2AW05_MOUSE FACT complex subunit SSRP1 (Fragment) OS=Mus musculus GN=Ssrp1 PE=1 SV=1;sp|Q08943|SSRP1_MOUSE FACT complex subunit SSRP1 OS=Mus musculus GN=Ssrp1 PE=1 SV=2;sp|Q08943-2|SSRP1_MOUSE Isoform 2 of FACT complex subunit SSRP1 OS=Mus muscu	FACT complex subunit SSRP1	Ssrp1	+	2.44678	1.20602		1.10446	1.39761		0.31777	0.444281
sp|Q61624|ZN148_MOUSE Zinc finger protein 148 OS=Mus musculus GN=Znf148 PE=1 SV=2	Zinc finger protein 148	Znf148	+	1.3404	1.32413	+	2.68475	1.81837	+	1.95369	1.25066
sp|Q9DBE9|SPB1_MOUSE pre-rRNA processing protein FTSJ3 OS=Mus musculus GN=Ftsj3 PE=1 SV=1	pre-rRNA processing protein FTSJ3	Ftsj3	+	1.85658	1.1897	+	2.48242	2.2995		0.964374	0.738694
tr|A2AVJ7|A2AVJ7_MOUSE Ribosome-binding protein 1 OS=Mus musculus GN=Rrbp1 PE=1 SV=1;sp|Q99PL5|RRBP1_MOUSE Ribosome-binding protein 1 OS=Mus musculus GN=Rrbp1 PE=1 SV=2	Ribosome-binding protein 1	Rrbp1	+	2.9352	1.18456		1.27886	1.26624		0.0888639	-0.11562
tr|A2A547|A2A547_MOUSE Ribosomal protein L19 OS=Mus musculus GN=Rpl19 PE=1 SV=1;sp|P84099|RL19_MOUSE 60S ribosomal protein L19 OS=Mus musculus GN=Rpl19 PE=1 SV=1	Ribosomal protein L19;60S ribosomal protein L19	Rpl19	+	1.91009	1.18106		0.0367196	0.079696		0.639479	-1.02588
tr|A0A140T8M7|A0A140T8M7_MOUSE Protein Rpl23a-ps3 OS=Mus musculus GN=Rpl23a-ps3 PE=3 SV=1;sp|P62751|RL23A_MOUSE 60S ribosomal protein L23a OS=Mus musculus GN=Rpl23a PE=1 SV=1	60S ribosomal protein L23a	Rpl23a	+	2.61365	1.17403		0.979669	1.61169		0.0665952	0.148799
tr|A0A0A0MQF6|A0A0A0MQF6_MOUSE Glyceraldehyde-3-phosphate dehydrogenase OS=Mus musculus GN=Gapdh PE=1 SV=1;sp|P16858|G3P_MOUSE Glyceraldehyde-3-phosphate dehydrogenase OS=Mus musculus GN=Gapdh PE=1 SV=2;tr|S4R257|S4R257_MOUSE Glyceraldehyde-3-phosphate deh	Glyceraldehyde-3-phosphate dehydrogenase	Gapdh;Gm3839	+	1.77496	1.14763		0.984358	1.73829		0.371433	0.747164
sp|P34884|MIF_MOUSE Macrophage migration inhibitory factor OS=Mus musculus GN=Mif PE=1 SV=2	Macrophage migration inhibitory factor	Mif	+	1.60038	1.1436		0.930822	2.00715		0.336758	0.823152
sp|Q8BP47|SYNC_MOUSE Asparagine--tRNA ligase, cytoplasmic OS=Mus musculus GN=Nars PE=1 SV=2	Asparagine--tRNA ligase, cytoplasmic	Nars	+	2.10441	1.14359		0.0103042	0.0121657		0.543261	-0.515305
tr|A3KGU5|A3KGU5_MOUSE Spectrin alpha chain, non-erythrocytic 1 OS=Mus musculus GN=Sptan1 PE=1 SV=1;tr|A3KGU7|A3KGU7_MOUSE Spectrin alpha chain, non-erythrocytic 1 OS=Mus musculus GN=Sptan1 PE=1 SV=1;tr|E9Q447|E9Q447_MOUSE Spectrin alpha chain, non-erythro	Spectrin alpha chain, non-erythrocytic 1	Sptan1	+	2.80151	1.12996		0.757825	1.50358		0.137599	0.338961
sp|P03975|IGEB_MOUSE IgE-binding protein OS=Mus musculus GN=Iap PE=2 SV=1	IgE-binding protein	Iap	+	1.6852	1.11786	+	2.48798	2.02917		0.809606	0.492502
tr|Q6ZWZ4|Q6ZWZ4_MOUSE 60S ribosomal protein L36 OS=Mus musculus GN=Rpl36 PE=1 SV=1;tr|A0A140T8K6|A0A140T8K6_MOUSE 60S ribosomal protein L36 OS=Mus musculus GN=Rpl36-ps3 PE=3 SV=1;sp|P47964|RL36_MOUSE 60S ribosomal protein L36 OS=Mus musculus GN=Rpl36 PE=3	60S ribosomal protein L36	Rpl36	+	1.72216	1.11241		0.181734	0.632975		0.155	-0.551175
sp|Q60809|CNOT7_MOUSE CCR4-NOT transcription complex subunit 7 OS=Mus musculus GN=Cnot7 PE=1 SV=1	CCR4-NOT transcription complex subunit 7	Cnot7	+	3.43489	1.10902		0.390572	0.91787		0.330685	-0.167955
sp|P58252|EF2_MOUSE Elongation factor 2 OS=Mus musculus GN=Eef2 PE=1 SV=2	Elongation factor 2	Eef2	+	2.46414	1.10023	+	1.36328	1.2432		0.193148	0.213269
sp|Q91WK2|EIF3H_MOUSE Eukaryotic translation initiation factor 3 subunit H OS=Mus musculus GN=Eif3h PE=1 SV=1	Eukaryotic translation initiation factor 3 subunit H	Eif3h	+	1.47836	1.09148	+	1.30415	1.99068		0.592975	0.735335
sp|Q9QZE5|COPG1_MOUSE Coatomer subunit gamma-1 OS=Mus musculus GN=Copg1 PE=1 SV=1	Coatomer subunit gamma-1	Copg1	+	2.90057	1.06648		0.250332	0.328229		0.539214	-0.632102
sp|P15864|H12_MOUSE Histone H1.2 OS=Mus musculus GN=Hist1h1c PE=1 SV=2	Histone H1.2	Hist1h1c	+	1.74483	1.05452		0.0589776	0.205732		0.0271944	0.0976238
sp|P40142|TKT_MOUSE Transketolase OS=Mus musculus GN=Tkt PE=1 SV=1	Transketolase	Tkt	+	1.48014	1.05219		1.03862	1.19155		0.413227	0.541681
sp|Q8K4B2|IRAK3_MOUSE Interleukin-1 receptor-associated kinase 3 OS=Mus musculus GN=Irak3 PE=1 SV=2;tr|D3Z007|D3Z007_MOUSE Interleukin-1 receptor-associated kinase 3 OS=Mus musculus GN=Irak3 PE=1 SV=1;tr|D6RCU1|D6RCU1_MOUSE Interleukin-1 receptor-associate	Interleukin-1 receptor-associated kinase 3	Irak3	+	1.45598	1.04709		0.175522	0.143124		1.08216	-0.994638
sp|Q62093|SRSF2_MOUSE Serine/arginine-rich splicing factor 2 OS=Mus musculus GN=Srsf2 PE=1 SV=4	Serine/arginine-rich splicing factor 2	Srsf2	+	2.60298	1.0401		0.760221	2.42754		0.514471	1.48424
tr|A2AGH8|A2AGH8_MOUSE Mediator of RNA polymerase II transcription subunit 12 OS=Mus musculus GN=Med12 PE=1 SV=1;tr|A2AGH9|A2AGH9_MOUSE Mediator of RNA polymerase II transcription subunit 12 OS=Mus musculus GN=Med12 PE=1 SV=1;sp|A2AGH6-2|MED12_MOUSE Isofor	Mediator of RNA polymerase II transcription subunit 12	Med12	+	1.44964	1.00216		0.328965	0.492505		0.502732	-0.775499
tr|A0A140T8T4|A0A140T8T4_MOUSE Protein Rpl9-ps6 OS=Mus musculus GN=Rpl9-ps6 PE=4 SV=1;sp|P51410|RL9_MOUSE 60S ribosomal protein L9 OS=Mus musculus GN=Rpl9 PE=2 SV=2;tr|D3YZT0|D3YZT0_MOUSE 60S ribosomal protein L9 OS=Mus musculus GN=Rpl9 PE=1 SV=2;tr|D3Z629	60S ribosomal protein L9	Rpl9	+	1.79615	1.00036		0.398868	0.566104		0.0181414	0.0316175
sp|Q9EQM6|DGCR8_MOUSE Microprocessor complex subunit DGCR8 OS=Mus musculus GN=Dgcr8 PE=1 SV=2	Microprocessor complex subunit DGCR8	Dgcr8	+	1.60612	0.983175		0.180916	0.314395		0.167419	-0.243898
sp|Q61233|PLSL_MOUSE Plastin-2 OS=Mus musculus GN=Lcp1 PE=1 SV=4	Plastin-2	Lcp1	+	2.91296	0.955749	+	2.34101	0.828549		0.133133	0.0500298
sp|Q8R180|ERO1A_MOUSE ERO1-like protein alpha OS=Mus musculus GN=Ero1a PE=1 SV=2	ERO1-like protein alpha	Ero1l	+	2.12582	0.950371		0.687138	0.601493		0.628548	-0.463163
tr|B2M1R6|B2M1R6_MOUSE Heterogeneous nuclear ribonucleoprotein K OS=Mus musculus GN=Hnrnpk PE=1 SV=1;sp|P61979-3|HNRPK_MOUSE Isoform 3 of Heterogeneous nuclear ribonucleoprotein K OS=Mus musculus GN=Hnrnpk;sp|P61979|HNRPK_MOUSE Heterogeneous nuclear ribonu	Heterogeneous nuclear ribonucleoprotein K	Hnrnpk	+	1.72794	0.942822		0.853216	1.19384		0.368371	0.568972
sp|P50543|S10AB_MOUSE Protein S100-A11 OS=Mus musculus GN=S100a11 PE=1 SV=1	Protein S100-A11	S100a11	+	2.52894	0.94168		0.665	-0.780162		0.0463545	-0.0197741
sp|P99024|TBB5_MOUSE Tubulin beta-5 chain OS=Mus musculus GN=Tubb5 PE=1 SV=1	Tubulin beta-5 chain	Tubb5	+	1.80247	0.927162		1.11739	0.964094		0.18997	0.216632
tr|E9Q532|E9Q532_MOUSE Ral guanine nucleotide dissociation stimulator-like 2 OS=Mus musculus GN=Rlf PE=1 SV=1;tr|A2A7F4|A2A7F4_MOUSE MCG122876 OS=Mus musculus GN=Rlf PE=1 SV=1		Rlf	+	2.3351	1.2419	+	2.91622	1.48715	+	2.479	0.824472
sp|Q62167|DDX3X_MOUSE ATP-dependent RNA helicase DDX3X OS=Mus musculus GN=Ddx3x PE=1 SV=3;sp|P16381|DDX3L_MOUSE Putative ATP-dependent RNA helicase Pl10 OS=Mus musculus GN=D1Pas1 PE=1 SV=1;sp|Q62095|DDX3Y_MOUSE ATP-dependent RNA helicase DDX3Y OS=Mus muscu	ATP-dependent RNA helicase DDX3X;Putative ATP-dependent RNA helicase Pl10;ATP-dependent RNA helicase DDX3Y	Ddx3x;D1Pas1;Ddx3y	+	1.66635	0.906974		0.0361835	0.069245		0.0935578	-0.158127
sp|P97868-2|RBBP6_MOUSE Isoform 2 of E3 ubiquitin-protein ligase RBBP6 OS=Mus musculus GN=Rbbp6;sp|P97868|RBBP6_MOUSE E3 ubiquitin-protein ligase RBBP6 OS=Mus musculus GN=Rbbp6 PE=1 SV=5	E3 ubiquitin-protein ligase RBBP6	Rbbp6	+	1.54732	0.904451		0.756075	0.780756		0.489143	0.506259
sp|P09103|PDIA1_MOUSE Protein disulfide-isomerase OS=Mus musculus GN=P4hb PE=1 SV=2	Protein disulfide-isomerase	P4hb	+	1.95744	0.900131		0.531765	1.29729		0.319754	0.828188
sp|P53569|CEBPZ_MOUSE CCAAT/enhancer-binding protein zeta OS=Mus musculus GN=Cebpz PE=1 SV=2;tr|A0A0R4J046|A0A0R4J046_MOUSE CCAAT/enhancer-binding protein zeta OS=Mus musculus GN=Cebpz PE=1 SV=1;sp|P53569-2|CEBPZ_MOUSE Isoform CBF2 of CCAAT/enhancer-bindin	CCAAT/enhancer-binding protein zeta	Cebpz	+	1.77368	0.896702		0.538348	-0.819145		0.396	-0.574401
sp|Q6P4T2|U520_MOUSE U5 small nuclear ribonucleoprotein 200 kDa helicase OS=Mus musculus GN=Snrnp200 PE=1 SV=1	U5 small nuclear ribonucleoprotein 200 kDa helicase	Snrnp200	+	2.13574	0.896591		0.0620116	0.0728436		0.635619	-0.572748
sp|P62897|CYC_MOUSE Cytochrome c, somatic OS=Mus musculus GN=Cycs PE=1 SV=2	Cytochrome c, somatic	Cycs	+	1.79201	0.89468		0.736505	0.773135		0.156649	0.186327
tr|A0A140LI34|A0A140LI34_MOUSE Zinc finger protein 654 OS=Mus musculus GN=Zfp654 PE=1 SV=1			+	1.40706	0.891654		0.0354894	0.067716		0.712326	-0.744212
tr|A0A1B0GT92|A0A1B0GT92_MOUSE Glycogen [starch] synthase OS=Mus musculus GN=Gys1 PE=1 SV=1;sp|Q9Z1E4|GYS1_MOUSE Glycogen [starch] synthase, muscle OS=Mus musculus GN=Gys1 PE=1 SV=2	Glycogen [starch] synthase, muscle	Gys1	+	1.97974	0.890605		0.37741	0.428263		0.337014	-0.390409
sp|P08249|MDHM_MOUSE Malate dehydrogenase, mitochondrial OS=Mus musculus GN=Mdh2 PE=1 SV=3	Malate dehydrogenase, mitochondrial	Mdh2	+	1.50284	0.869593		0.524523	1.01632		0.328404	0.670553
sp|P62889|RL30_MOUSE 60S ribosomal protein L30 OS=Mus musculus GN=Rpl30 PE=1 SV=2	60S ribosomal protein L30	Rpl30	+	1.6981	0.863309		1.17319	1.48145		0.766281	0.979524
tr|B2RXM2|B2RXM2_MOUSE EG627828 protein OS=Mus musculus GN=Gm6793 PE=1 SV=1;tr|J3QNY1|J3QNY1_MOUSE Protein Gm9242 OS=Mus musculus GN=Gm9242 PE=4 SV=1;sp|Q8BG05-2|ROA3_MOUSE Isoform 2 of Heterogeneous nuclear ribonucleoprotein A3 OS=Mus musculus GN=Hnrnpa3;	Heterogeneous nuclear ribonucleoprotein A3	Gm6793;Gm9242;Hnrnpa3	+	1.72685	0.862737		0.651413	1.30316		0.405873	0.864564
sp|P27773|PDIA3_MOUSE Protein disulfide-isomerase A3 OS=Mus musculus GN=Pdia3 PE=1 SV=2	Protein disulfide-isomerase A3	Pdia3	+	1.96524	0.862238		0.809201	1.72163		0.38625	0.901661
sp|Q60996-2|2A5G_MOUSE Isoform 1 of Serine/threonine-protein phosphatase 2A 56 kDa regulatory subunit gamma isoform OS=Mus musculus GN=Ppp2r5c;sp|Q60996-3|2A5G_MOUSE Isoform 3 of Serine/threonine-protein phosphatase 2A 56 kDa regulatory subunit gamma isofo	Serine/threonine-protein phosphatase 2A 56 kDa regulatory subunit gamma isoform	Ppp2r5c	+	1.6854	0.859392		0.178657	-0.639669		0.355965	-1.14708
tr|A0A0G2JEU1|A0A0G2JEU1_MOUSE Aldehyde dehydrogenase, mitochondrial OS=Mus musculus GN=Aldh2 PE=1 SV=1;sp|P47738|ALDH2_MOUSE Aldehyde dehydrogenase, mitochondrial OS=Mus musculus GN=Aldh2 PE=1 SV=1;tr|A0A0G2JF60|A0A0G2JF60_MOUSE Aldehyde dehydrogenase, mi	Aldehyde dehydrogenase, mitochondrial	Aldh2	+	1.37778	0.856946		0.724795	1.29928		0.208801	0.325225
sp|P52480|KPYM_MOUSE Pyruvate kinase PKM OS=Mus musculus GN=Pkm PE=1 SV=4;sp|P52480-2|KPYM_MOUSE Isoform M1 of Pyruvate kinase PKM OS=Mus musculus GN=Pkm;tr|A0A1L1SU37|A0A1L1SU37_MOUSE Pyruvate kinase PKM (Fragment) OS=Mus musculus GN=Pkm PE=4 SV=1	Pyruvate kinase PKM	Pkm	+	1.34952	0.854756		1.02005	1.50197		0.424786	0.681896
sp|Q6DFV1|CNDG2_MOUSE Condensin-2 complex subunit G2 OS=Mus musculus GN=Ncapg2 PE=1 SV=2	Condensin-2 complex subunit G2	Ncapg2	+	1.96196	0.850758		0.0240467	-0.0545559		0.546138	-0.931699
sp|Q9Z1N5|DX39B_MOUSE Spliceosome RNA helicase Ddx39b OS=Mus musculus GN=Ddx39b PE=1 SV=1;sp|Q8VDW0|DX39A_MOUSE ATP-dependent RNA helicase DDX39A OS=Mus musculus GN=Ddx39a PE=1 SV=1	Spliceosome RNA helicase Ddx39b;ATP-dependent RNA helicase DDX39A	Ddx39b;Ddx39a	+	1.51273	0.844725	+	1.7001	1.41712		0.701467	0.665543
sp|P12382|PFKAL_MOUSE ATP-dependent 6-phosphofructokinase, liver type OS=Mus musculus GN=Pfkl PE=1 SV=4	ATP-dependent 6-phosphofructokinase, liver type	Pfkl	+	2.36789	0.831606		0.695461	0.665322		0.665672	-0.27151
tr|F8WHU5|F8WHU5_MOUSE Sister chromatid cohesion protein PDS5 homolog B OS=Mus musculus GN=Pds5b PE=1 SV=1;sp|Q4VA53|PDS5B_MOUSE Sister chromatid cohesion protein PDS5 homolog B OS=Mus musculus GN=Pds5b PE=1 SV=1;sp|Q4VA53-3|PDS5B_MOUSE Isoform 3 of Sister	Sister chromatid cohesion protein PDS5 homolog B	Pds5b	+	1.42341	0.830465		0.234868	-1.26192		0.346104	-1.77392
sp|Q61164|CTCF_MOUSE Transcriptional repressor CTCF OS=Mus musculus GN=Ctcf PE=1 SV=2	Transcriptional repressor CTCF	Ctcf	+	3.20725	1.1927	+	2.58637	1.5243	+	2.85618	0.612019
sp|O35114|SCRB2_MOUSE Lysosome membrane protein 2 OS=Mus musculus GN=Scarb2 PE=1 SV=3	Lysosome membrane protein 2	Scarb2	+	1.78834	0.827466		0.340727	0.588181		0.181866	-0.331733
sp|Q9Z1Q9|SYVC_MOUSE Valine--tRNA ligase OS=Mus musculus GN=Vars PE=1 SV=1;tr|G3UY93|G3UY93_MOUSE Valine--tRNA ligase (Fragment) OS=Mus musculus GN=Vars PE=1 SV=1	Valine--tRNA ligase	Vars	+	2.36305	0.821416		0.638382	0.542526		0.252672	-0.235329
sp|Q61503|5NTD_MOUSE 5-nucleotidase OS=Mus musculus GN=Nt5e PE=1 SV=2	5-nucleotidase	Nt5e	+	2.12508	0.81782		0.914366	0.740778		0.404658	-0.359663
tr|A0A1L1SV25|A0A1L1SV25_MOUSE Alpha-actinin-4 OS=Mus musculus GN=Actn4 PE=4 SV=1;sp|P57780|ACTN4_MOUSE Alpha-actinin-4 OS=Mus musculus GN=Actn4 PE=1 SV=1;tr|A0A1L1SVJ6|A0A1L1SVJ6_MOUSE Alpha-actinin-4 (Fragment) OS=Mus musculus GN=Actn4 PE=4 SV=1;tr|E9Q2W	Alpha-actinin-4	Actn4	+	3.62193	0.811061	+	2.25354	0.479431		0.58576	-0.133515
sp|P60335|PCBP1_MOUSE Poly(rC)-binding protein 1 OS=Mus musculus GN=Pcbp1 PE=1 SV=1	Poly(rC)-binding protein 1	Pcbp1	+	1.50687	0.809925		0.700563	0.711618		0.296584	0.343701
tr|E9Q2S7|E9Q2S7_MOUSE Protein Zfp266 OS=Mus musculus GN=Zfp266 PE=1 SV=1		Zfp266		0.670874	1.04594	+	2.34217	2.81391	+	1.32436	2.08744
sp|P62849-2|RS24_MOUSE Isoform 2 of 40S ribosomal protein S24 OS=Mus musculus GN=Rps24;sp|P62849-3|RS24_MOUSE Isoform 3 of 40S ribosomal protein S24 OS=Mus musculus GN=Rps24;sp|P62849|RS24_MOUSE 40S ribosomal protein S24 OS=Mus musculus GN=Rps24 PE=1 SV=1	40S ribosomal protein S24	Rps24	+	2.51984	0.800694		0.265692	0.665716		0.0674579	-0.183359
sp|P14685|PSMD3_MOUSE 26S proteasome non-ATPase regulatory subunit 3 OS=Mus musculus GN=Psmd3 PE=1 SV=3	26S proteasome non-ATPase regulatory subunit 3	Psmd3	+	2.00368	0.796757		0.660624	0.461007		0.791082	-0.488483
tr|G3UXX9|G3UXX9_MOUSE Metaxin-1 (Fragment) OS=Mus musculus GN=Mtx1 PE=1 SV=1;tr|G3XA66|G3XA66_MOUSE Metaxin-1 (Fragment) OS=Mus musculus GN=Mtx1 PE=1 SV=1;tr|D3Z3F4|D3Z3F4_MOUSE Metaxin-1 (Fragment) OS=Mus musculus GN=Mtx1 PE=1 SV=2;tr|F7C846|F7C846_MOUSE	Metaxin-1	Mtx1	+	2.17191	0.790702		0.485195	-0.963528		0.796778	-1.39213
sp|O08917|FLOT1_MOUSE Flotillin-1 OS=Mus musculus GN=Flot1 PE=1 SV=1;tr|G3UYU4|G3UYU4_MOUSE Flotillin-1 OS=Mus musculus GN=Flot1 PE=1 SV=1;tr|G3UZZ5|G3UZZ5_MOUSE Flotillin-1 (Fragment) OS=Mus musculus GN=Flot1 PE=1 SV=1;tr|G3UWW8|G3UWW8_MOUSE Flotillin-1 (	Flotillin-1	Flot1	+	1.57872	0.781069		0.586663	-0.327989		0.308871	-0.235367
tr|Q5SVG5|Q5SVG5_MOUSE AP-1 complex subunit beta-1 OS=Mus musculus GN=Ap1b1 PE=1 SV=1;tr|Q5SVG4|Q5SVG4_MOUSE AP-1 complex subunit beta-1 OS=Mus musculus GN=Ap1b1 PE=1 SV=1;sp|O35643|AP1B1_MOUSE AP-1 complex subunit beta-1 OS=Mus musculus GN=Ap1b1 PE=1 SV=2	AP-1 complex subunit beta-1	Ap1b1	+	1.61359	0.780332		0.0427481	0.0878868		0.171735	-0.326029
sp|P05213|TBA1B_MOUSE Tubulin alpha-1B chain OS=Mus musculus GN=Tuba1b PE=1 SV=2;sp|P68373|TBA1C_MOUSE Tubulin alpha-1C chain OS=Mus musculus GN=Tuba1c PE=1 SV=1;sp|P68369|TBA1A_MOUSE Tubulin alpha-1A chain OS=Mus musculus GN=Tuba1a PE=1 SV=1;sp|P05214|TBA	Tubulin alpha-1B chain;Tubulin alpha-1C chain;Tubulin alpha-1A chain;Tubulin alpha-3 chain	Tuba1b;Tuba1c;Tuba1a;Tuba3a	+	1.34353	0.778866	+	1.34378	0.394325		0.0162208	-0.0122846
sp|Q3TRM8|HXK3_MOUSE Hexokinase-3 OS=Mus musculus GN=Hk3 PE=1 SV=2;tr|E9Q3Z4|E9Q3Z4_MOUSE Hexokinase-3 OS=Mus musculus GN=Hk3 PE=1 SV=1;tr|E9Q8S8|E9Q8S8_MOUSE Hexokinase-3 OS=Mus musculus GN=Hk3 PE=1 SV=1	Hexokinase-3;Hexokinase	Hk3	+	1.66925	0.775537		0.0528318	-0.143951		0.32819	-0.733646
sp|Q61753|SERA_MOUSE D-3-phosphoglycerate dehydrogenase OS=Mus musculus GN=Phgdh PE=1 SV=3;tr|F6ZSB7|F6ZSB7_MOUSE D-3-phosphoglycerate dehydrogenase (Fragment) OS=Mus musculus GN=Phgdh PE=1 SV=1	D-3-phosphoglycerate dehydrogenase	Phgdh	+	1.76787	0.757813	+	1.37646	1.69662		0.438698	0.594482
tr|A0A087WPL5|A0A087WPL5_MOUSE ATP-dependent RNA helicase A OS=Mus musculus GN=Dhx9 PE=1 SV=1;tr|E9QNN1|E9QNN1_MOUSE ATP-dependent RNA helicase A OS=Mus musculus GN=Dhx9 PE=1 SV=1;sp|O70133|DHX9_MOUSE ATP-dependent RNA helicase A OS=Mus musculus GN=Dhx9 PE	ATP-dependent RNA helicase A	Dhx9	+	1.87643	0.751738		0.09097	-0.146325		0.200017	-0.281518
tr|Q3TLP8|Q3TLP8_MOUSE Putative uncharacterized protein OS=Mus musculus GN=Rac1 PE=1 SV=1;sp|P63001|RAC1_MOUSE Ras-related C3 botulinum toxin substrate 1 OS=Mus musculus GN=Rac1 PE=1 SV=1;sp|P60764|RAC3_MOUSE Ras-related C3 botulinum toxin substrate 3 OS=M	Ras-related C3 botulinum toxin substrate 1;Ras-related C3 botulinum toxin substrate 3	Rac1;Rac3	+	2.20027	0.750626		0.0808574	0.129948		0.222547	-0.28824
sp|P28658|ATX10_MOUSE Ataxin-10 OS=Mus musculus GN=Atxn10 PE=1 SV=2	Ataxin-10	Atxn10	+	1.79565	0.750415		0.0098299	-0.0135307		0.537418	-0.54927
tr|E9PVC6|E9PVC6_MOUSE Eukaryotic translation initiation factor 4 gamma 1 OS=Mus musculus GN=Eif4g1 PE=1 SV=1;tr|E9Q9E1|E9Q9E1_MOUSE Eukaryotic translation initiation factor 4 gamma 1 OS=Mus musculus GN=Eif4g1 PE=1 SV=1;tr|E9PVC5|E9PVC5_MOUSE Eukaryotic tr	Eukaryotic translation initiation factor 4 gamma 1	Eif4g1	+	1.81614	0.742665		0.602547	0.395572		0.305833	-0.216527
sp|Q4VBE8|WDR18_MOUSE WD repeat-containing protein 18 OS=Mus musculus GN=Wdr18 PE=1 SV=1	WD repeat-containing protein 18	Wdr18	+	1.75047	0.737757		0.384764	-0.5981		0.248121	-0.380848
tr|A0A1B0GR08|A0A1B0GR08_MOUSE Gamma-tubulin complex component (Fragment) OS=Mus musculus GN=Tubgcp2 PE=1 SV=1;sp|Q921G8|GCP2_MOUSE Gamma-tubulin complex component 2 OS=Mus musculus GN=Tubgcp2 PE=1 SV=2	Gamma-tubulin complex component 2	Tubgcp2	+	2.09934	0.70963		0.320848	0.2579		0.397806	-0.329959
sp|P63101|1433Z_MOUSE 14-3-3 protein zeta/delta OS=Mus musculus GN=Ywhaz PE=1 SV=1	14-3-3 protein zeta/delta	Ywhaz	+	1.55996	0.703363	+	1.8854	1.66606		1.04752	0.870312
sp|O88907|PIAS1_MOUSE E3 SUMO-protein ligase PIAS1 OS=Mus musculus GN=Pias1 PE=1 SV=2;tr|Q3U556|Q3U556_MOUSE E3 SUMO-protein ligase PIAS1 OS=Mus musculus GN=Pias1 PE=2 SV=1	E3 SUMO-protein ligase PIAS1	Pias1		1.10137	4.4322	+	1.35074	6.94965		0.700888	0.857151
sp|O35426|XBP1_MOUSE X-box-binding protein 1 OS=Mus musculus GN=Xbp1 PE=1 SV=2;sp|O35426-2|XBP1_MOUSE Isoform 2 of X-box-binding protein 1 OS=Mus musculus GN=Xbp1	X-box-binding protein 1;X-box-binding protein 1, cytoplasmic form;X-box-binding protein 1, luminal form	Xbp1		0.644153	1.04004	+	3.58965	2.78661	+	2.1403	1.76066
sp|A2APB8|TPX2_MOUSE Targeting protein for Xklp2 OS=Mus musculus GN=Tpx2 PE=1 SV=1	Targeting protein for Xklp2	Tpx2		0.258688	1.4307	+	3.55915	5.8277		0.809521	3.80009
sp|Q3UXZ9|KDM5A_MOUSE Lysine-specific demethylase 5A OS=Mus musculus GN=Kdm5a PE=1 SV=2	Lysine-specific demethylase 5A	Kdm5a		1.15214	3.20693	+	4.0556	5.04679		0.0759658	-0.0641327
tr|Q5RIM6|Q5RIM6_MOUSE Nuclear receptor co-repressor 1, isoform CRA_a OS=Mus musculus GN=Ncor1 PE=1 SV=1;sp|Q60974-2|NCOR1_MOUSE Isoform 2 of Nuclear receptor corepressor 1 OS=Mus musculus GN=Ncor1;sp|Q60974|NCOR1_MOUSE Nuclear receptor corepressor 1 OS=Mu	Nuclear receptor corepressor 1	Ncor1		1.13259	2.90496	+	2.11504	4.2892		0.439383	0.895789
sp|Q91VN1|ZNF24_MOUSE Zinc finger protein 24 OS=Mus musculus GN=Znf24 PE=1 SV=1	Zinc finger protein 24	Znf24		0.775623	1.67131	+	1.75131	4.23761		0.820833	1.6223
sp|P14131|RS16_MOUSE 40S ribosomal protein S16 OS=Mus musculus GN=Rps16 PE=1 SV=4	40S ribosomal protein S16	Rps16		0.153144	0.0850201	+	1.53851	4.14104		0.459983	1.22742
sp|Q9CZJ6|MS18A_MOUSE Protein Mis18-alpha OS=Mus musculus GN=Mis18a PE=2 SV=1	Protein Mis18-alpha	Mis18a		0.52293	1.41523	+	4.21643	4.1054		0.959598	2.26904
sp|P47754|CAZA2_MOUSE F-actin-capping protein subunit alpha-2 OS=Mus musculus GN=Capza2 PE=1 SV=3;tr|D6RCW7|D6RCW7_MOUSE F-actin-capping protein subunit alpha-2 OS=Mus musculus GN=Capza2 PE=1 SV=1;tr|A0A0N4SVM0|A0A0N4SVM0_MOUSE F-actin-capping protein subu	F-actin-capping protein subunit alpha-2	Capza2		1.23399	1.59561	+	2.02413	3.62957		0.352017	0.579333
sp|P34022|RANG_MOUSE Ran-specific GTPase-activating protein OS=Mus musculus GN=Ranbp1 PE=1 SV=2;tr|H7BX22|H7BX22_MOUSE Ran-specific GTPase-activating protein OS=Mus musculus GN=Ranbp1 PE=1 SV=1	Ran-specific GTPase-activating protein	Ranbp1		0.519121	1.38358	+	1.7614	3.46249		0.582026	1.84684
tr|E9Q577|E9Q577_MOUSE BRCA1-A complex subunit RAP80 OS=Mus musculus GN=Uimc1 PE=1 SV=1;tr|A0A0R4J073|A0A0R4J073_MOUSE BRCA1-A complex subunit RAP80 OS=Mus musculus GN=Uimc1 PE=1 SV=1;sp|Q5U5Q9|UIMC1_MOUSE BRCA1-A complex subunit RAP80 OS=Mus musculus GN=U	BRCA1-A complex subunit RAP80	Uimc1		1.07885	2.19705	+	3.15667	3.46022		0.978113	1.97196
sp|Q9CYH6|RRS1_MOUSE Ribosome biogenesis regulatory protein homolog OS=Mus musculus GN=Rrs1 PE=1 SV=1	Ribosome biogenesis regulatory protein homolog	Rrs1		0.818853	1.71753	+	2.14058	3.40289		0.125325	0.16961
sp|P11416-2|RARA_MOUSE Isoform Alpha-2 of Retinoic acid receptor alpha OS=Mus musculus GN=Rara;sp|P11416|RARA_MOUSE Retinoic acid receptor alpha OS=Mus musculus GN=Rara PE=1 SV=1	Retinoic acid receptor alpha	Rara		0.847428	1.7451	+	3.02884	3.24336		0.840591	1.69738
sp|Q61081|CDC37_MOUSE Hsp90 co-chaperone Cdc37 OS=Mus musculus GN=Cdc37 PE=1 SV=1;tr|A0A1L1STC0|A0A1L1STC0_MOUSE Hsp90 co-chaperone Cdc37 (Fragment) OS=Mus musculus GN=Cdc37 PE=4 SV=1	Hsp90 co-chaperone Cdc37;Hsp90 co-chaperone Cdc37, N-terminally processed	Cdc37		1.25377	2.16064	+	1.94951	3.10769		0.0327581	-0.0471554
tr|Q5NBZ1|Q5NBZ1_MOUSE Protein Patz1 OS=Mus musculus GN=Patz1 PE=1 SV=1;tr|Q9JMG9|Q9JMG9_MOUSE Protein Patz1 OS=Mus musculus GN=Patz1 PE=1 SV=1;tr|Q5NBY9|Q5NBY9_MOUSE Protein Patz1 OS=Mus musculus GN=Patz1 PE=1 SV=1;tr|Q5NBZ2|Q5NBZ2_MOUSE Protein Patz1 OS=		Patz1		0.600565	1.59008	+	2.59534	3.08385		0.534258	1.40488
tr|G3X8Q0|G3X8Q0_MOUSE Trans-acting transcription factor 1 OS=Mus musculus GN=Sp1 PE=1 SV=1;sp|O89090-2|SP1_MOUSE Isoform 2 of Transcription factor Sp1 OS=Mus musculus GN=Sp1;sp|O89090|SP1_MOUSE Transcription factor Sp1 OS=Mus musculus GN=Sp1 PE=1 SV=2	Transcription factor Sp1	Sp1		0.399512	1.00744	+	1.56378	1.54172	+	2.5459	1.17462
tr|Q80XN4|Q80XN4_MOUSE Protein Zfp871 OS=Mus musculus GN=Zfp871 PE=1 SV=1;tr|G5E905|G5E905_MOUSE Protein Zfp871 OS=Mus musculus GN=Zfp871 PE=1 SV=1		Zfp871	+	1.35723	0.90753	+	2.77278	1.55649	+	1.65371	0.786454
sp|Q61136|PRP4B_MOUSE Serine/threonine-protein kinase PRP4 homolog OS=Mus musculus GN=Prpf4b PE=1 SV=3	Serine/threonine-protein kinase PRP4 homolog	Prpf4b	+	1.6866	0.830064		0.767167	-0.799821	+	1.52649	-0.822218
sp|P30681|HMGB2_MOUSE High mobility group protein B2 OS=Mus musculus GN=Hmgb2 PE=1 SV=3;tr|A0A1B0GQX9|A0A1B0GQX9_MOUSE High mobility group protein B2 (Fragment) OS=Mus musculus GN=Hmgb2 PE=1 SV=1	High mobility group protein B2	Hmgb2		1.0059	0.690296	+	1.48116	2.71809		0.595522	1.10836
tr|G5E839|G5E839_MOUSE T-complex protein 1 subunit delta OS=Mus musculus GN=Cct4 PE=1 SV=1;sp|P80315|TCPD_MOUSE T-complex protein 1 subunit delta OS=Mus musculus GN=Cct4 PE=1 SV=3	T-complex protein 1 subunit delta	Cct4		1.29942	2.296	+	2.15006	2.59199		0.128584	0.104739
tr|L0HN04|L0HN04_MOUSE Methylcytosine dioxygenase TET3 OS=Mus musculus GN=Tet3 PE=1 SV=1;sp|Q8BG87|TET3_MOUSE Methylcytosine dioxygenase TET3 OS=Mus musculus GN=Tet3 PE=1 SV=3	Methylcytosine dioxygenase TET3	Tet3		0.809862	1.49284	+	2.40289	2.52273		1.04653	0.910257
tr|Q3ULB0|Q3ULB0_MOUSE Protein Rbm6 OS=Mus musculus GN=Rbm6 PE=1 SV=1;tr|S4R1W5|S4R1W5_MOUSE Protein Rbm6 OS=Mus musculus GN=Rbm6 PE=1 SV=1;tr|A0A0A6YY54|A0A0A6YY54_MOUSE Protein Rbm6 (Fragment) OS=Mus musculus GN=Rbm6 PE=1 SV=1		Rbm6		0.0607372	0.227787	+	1.66061	2.47425		0.691094	1.39481
sp|P62830|RL23_MOUSE 60S ribosomal protein L23 OS=Mus musculus GN=Rpl23 PE=1 SV=1;tr|A2A6F8|A2A6F8_MOUSE 60S ribosomal protein L23 (Fragment) OS=Mus musculus GN=Rpl23 PE=1 SV=1	60S ribosomal protein L23	Rpl23		0.751366	0.409028	+	1.30271	2.35188		0.996272	1.62848
sp|Q922D8|C1TC_MOUSE C-1-tetrahydrofolate synthase, cytoplasmic OS=Mus musculus GN=Mthfd1 PE=1 SV=4	C-1-tetrahydrofolate synthase, cytoplasmic;Methylenetetrahydrofolate dehydrogenase;Methenyltetrahydrofolate cyclohydrolase;Formyltetrahydrofolate synthetase;C-1-tetrahydrofolate synthase, cytoplasmic, N-terminally processed	Mthfd1		1.25907	1.72276	+	1.61448	2.29748		0.372533	-0.417853
sp|Q60749|KHDR1_MOUSE KH domain-containing, RNA-binding, signal transduction-associated protein 1 OS=Mus musculus GN=Khdrbs1 PE=1 SV=2	KH domain-containing, RNA-binding, signal transduction-associated protein 1	Khdrbs1		1.20528	2.8812	+	1.84235	2.28417		0.495154	0.770817
sp|P97302|BACH1_MOUSE Transcription regulator protein BACH1 OS=Mus musculus GN=Bach1 PE=1 SV=1	Transcription regulator protein BACH1	Bach1		0.611558	0.930674	+	3.30702	2.24233		1.12495	1.495
sp|Q9EPU0-2|RENT1_MOUSE Isoform 2 of Regulator of nonsense transcripts 1 OS=Mus musculus GN=Upf1;sp|Q9EPU0|RENT1_MOUSE Regulator of nonsense transcripts 1 OS=Mus musculus GN=Upf1 PE=1 SV=2	Regulator of nonsense transcripts 1	Upf1		0.781609	1.59967	+	3.05433	2.23315		0.267286	0.634932
sp|Q9CQV8-2|1433B_MOUSE Isoform Short of 14-3-3 protein beta/alpha OS=Mus musculus GN=Ywhab;sp|Q9CQV8|1433B_MOUSE 14-3-3 protein beta/alpha OS=Mus musculus GN=Ywhab PE=1 SV=3;tr|A2A5N1|A2A5N1_MOUSE 14-3-3 protein beta/alpha (Fragment) OS=Mus musculus GN=Yw	14-3-3 protein beta/alpha;14-3-3 protein beta/alpha, N-terminally processed	Ywhab		0.795908	1.33277	+	1.77194	2.21207		0.0644845	0.0893866
sp|Q6NZF1|ZC11A_MOUSE Zinc finger CCCH domain-containing protein 11A OS=Mus musculus GN=Zc3h11a PE=1 SV=1	Zinc finger CCCH domain-containing protein 11A	Zc3h11a		0.806639	0.859276	+	1.5105	2.14063		0.69068	1.14736
sp|Q8BZR9|NCBP3_MOUSE Nuclear cap-binding protein subunit 3 OS=Mus musculus GN=Ncbp3 PE=1 SV=1;sp|Q8BZR9-2|NCBP3_MOUSE Isoform 2 of Nuclear cap-binding protein subunit 3 OS=Mus musculus GN=Ncbp3;sp|Q8BZR9-3|NCBP3_MOUSE Isoform 3 of Nuclear cap-binding prot	Uncharacterized protein C17orf85 homolog			0.741515	0.672756	+	2.10615	2.11075		1.16363	0.680843
tr|A0A0A0MQ73|A0A0A0MQ73_MOUSE Histone-lysine N-methyltransferase 2D OS=Mus musculus GN=Kmt2d PE=1 SV=1;sp|Q6PDK2|KMT2D_MOUSE Histone-lysine N-methyltransferase 2D OS=Mus musculus GN=Kmt2d PE=1 SV=2	Histone-lysine N-methyltransferase;Histone-lysine N-methyltransferase 2D	Kmt2d		0.0428949	-0.109083	+	2.16606	2.0761		0.982949	1.81848
tr|H3BKN2|H3BKN2_MOUSE Alkylglycerone-phosphate synthase OS=Mus musculus GN=Agps PE=1 SV=1;tr|A2AL50|A2AL50_MOUSE Alkylglycerone-phosphate synthase OS=Mus musculus GN=Agps PE=1 SV=1;sp|Q8C0I1|ADAS_MOUSE Alkyldihydroxyacetonephosphate synthase, peroxisomal	Alkyldihydroxyacetonephosphate synthase, peroxisomal	Agps	+	1.58565	0.808869		1.16548	-0.542613	+	1.38424	-0.684389
sp|Q00322|CEBPD_MOUSE CCAAT/enhancer-binding protein delta OS=Mus musculus GN=Cebpd PE=1 SV=2	CCAAT/enhancer-binding protein delta	Cebpd		0.354554	0.464837	+	3.0594	2.98724	+	1.64111	1.62811
tr|A0A1L1SQN1|A0A1L1SQN1_MOUSE Zinc finger and BTB domain-containing protein 44 (Fragment) OS=Mus musculus GN=Zbtb44 PE=4 SV=1;tr|A0A1L1SSL7|A0A1L1SSL7_MOUSE Zinc finger and BTB domain-containing protein 44 OS=Mus musculus GN=Zbtb44 PE=4 SV=1;sp|Q8R0A2-2|Z	Zinc finger and BTB domain-containing protein 44	Zbtb44		0.92633	1.36468	+	2.13145	1.98951		0.472039	0.368406
sp|Q9Z0P5|TWF2_MOUSE Twinfilin-2 OS=Mus musculus GN=Twf2 PE=1 SV=1;sp|Q9Z0P5-2|TWF2_MOUSE Isoform 2 of Twinfilin-2 OS=Mus musculus GN=Twf2;tr|A0A1L1STC8|A0A1L1STC8_MOUSE Twinfilin-2 (Fragment) OS=Mus musculus GN=Twf2 PE=4 SV=1;tr|A0A1L1SU53|A0A1L1SU53_MOUS	Twinfilin-2	Twf2		1.14953	2.78979	+	1.31075	1.87622		0.431847	0.494923
tr|A2AMW0|A2AMW0_MOUSE Capping protein (Actin filament) muscle Z-line, beta, isoform CRA_a OS=Mus musculus GN=Capzb PE=1 SV=1;sp|P47757-2|CAPZB_MOUSE Isoform 2 of F-actin-capping protein subunit beta OS=Mus musculus GN=Capzb;sp|P47757-4|CAPZB_MOUSE Isoform	F-actin-capping protein subunit beta	Capzb		0.031902	0.0627747	+	1.46368	1.8725		0.375958	0.600474
tr|F8VPM0|F8VPM0_MOUSE Bromodomain adjacent to zinc finger domain protein 2A OS=Mus musculus GN=Baz2a PE=1 SV=1;tr|E9Q374|E9Q374_MOUSE Bromodomain adjacent to zinc finger domain protein 2A OS=Mus musculus GN=Baz2a PE=1 SV=1;sp|Q91YE5-2|BAZ2A_MOUSE Isoform	Bromodomain adjacent to zinc finger domain protein 2A	Baz2a		1.16521	1.38784	+	3.10553	1.78568		0.0314156	-0.0241127
tr|E9PY05|E9PY05_MOUSE Transcriptional regulator ERG OS=Mus musculus GN=Erg PE=1 SV=1;tr|I1E4Y2|I1E4Y2_MOUSE Transcriptional regulator ERG (Fragment) OS=Mus musculus GN=Erg PE=1 SV=1;tr|D3YU51|D3YU51_MOUSE Transcriptional regulator ERG OS=Mus musculus GN=E	Transcriptional regulator ERG	Erg		0.632222	0.72945	+	1.34568	1.74344		0.324371	0.262036
tr|E9QKA4|E9QKA4_MOUSE Serine/arginine repetitive matrix protein 1 OS=Mus musculus GN=Srrm1 PE=1 SV=1;tr|A2A8V8|A2A8V8_MOUSE Serine/arginine repetitive matrix protein 1 OS=Mus musculus GN=Srrm1 PE=1 SV=1;tr|A2A8V9|A2A8V9_MOUSE Serine/arginine repetitive ma	Serine/arginine repetitive matrix protein 1	Srrm1		1.06507	1.4698	+	1.42844	1.5994		0.154157	0.226983
sp|Q8R2V3|ZN445_MOUSE Zinc finger protein 445 OS=Mus musculus GN=Znf445 PE=2 SV=2	Zinc finger protein 445	Znf445		0.33458	0.202008	+	3.00256	1.12602	+	1.56403	0.578871
tr|E9PUR6|E9PUR6_MOUSE Glucocorticoid receptor OS=Mus musculus GN=Nr3c1 PE=1 SV=1;tr|E9PYV1|E9PYV1_MOUSE Glucocorticoid receptor OS=Mus musculus GN=Nr3c1 PE=1 SV=1;sp|P06537-5|GCR_MOUSE Isoform 3 of Glucocorticoid receptor OS=Mus musculus GN=Nr3c1;sp|P0653	Glucocorticoid receptor	Nr3c1		0.560253	0.666317	+	1.68129	1.52169		0.124432	-0.179097
sp|Q9D7Y9-2|SLX4I_MOUSE Isoform 2 of Protein SLX4IP OS=Mus musculus GN=Slx4ip;sp|Q9D7Y9|SLX4I_MOUSE Protein SLX4IP OS=Mus musculus GN=Slx4ip PE=2 SV=1	Protein SLX4IP	Slx4ip		0.289654	-0.536944	+	2.20766	1.43955		0.861543	1.25904
sp|Q569Z6|TR150_MOUSE Thyroid hormone receptor-associated protein 3 OS=Mus musculus GN=Thrap3 PE=1 SV=1;tr|Q8BZN7|Q8BZN7_MOUSE Putative uncharacterized protein OS=Mus musculus GN=Thrap3 PE=1 SV=1	Thyroid hormone receptor-associated protein 3	Thrap3		1.10698	1.12758	+	1.65191	1.42948		0.562878	0.474078
tr|H9KV00|H9KV00_MOUSE Protein SON OS=Mus musculus GN=Son PE=1 SV=1;sp|Q9QX47-3|SON_MOUSE Isoform 3 of Protein SON OS=Mus musculus GN=Son;sp|Q9QX47|SON_MOUSE Protein SON OS=Mus musculus GN=Son PE=1 SV=2;tr|H9KV15|H9KV15_MOUSE Protein SON OS=Mus musculus GN	Protein SON	Son		0.872326	1.82328	+	1.93448	1.40106		0.358137	-0.348313
sp|Q9QYE6|GOGA5_MOUSE Golgin subfamily A member 5 OS=Mus musculus GN=Golga5 PE=1 SV=2	Golgin subfamily A member 5	Golga5		0.859126	0.65044	+	1.78481	1.32124		0.164067	0.176622
tr|Q3TDV8|Q3TDV8_MOUSE Protein Zfp444 OS=Mus musculus GN=Zfp444 PE=1 SV=1;tr|D3Z1T3|D3Z1T3_MOUSE Protein Zfp444 (Fragment) OS=Mus musculus GN=Zfp444 PE=1 SV=1		Zfp444		1.23873	0.718386	+	1.97265	1.31605		0.879157	0.577925
tr|A0A0N4SWG2|A0A0N4SWG2_MOUSE Zinc finger protein 746 OS=Mus musculus GN=Zfp746 PE=1 SV=1;sp|Q3U133|ZN746_MOUSE Zinc finger protein 746 OS=Mus musculus GN=Znf746 PE=1 SV=3	Zinc finger protein 746	Znf746		1.17227	0.737015	+	1.8008	1.24035		0.870034	0.623448
tr|Q3UNN4|Q3UNN4_MOUSE Putative uncharacterized protein OS=Mus musculus GN=Smarcc1 PE=1 SV=1;sp|P97496-2|SMRC1_MOUSE Isoform 2 of SWI/SNF complex subunit SMARCC1 OS=Mus musculus GN=Smarcc1;sp|P97496|SMRC1_MOUSE SWI/SNF complex subunit SMARCC1 OS=Mus muscul	SWI/SNF complex subunit SMARCC1	Smarcc1		1.29391	1.07212	+	1.34466	1.20945		0.63786	0.593051
sp|P16045|LEG1_MOUSE Galectin-1 OS=Mus musculus GN=Lgals1 PE=1 SV=3	Galectin-1	Lgals1		1.17394	1.20616	+	1.49838	1.18705		0.402674	0.396674
tr|Q7TPL6|Q7TPL6_MOUSE Protein Zfp748 OS=Mus musculus GN=Zfp748 PE=1 SV=1		Zfp748		0.153293	-0.102952	+	2.80982	1.03986	+	1.48586	0.846271
tr|Q8BUQ3|Q8BUQ3_MOUSE Protein Zfp788 OS=Mus musculus GN=Zfp788 PE=1 SV=1;tr|E9PZ68|E9PZ68_MOUSE Protein Zfp788 OS=Mus musculus GN=Zfp788 PE=1 SV=1;tr|E9Q980|E9Q980_MOUSE Protein Zfp788 OS=Mus musculus GN=Zfp788 PE=1 SV=1		Zfp788		0.467114	-0.72069	+	1.64179	2.01752	+	1.53899	2.19102
sp|Q8VDP4|CCAR2_MOUSE Cell cycle and apoptosis regulator protein 2 OS=Mus musculus GN=Ccar2 PE=1 SV=2	Cell cycle and apoptosis regulator protein 2	Ccar2		1.05325	0.739883	+	2.79901	0.929848		0.845564	0.403774
sp|Q5SP85-2|CC85A_MOUSE Isoform 2 of Coiled-coil domain-containing protein 85A OS=Mus musculus GN=Ccdc85a;tr|E0CX32|E0CX32_MOUSE Coiled-coil domain-containing protein 85A OS=Mus musculus GN=Ccdc85a PE=1 SV=1;sp|Q5SP85-3|CC85A_MOUSE Isoform 3 of Coiled-coil	Coiled-coil domain-containing protein 85A	Ccdc85a		0.112299	0.0422478	+	1.47883	0.890441		0.851871	0.527972

## Sheet: 86 As-modulated S2 targets
Supplementary Data 4
Arsenic-modulated His10-SUMO2 targets in Pml-/- APL mice. 86 arsenic-modulated SUMO2 targets for the specific SUMO2 targets in Pml-/- APL mice. Sumoylation Fold Change (Log2) and standard T-Test p-value (Log10) between LFQs from arsenic-treated vs untreated mice are indicated for each protein.
Fasta headers	Protein names	Gene names	Significant (p<0.05)	-Log p-value	Fold Change As His10-S2 Pml-/- vs Untreated His10-S2 Pml-/- (Log2)
tr|E9Q7G0|E9Q7G0_MOUSE Protein Numa1 OS=Mus musculus GN=Numa1 PE=1 SV=1		Numa1	+	1.51404	3.05011
sp|Q9Z2E2|MBD1_MOUSE Methyl-CpG-binding domain protein 1 OS=Mus musculus GN=Mbd1 PE=1 SV=2;sp|Q9Z2E2-4|MBD1_MOUSE Isoform 4 of Methyl-CpG-binding domain protein 1 OS=Mus musculus GN=Mbd1;sp|Q9Z2E2-2|MBD1_MOUSE Isoform 2 of Methyl-CpG-binding domain protein	Methyl-CpG-binding domain protein 1	Mbd1	+	2.69661	2.71028
sp|PML-RARA|PMLRARA OS=Mus musculus GN=Pml-rara PE=1 SV=2		PML/RARA	+	4.02859	2.34754
sp|Q9D1J3|SARNP_MOUSE SAP domain-containing ribonucleoprotein OS=Mus musculus GN=Sarnp PE=1 SV=3	SAP domain-containing ribonucleoprotein	Sarnp	+	2.5361	2.24558
tr|Q8BUQ3|Q8BUQ3_MOUSE Protein Zfp788 OS=Mus musculus GN=Zfp788 PE=1 SV=1;tr|E9PZ68|E9PZ68_MOUSE Protein Zfp788 OS=Mus musculus GN=Zfp788 PE=1 SV=1;tr|E9Q980|E9Q980_MOUSE Protein Zfp788 OS=Mus musculus GN=Zfp788 PE=1 SV=1		Zfp788	+	1.53899	2.19102
tr|E9Q2S7|E9Q2S7_MOUSE Protein Zfp266 OS=Mus musculus GN=Zfp266 PE=1 SV=1		Zfp266	+	1.32436	2.08744
tr|F6ZBR8|F6ZBR8_MOUSE Protein Wiz (Fragment) OS=Mus musculus GN=Wiz PE=1 SV=1;sp|O88286-3|WIZ_MOUSE Isoform 2 of Protein Wiz OS=Mus musculus GN=Wiz;tr|G5E8J8|G5E8J8_MOUSE MCG14253, isoform CRA_a OS=Mus musculus GN=Wiz PE=1 SV=1;sp|O88286-2|WIZ_MOUSE Isofo	Protein Wiz	Wiz	+	1.36959	1.95572
sp|Q5SXI5-3|ZN496_MOUSE Isoform 3 of Zinc finger protein 496 OS=Mus musculus GN=Znf496;sp|Q5SXI5-2|ZN496_MOUSE Isoform 2 of Zinc finger protein 496 OS=Mus musculus GN=Znf496;sp|Q5SXI5|ZN496_MOUSE Zinc finger protein 496 OS=Mus musculus GN=Znf496 PE=1 SV=1	Zinc finger protein 496	Znf496	+	1.8713	1.9371
sp|Q6PZD9|CEBPE_MOUSE CCAAT/enhancer-binding protein epsilon OS=Mus musculus GN=Cebpe PE=1 SV=1	CCAAT/enhancer-binding protein epsilon	Cebpe	+	1.71984	1.77491
sp|O35426|XBP1_MOUSE X-box-binding protein 1 OS=Mus musculus GN=Xbp1 PE=1 SV=2;sp|O35426-2|XBP1_MOUSE Isoform 2 of X-box-binding protein 1 OS=Mus musculus GN=Xbp1	X-box-binding protein 1;X-box-binding protein 1, cytoplasmic form;X-box-binding protein 1, luminal form	Xbp1	+	2.1403	1.76066
sp|Q9CU65|ZMYM2_MOUSE Zinc finger MYM-type protein 2 OS=Mus musculus GN=Zmym2 PE=1 SV=3	Zinc finger MYM-type protein 2	Zmym2	+	2.40928	1.74008
sp|E9Q1P8|I2BP2_MOUSE Interferon regulatory factor 2-binding protein 2 OS=Mus musculus GN=Irf2bp2 PE=1 SV=1	Interferon regulatory factor 2-binding protein 2	Irf2bp2	+	2.46568	1.63593
sp|Q00322|CEBPD_MOUSE CCAAT/enhancer-binding protein delta OS=Mus musculus GN=Cebpd PE=1 SV=2	CCAAT/enhancer-binding protein delta	Cebpd	+	1.64111	1.62811
sp|P23906|IRF2_MOUSE Interferon regulatory factor 2 OS=Mus musculus GN=Irf2 PE=1 SV=1;tr|A0A140LJA4|A0A140LJA4_MOUSE Interferon regulatory factor 2 (Fragment) OS=Mus musculus GN=Irf2 PE=1 SV=1;tr|A0A140LIX2|A0A140LIX2_MOUSE Interferon regulatory factor 2 (	Interferon regulatory factor 2	Irf2	+	2.28302	1.49803
tr|E9PWW9|E9PWW9_MOUSE Protein Rsf1 OS=Mus musculus GN=Rsf1 PE=1 SV=2		Rsf1	+	3.55086	1.38031
sp|Q8CFE3|RCOR1_MOUSE REST corepressor 1 OS=Mus musculus GN=Rcor1 PE=1 SV=3;tr|A0A140T8R7|A0A140T8R7_MOUSE REST corepressor 1 OS=Mus musculus GN=Rcor1 PE=1 SV=1	REST corepressor 1	Rcor1	+	2.28443	1.36337
tr|A0A0N5E9G7|A0A0N5E9G7_MOUSE Replication factor C subunit 1 OS=Mus musculus GN=Rfc1 PE=1 SV=1;tr|G3X8Z6|G3X8Z6_MOUSE Replication factor C 1, isoform CRA_c OS=Mus musculus GN=Rfc1 PE=1 SV=1;tr|Q5U4B1|Q5U4B1_MOUSE Replication factor C subunit 1 OS=Mus musc	Replication factor C subunit 1	Rfc1	+	2.78862	1.33514
sp|Q61624|ZN148_MOUSE Zinc finger protein 148 OS=Mus musculus GN=Znf148 PE=1 SV=2	Zinc finger protein 148	Znf148	+	1.95369	1.25066
tr|G3X8Q0|G3X8Q0_MOUSE Trans-acting transcription factor 1 OS=Mus musculus GN=Sp1 PE=1 SV=1;sp|O89090-2|SP1_MOUSE Isoform 2 of Transcription factor Sp1 OS=Mus musculus GN=Sp1;sp|O89090|SP1_MOUSE Transcription factor Sp1 OS=Mus musculus GN=Sp1 PE=1 SV=2	Transcription factor Sp1	Sp1	+	2.5459	1.17462
sp|O54790|MAFG_MOUSE Transcription factor MafG OS=Mus musculus GN=Mafg PE=1 SV=1	Transcription factor MafG	Mafg	+	2.22978	1.16206
sp|P53566-4|CEBPA_MOUSE Isoform 3 of CCAAT/enhancer-binding protein alpha OS=Mus musculus GN=Cebpa;sp|P53566-3|CEBPA_MOUSE Isoform 2 of CCAAT/enhancer-binding protein alpha OS=Mus musculus GN=Cebpa;sp|P53566|CEBPA_MOUSE CCAAT/enhancer-binding protein alpha	CCAAT/enhancer-binding protein alpha	Cebpa	+	1.31497	1.05097
sp|Q9JI13|SAS10_MOUSE Something about silencing protein 10 OS=Mus musculus GN=Utp3 PE=1 SV=1;sp|Q9JI13-2|SAS10_MOUSE Isoform 2 of Something about silencing protein 10 OS=Mus musculus GN=Utp3	Something about silencing protein 10	Utp3	+	1.53829	1.0353
sp|Q9D2L9|F111A_MOUSE Protein FAM111A OS=Mus musculus GN=Fam111a PE=2 SV=1;tr|D3YYD2|D3YYD2_MOUSE Protein FAM111A OS=Mus musculus GN=Fam111a PE=1 SV=1	Protein FAM111A	Fam111a	+	1.41899	1.01624
sp|P62983|RS27A_MOUSE Ubiquitin-40S ribosomal protein S27a OS=Mus musculus GN=Rps27a PE=1 SV=2;tr|A0A0A6YW67|A0A0A6YW67_MOUSE MCG23377, isoform CRA_b OS=Mus musculus GN=Gm8797 PE=4 SV=1;tr|E9Q9J0|E9Q9J0_MOUSE Ubiquitin-60S ribosomal protein L40 (Fragment)	Ubiquitin-40S ribosomal protein S27a;Ubiquitin;40S ribosomal protein S27a;Ubiquitin-60S ribosomal protein L40;Ubiquitin;60S ribosomal protein L40;Polyubiquitin-B;Ubiquitin;Polyubiquitin-C;Ubiquitin;Ubiquitin-related 1;Ubiquitin-related 2	Rps27a;Gm8797;Uba52;Ubc;Ubb;Kxd1	+	1.86459	1.01093
sp|Q8R3Y8-2|I2BP1_MOUSE Isoform 2 of Interferon regulatory factor 2-binding protein 1 OS=Mus musculus GN=Irf2bp1;sp|Q8R3Y8|I2BP1_MOUSE Interferon regulatory factor 2-binding protein 1 OS=Mus musculus GN=Irf2bp1 PE=1 SV=2	Interferon regulatory factor 2-binding protein 1	Irf2bp1	+	1.99553	1.00803
tr|G3UW50|G3UW50_MOUSE MCG10049 OS=Mus musculus GN=Zbtb25 PE=1 SV=1		Zbtb25	+	1.53507	0.996465
tr|E9QK89|E9QK89_MOUSE Mediator of DNA damage checkpoint protein 1 OS=Mus musculus GN=Mdc1 PE=1 SV=1;sp|Q5PSV9|MDC1_MOUSE Mediator of DNA damage checkpoint protein 1 OS=Mus musculus GN=Mdc1 PE=1 SV=1	Mediator of DNA damage checkpoint protein 1	Mdc1	+	2.29703	0.970635
sp|Q3UH06-2|RREB1_MOUSE Isoform 2 of Ras-responsive element-binding protein 1 OS=Mus musculus GN=Rreb1;sp|Q3UH06|RREB1_MOUSE Ras-responsive element-binding protein 1 OS=Mus musculus GN=Rreb1 PE=1 SV=2;sp|Q3UH06-3|RREB1_MOUSE Isoform 3 of Ras-responsive ele	Ras-responsive element-binding protein 1	Rreb1	+	1.54188	0.964736
sp|Q8CDC7|ZBTB9_MOUSE Zinc finger and BTB domain-containing protein 9 OS=Mus musculus GN=Zbtb9 PE=2 SV=1	Zinc finger and BTB domain-containing protein 9	Zbtb9	+	1.88169	0.957815
tr|A0A0R4J108|A0A0R4J108_MOUSE Homeobox and leucine zipper protein Homez OS=Mus musculus GN=Homez PE=1 SV=1;sp|Q80W88-2|HOMEZ_MOUSE Isoform 2 of Homeobox and leucine zipper protein Homez OS=Mus musculus GN=Homez;sp|Q80W88|HOMEZ_MOUSE Homeobox and leucine z	Homeobox and leucine zipper protein Homez	Homez	+	2.54836	0.942255
sp|Q91VL9|ZBTB1_MOUSE Zinc finger and BTB domain-containing protein 1 OS=Mus musculus GN=Zbtb1 PE=1 SV=1	Zinc finger and BTB domain-containing protein 1	Zbtb1	+	2.05948	0.932978
tr|S4R1M2|S4R1M2_MOUSE Scaffold attachment factor B1 OS=Mus musculus GN=Safb PE=1 SV=1;sp|D3YXK2|SAFB1_MOUSE Scaffold attachment factor B1 OS=Mus musculus GN=Safb PE=1 SV=2	Scaffold attachment factor B1	Safb	+	2.42383	0.911055
sp|Q05AH6|CK084_MOUSE Uncharacterized protein C11orf84 homolog OS=Mus musculus PE=1 SV=1;sp|Q05AH6-2|CK084_MOUSE Isoform 2 of Uncharacterized protein C11orf84 homolog OS=Mus musculus	Uncharacterized protein C11orf84 homolog	C11orf84 homolog	+	1.57731	0.909632
tr|A0A0R4J1L3|A0A0R4J1L3_MOUSE Zinc finger protein with KRAB and SCAN domains 3 OS=Mus musculus GN=Zkscan3 PE=1 SV=1;sp|Q91VW9|ZKSC3_MOUSE Zinc finger protein with KRAB and SCAN domains 3 OS=Mus musculus GN=Zkscan3 PE=1 SV=1;tr|D3YTV4|D3YTV4_MOUSE Zinc fin	Zinc finger protein with KRAB and SCAN domains 3	Zkscan3	+	1.3497	0.902128
tr|H3BIW0|H3BIW0_MOUSE Zinc finger CCCH domain-containing protein 18 OS=Mus musculus GN=Zc3h18 PE=1 SV=1;tr|G3X8T2|G3X8T2_MOUSE RIKEN cDNA 5830416A07, isoform CRA_c OS=Mus musculus GN=Zc3h18 PE=1 SV=1;sp|Q0P678|ZCH18_MOUSE Zinc finger CCCH domain-containin	Zinc finger CCCH domain-containing protein 18	Zc3h18	+	1.36493	0.901736
sp|Q9Z104|HM20B_MOUSE SWI/SNF-related matrix-associated actin-dependent regulator of chromatin subfamily E member 1-related OS=Mus musculus GN=Hmg20b PE=1 SV=1;tr|E9Q2W1|E9Q2W1_MOUSE SWI/SNF-related matrix-associated actin-dependent regulator of chromatin	SWI/SNF-related matrix-associated actin-dependent regulator of chromatin subfamily E member 1-related	Hmg20b	+	1.44324	0.891031
tr|G3UWZ0|G3UWZ0_MOUSE Bromodomain adjacent to zinc finger domain protein 1A OS=Mus musculus GN=Baz1a PE=1 SV=1;sp|O88379|BAZ1A_MOUSE Bromodomain adjacent to zinc finger domain protein 1A OS=Mus musculus GN=Baz1a PE=1 SV=3	Bromodomain adjacent to zinc finger domain protein 1A	Baz1a	+	1.6547	0.888737
tr|Q7TPL6|Q7TPL6_MOUSE Protein Zfp748 OS=Mus musculus GN=Zfp748 PE=1 SV=1		Zfp748	+	1.48586	0.846271
sp|Q9JI44|DMAP1_MOUSE DNA methyltransferase 1-associated protein 1 OS=Mus musculus GN=Dmap1 PE=1 SV=1;sp|Q9JI44-2|DMAP1_MOUSE Isoform 2 of DNA methyltransferase 1-associated protein 1 OS=Mus musculus GN=Dmap1	DNA methyltransferase 1-associated protein 1	Dmap1	+	1.69626	0.82557
tr|E9Q532|E9Q532_MOUSE Ral guanine nucleotide dissociation stimulator-like 2 OS=Mus musculus GN=Rlf PE=1 SV=1;tr|A2A7F4|A2A7F4_MOUSE MCG122876 OS=Mus musculus GN=Rlf PE=1 SV=1		Rlf	+	2.479	0.824472
tr|G5E8H3|G5E8H3_MOUSE DNA-binding protein Ikaros OS=Mus musculus GN=Ikzf1 PE=1 SV=1;tr|Q5SWT9|Q5SWT9_MOUSE DNA-binding protein Ikaros OS=Mus musculus GN=Ikzf1 PE=1 SV=1;sp|Q03267-4|IKZF1_MOUSE Isoform III of DNA-binding protein Ikaros OS=Mus musculus GN=I	DNA-binding protein Ikaros	Ikzf1	+	1.36889	0.803257
sp|Q9Z204-2|HNRPC_MOUSE Isoform C1 of Heterogeneous nuclear ribonucleoproteins C1/C2 OS=Mus musculus GN=Hnrnpc;sp|Q9Z204-4|HNRPC_MOUSE Isoform 4 of Heterogeneous nuclear ribonucleoproteins C1/C2 OS=Mus musculus GN=Hnrnpc;sp|Q9Z204-3|HNRPC_MOUSE Isoform 3 o	Heterogeneous nuclear ribonucleoproteins C1/C2	Hnrnpc	+	2.15497	0.791838
tr|Q80XN4|Q80XN4_MOUSE Protein Zfp871 OS=Mus musculus GN=Zfp871 PE=1 SV=1;tr|G5E905|G5E905_MOUSE Protein Zfp871 OS=Mus musculus GN=Zfp871 PE=1 SV=1		Zfp871	+	1.65371	0.786454
sp|Q9Z103|ADNP_MOUSE Activity-dependent neuroprotector homeobox protein OS=Mus musculus GN=Adnp PE=1 SV=2	Activity-dependent neuroprotector homeobox protein	Adnp	+	1.69962	0.765236
tr|A0A0R4J1A7|A0A0R4J1A7_MOUSE AT-rich interactive domain-containing protein 3A OS=Mus musculus GN=Arid3a PE=1 SV=1;sp|Q62431|ARI3A_MOUSE AT-rich interactive domain-containing protein 3A OS=Mus musculus GN=Arid3a PE=1 SV=1	AT-rich interactive domain-containing protein 3A	Arid3a	+	2.50562	0.724
tr|D3Z5N6|D3Z5N6_MOUSE Zinc finger protein ubi-d4 OS=Mus musculus GN=Dpf2 PE=1 SV=1;sp|Q61103|REQU_MOUSE Zinc finger protein ubi-d4 OS=Mus musculus GN=Dpf2 PE=1 SV=1;tr|F8WIP7|F8WIP7_MOUSE Zinc finger protein ubi-d4 (Fragment) OS=Mus musculus GN=Dpf2 PE=1	Zinc finger protein ubi-d4	Dpf2	+	1.31091	0.712751
sp|P61957|SUMO2_MOUSE Small ubiquitin-related modifier 2 OS=Mus musculus GN=Sumo2 PE=1 SV=1;tr|H7BWX9|H7BWX9_MOUSE Small ubiquitin-related modifier 2 OS=Mus musculus GN=Sumo2 PE=1 SV=1;tr|D3Z794|D3Z794_MOUSE Small ubiquitin-related modifier 2 OS=Mus muscul	Small ubiquitin-related modifier 2	Sumo2	+	1.55284	0.672071
sp|O08750|NFIL3_MOUSE Nuclear factor interleukin-3-regulated protein OS=Mus musculus GN=Nfil3 PE=1 SV=1	Nuclear factor interleukin-3-regulated protein	Nfil3	+	1.36262	0.671391
sp|P30415|NKTR_MOUSE NK-tumor recognition protein OS=Mus musculus GN=Nktr PE=1 SV=4;tr|Q8CBP6|Q8CBP6_MOUSE NK-tumor recognition protein (Fragment) OS=Mus musculus GN=Nktr PE=1 SV=1	NK-tumor recognition protein;Putative peptidyl-prolyl cis-trans isomerase	Nktr	+	1.3347	0.652843
sp|P63166|SUMO1_MOUSE Small ubiquitin-related modifier 1 OS=Mus musculus GN=Sumo1 PE=1 SV=1;tr|A0A087WRQ4|A0A087WRQ4_MOUSE Small ubiquitin-related modifier 1 OS=Mus musculus GN=Sumo1 PE=1 SV=1	Small ubiquitin-related modifier 1	Sumo1	+	1.5089	0.627959
tr|E9QAS4|E9QAS4_MOUSE Chromodomain-helicase-DNA-binding protein 4 OS=Mus musculus GN=Chd4 PE=1 SV=1;tr|E9QAS5|E9QAS5_MOUSE Chromodomain-helicase-DNA-binding protein 4 OS=Mus musculus GN=Chd4 PE=1 SV=1;sp|Q6PDQ2|CHD4_MOUSE Chromodomain-helicase-DNA-binding	Chromodomain-helicase-DNA-binding protein 4	Chd4	+	2.65037	0.627475
sp|Q61164|CTCF_MOUSE Transcriptional repressor CTCF OS=Mus musculus GN=Ctcf PE=1 SV=2	Transcriptional repressor CTCF	Ctcf	+	2.85618	0.612019
sp|Q9D2D7|ZN687_MOUSE Zinc finger protein 687 OS=Mus musculus GN=Znf687 PE=1 SV=1;sp|Q9D2D7-3|ZN687_MOUSE Isoform 3 of Zinc finger protein 687 OS=Mus musculus GN=Znf687;sp|Q9D2D7-2|ZN687_MOUSE Isoform 2 of Zinc finger protein 687 OS=Mus musculus GN=Znf687	Zinc finger protein 687	Znf687	+	1.66866	0.601204
sp|Q8R2V3|ZN445_MOUSE Zinc finger protein 445 OS=Mus musculus GN=Znf445 PE=2 SV=2	Zinc finger protein 445	Znf445	+	1.56403	0.578871
tr|A0A0R4J243|A0A0R4J243_MOUSE Sin3 histone deacetylase corepressor complex component SDS3 OS=Mus musculus GN=Suds3 PE=1 SV=1;sp|Q8BR65|SDS3_MOUSE Sin3 histone deacetylase corepressor complex component SDS3 OS=Mus musculus GN=Suds3 PE=1 SV=1	Sin3 histone deacetylase corepressor complex component SDS3	Suds3	+	1.39289	0.560696
sp|Q91YU3|MSD4_MOUSE Myb/SANT-like DNA-binding domain-containing protein 4 OS=Mus musculus GN=Msantd4 PE=2 SV=1	Myb/SANT-like DNA-binding domain-containing protein 4	Msantd4	+	1.82001	0.549522
sp|Q8C0P7|ZN451_MOUSE E3 SUMO-protein ligase ZNF451 OS=Mus musculus GN=Znf451 PE=1 SV=1	Zinc finger protein 451	Znf451	+	1.36647	0.536987
tr|E9Q3R9|E9Q3R9_MOUSE Protein Zbtb21 OS=Mus musculus GN=Zbtb21 PE=1 SV=1;tr|E9Q444|E9Q444_MOUSE Protein Zbtb21 OS=Mus musculus GN=Zbtb21 PE=1 SV=1;tr|G3X9A3|G3X9A3_MOUSE Protein Zbtb21 OS=Mus musculus GN=Zbtb21 PE=1 SV=1		Zbtb21	+	1.34518	0.441999
tr|Q3UH28|Q3UH28_MOUSE Protein Zmynd8 OS=Mus musculus GN=Zmynd8 PE=1 SV=1;tr|Q3U1M7|Q3U1M7_MOUSE Protein Zmynd8 OS=Mus musculus GN=Zmynd8 PE=1 SV=1;tr|A2A483|A2A483_MOUSE Protein Zmynd8 OS=Mus musculus GN=Zmynd8 PE=1 SV=1;tr|E9Q8D1|E9Q8D1_MOUSE Protein Zmy		Zmynd8	+	1.84108	0.419646
tr|S4R1B9|S4R1B9_MOUSE Transcription initiation factor TFIID subunit 1 OS=Mus musculus GN=Taf1 PE=1 SV=1;tr|B1Q2W7|B1Q2W7_MOUSE Transcription initiation factor TFIID subunit OS=Mus musculus GN=Taf1 PE=1 SV=1;tr|D3YZK4|D3YZK4_MOUSE Transcription initiation	Transcription initiation factor TFIID subunit 1	Taf1	+	1.58253	0.381871
sp|Q8R5C8|ZMY11_MOUSE Zinc finger MYND domain-containing protein 11 OS=Mus musculus GN=Zmynd11 PE=1 SV=2;tr|Q8BJZ0|Q8BJZ0_MOUSE Putative uncharacterized protein OS=Mus musculus GN=Zmynd11 PE=1 SV=1;tr|D3YY85|D3YY85_MOUSE Zinc finger MYND domain-containing	Zinc finger MYND domain-containing protein 11	Zmynd11	+	2.13213	0.381214
tr|A2A7B5|A2A7B5_MOUSE Protein Prdm2 OS=Mus musculus GN=Prdm2 PE=1 SV=1		Prdm2	+	1.37104	0.369559
sp|Q8R2U0-2|SEH1_MOUSE Isoform 2 of Nucleoporin SEH1 OS=Mus musculus GN=Seh1l;sp|Q8R2U0|SEH1_MOUSE Nucleoporin SEH1 OS=Mus musculus GN=Seh1l PE=2 SV=1	Nucleoporin SEH1	Seh1l	+	1.31168	-0.24652
sp|Q8K310|MATR3_MOUSE Matrin-3 OS=Mus musculus GN=Matr3 PE=1 SV=1;tr|A0A087WSU2|A0A087WSU2_MOUSE Matrin-3 (Fragment) OS=Mus musculus GN=Matr3 PE=1 SV=6	Matrin-3	Matr3	+	1.30303	-0.276704
tr|Q3TUQ5|Q3TUQ5_MOUSE Pinin OS=Mus musculus GN=Pnn PE=1 SV=1;sp|O35691|PININ_MOUSE Pinin OS=Mus musculus GN=Pnn PE=1 SV=4	Pinin	Pnn	+	1.39405	-0.361911
tr|D3YYT1|D3YYT1_MOUSE Putative oxidoreductase GLYR1 OS=Mus musculus GN=Glyr1 PE=1 SV=1;sp|Q922P9|GLYR1_MOUSE Putative oxidoreductase GLYR1 OS=Mus musculus GN=Glyr1 PE=1 SV=1	Putative oxidoreductase GLYR1	Glyr1	+	1.79862	-0.363847
sp|Q62383|SPT6H_MOUSE Transcription elongation factor SPT6 OS=Mus musculus GN=Supt6h PE=1 SV=2	Transcription elongation factor SPT6	Supt6h	+	1.65832	-0.424531
tr|Q0VF62|Q0VF62_MOUSE Bcas3 protein OS=Mus musculus GN=Bcas3 PE=1 SV=1;tr|B1AR74|B1AR74_MOUSE Breast carcinoma-amplified sequence 3 homolog OS=Mus musculus GN=Bcas3 PE=1 SV=1;sp|Q8CCN5|BCAS3_MOUSE Breast carcinoma-amplified sequence 3 homolog OS=Mus muscu	Breast carcinoma-amplified sequence 3 homolog	Bcas3	+	1.70456	-0.520759
sp|Q6P1E1-2|ZMIZ1_MOUSE Isoform 2 of Zinc finger MIZ domain-containing protein 1 OS=Mus musculus GN=Zmiz1;sp|Q6P1E1|ZMIZ1_MOUSE Zinc finger MIZ domain-containing protein 1 OS=Mus musculus GN=Zmiz1 PE=1 SV=1	Zinc finger MIZ domain-containing protein 1	Zmiz1	+	1.43346	-0.531537
sp|Q8CIH5|PLCG2_MOUSE 1-phosphatidylinositol 4,5-bisphosphate phosphodiesterase gamma-2 OS=Mus musculus GN=Plcg2 PE=1 SV=1	1-phosphatidylinositol 4,5-bisphosphate phosphodiesterase gamma-2	Plcg2	+	2.4607	-0.585017
tr|E9PUF7|E9PUF7_MOUSE Rho guanine nucleotide exchange factor 1 OS=Mus musculus GN=Arhgef1 PE=1 SV=1;sp|Q61210-2|ARHG1_MOUSE Isoform 2 of Rho guanine nucleotide exchange factor 1 OS=Mus musculus GN=Arhgef1;sp|Q61210|ARHG1_MOUSE Rho guanine nucleotide excha	Rho guanine nucleotide exchange factor 1	Arhgef1	+	1.59293	-0.652449
tr|H3BKN2|H3BKN2_MOUSE Alkylglycerone-phosphate synthase OS=Mus musculus GN=Agps PE=1 SV=1;tr|A2AL50|A2AL50_MOUSE Alkylglycerone-phosphate synthase OS=Mus musculus GN=Agps PE=1 SV=1;sp|Q8C0I1|ADAS_MOUSE Alkyldihydroxyacetonephosphate synthase, peroxisomal	Alkyldihydroxyacetonephosphate synthase, peroxisomal	Agps	+	1.38424	-0.684389
sp|Q9ESX5|DKC1_MOUSE H/ACA ribonucleoprotein complex subunit 4 OS=Mus musculus GN=Dkc1 PE=1 SV=4;tr|B7ZCL7|B7ZCL7_MOUSE H/ACA ribonucleoprotein complex subunit 4 (Fragment) OS=Mus musculus GN=Dkc1 PE=1 SV=1	H/ACA ribonucleoprotein complex subunit 4	Dkc1	+	1.44421	-0.689916
tr|Q3LR78|Q3LR78_MOUSE CtBP-interacting BTB zinc finger protein OS=Mus musculus GN=Zbtb38 PE=1 SV=1;tr|F6Z595|F6Z595_MOUSE Protein Zbtb38 OS=Mus musculus GN=Zbtb38 PE=1 SV=1;tr|Q8BW24|Q8BW24_MOUSE Protein Zbtb38 (Fragment) OS=Mus musculus GN=Zbtb38 PE=1 SV		Zbtb38	+	2.21127	-0.714745
sp|Q8R3C6|RBM19_MOUSE Probable RNA-binding protein 19 OS=Mus musculus GN=Rbm19 PE=1 SV=1;tr|A0A0J9YUT8|A0A0J9YUT8_MOUSE Probable RNA-binding protein 19 OS=Mus musculus GN=Rbm19 PE=1 SV=1	Probable RNA-binding protein 19	Rbm19	+	2.16316	-0.78024
sp|Q61136|PRP4B_MOUSE Serine/threonine-protein kinase PRP4 homolog OS=Mus musculus GN=Prpf4b PE=1 SV=3	Serine/threonine-protein kinase PRP4 homolog	Prpf4b	+	1.52649	-0.822218
sp|Q9DBJ1|PGAM1_MOUSE Phosphoglycerate mutase 1 OS=Mus musculus GN=Pgam1 PE=1 SV=3	Phosphoglycerate mutase 1	Pgam1	+	1.97221	-0.831528
tr|Q5UE59|Q5UE59_MOUSE Kinesin light chain 1 OS=Mus musculus GN=Klc1 PE=1 SV=1;tr|E9Q7C9|E9Q7C9_MOUSE Kinesin light chain 1 OS=Mus musculus GN=Klc1 PE=1 SV=1;tr|Q7TNF4|Q7TNF4_MOUSE Kinesin light chain 1 OS=Mus musculus GN=Klc1 PE=1 SV=1;tr|Q8CD76|Q8CD76_MO	Kinesin light chain 1	Klc1	+	1.55107	-1.10111
sp|Q61024|ASNS_MOUSE Asparagine synthetase [glutamine-hydrolyzing] OS=Mus musculus GN=Asns PE=1 SV=3	Asparagine synthetase [glutamine-hydrolyzing]	Asns	+	1.76455	-1.13528
tr|G3UZ34|G3UZ34_MOUSE 116 kDa U5 small nuclear ribonucleoprotein component OS=Mus musculus GN=Eftud2 PE=1 SV=1;tr|A2AH85|A2AH85_MOUSE 116 kDa U5 small nuclear ribonucleoprotein component OS=Mus musculus GN=Eftud2 PE=1 SV=1;sp|O08810|U5S1_MOUSE 116 kDa U5	116 kDa U5 small nuclear ribonucleoprotein component	Eftud2	+	2.50077	-1.13671
sp|Q91VC3|IF4A3_MOUSE Eukaryotic initiation factor 4A-III OS=Mus musculus GN=Eif4a3 PE=1 SV=3;tr|A0A0N4SVP8|A0A0N4SVP8_MOUSE Protein Gm5580 OS=Mus musculus GN=Gm5580 PE=3 SV=1;tr|A2AFK7|A2AFK7_MOUSE Eukaryotic initiation factor 4A-III (Fragment) OS=Mus mus	Eukaryotic initiation factor 4A-III;Eukaryotic initiation factor 4A-III, N-terminally processed	Eif4a3;Gm8994	+	1.32808	-1.15896
sp|Q3UPL0|SC31A_MOUSE Protein transport protein Sec31A OS=Mus musculus GN=Sec31a PE=1 SV=2;sp|Q3UPL0-2|SC31A_MOUSE Isoform 2 of Protein transport protein Sec31A OS=Mus musculus GN=Sec31a;tr|S4R2A9|S4R2A9_MOUSE Protein transport protein Sec31A (Fragment) OS	Protein transport protein Sec31A	Sec31a	+	1.88284	-1.25492
tr|E9Q317|E9Q317_MOUSE Histone deacetylase complex subunit SAP18 OS=Mus musculus GN=Sap18b PE=1 SV=1;sp|O55128|SAP18_MOUSE Histone deacetylase complex subunit SAP18 OS=Mus musculus GN=Sap18 PE=1 SV=1;tr|D3Z2N9|D3Z2N9_MOUSE Histone deacetylase complex subun	Histone deacetylase complex subunit SAP18	Gm10094;Sap18	+	1.85623	-1.27014
sp|Q8CI71|VPS50_MOUSE Syndetin OS=Mus musculus GN=Vps50 PE=1 SV=2;sp|Q8CI71-2|VPS50_MOUSE Isoform 2 of Syndetin OS=Mus musculus GN=Vps50;sp|Q8CI71-3|VPS50_MOUSE Isoform 3 of Syndetin OS=Mus musculus GN=Vps50	Coiled-coil domain-containing protein 132	Ccdc132	+	1.62348	-1.46299
sp|Q9D8W5|PSD12_MOUSE 26S proteasome non-ATPase regulatory subunit 12 OS=Mus musculus GN=Psmd12 PE=1 SV=4;tr|B1AT36|B1AT36_MOUSE 26S proteasome non-ATPase regulatory subunit 12 OS=Mus musculus GN=Psmd12 PE=1 SV=1;tr|Q3TRH2|Q3TRH2_MOUSE 26S proteasome non-A	26S proteasome non-ATPase regulatory subunit 12	Psmd12	+	2.19458	-2.19441
sp|Q61214|DYR1A_MOUSE Dual specificity tyrosine-phosphorylation-regulated kinase 1A OS=Mus musculus GN=Dyrk1a PE=1 SV=1	Dual specificity tyrosine-phosphorylation-regulated kinase 1A	Dyrk1a	+	1.7088	-2.22219

## Sheet: Comparison
Supplementary Data 4
Comparison of arsenic-modulated SUMO2 targets between His10-SUMO2 APL and His10-SUMO2 Pml-/- APL mice. Increased (black), and decreased (green) S2 targets are indicated. Proteins found in the two genotypes are highlighted in pink.
Arsenic-modulated S2 targets in Pml+/+ APL		Arsenic-modulated S2 targets in Pml-/- APL
5730507C01Rik		Adnp
Acin1		Agps
Anp32e		Arhgef1
Arid4b		Arid3a
Baz1a		Asns
Bclaf1		Baz1a
Bptf		Bcas3
Brd8		C11orf84 homolog
Brms1l		Ccdc132
Ccar1		Cebpa
Cdk2		Cebpd
Chaf1a		Cebpe
Dmap1		Chd4
Dstn		Ctcf
Eif4a3		Dkc1
Epc2		Dmap1
Fam111a		Dpf2
Fga		Dyrk1a
Fgg		Eftud2
Ftl1;Ftl2		Eif4a3;Gm8994
Gm17655		Fam111a
Gopc		Glyr1
Gtf2a1		Gm10094;Sap18
Hist1h1e		Hmg20b
Hnrnpc		Hnrnpc
Hnrnpul1		Homez
Ifi203		Ikzf1
Ipo7		Irf2
Irf2		Irf2bp1
Kctd1		Irf2bp2
Klc1		Klc1
Morc3		Mafg
Msl1		Matr3
Msl2		Mbd1
Myb		Mdc1
Nacc1		Msantd4
Ncor1		Nfil3
Nfatc1		Nktr
Nfil3		Numa1
Nfrkb		Pgam1
Nop58		Plcg2
Nr3c1		PML/RARA
Nsdhl		Pnn
Nup214		Prdm2
Parp1		Prpf4b
Phc2		Psmd12
Pias1		Rbm19
PML/RARA		Rcor1
Pnn		Rfc1
Puf60		Rlf
Rangap1		Rps27a;Gm8797;Uba52;Ubc;Ubb;Kxd1
Rbm25		Rreb1
Rfc1		Rsf1
Rnf216		Safb
Rpl6;Gm5428		Sarnp
Rplp1		Sec31a
Rplp2		Seh1l
Rps27a;Gm8797;Uba52;Ubc;Ubb;Kxd1;Gm7808		Sp1
Ruvbl1		Suds3
Safb		Sumo1
Sdf2		Sumo2
Sec16a		Supt6h
Sec31a		Taf1
Serbp1		Utp3
Sf3b2		Wiz
Sltm		Xbp1
Snrpb;Snrpn		Zbtb1
Sp100		Zbtb21
Spp1		Zbtb25
Srsf10		Zbtb38
Sumo1		Zbtb9
Sumo3		Zc3h18
Tdg		Zfp266
Top2b		Zfp748
Trim28		Zfp788
Uba2		Zfp871
Ube2i		Zkscan3
Whsc1		Zmiz1
Yeats2		Zmym2
Zc3h14		Zmynd11
Zcchc7		Zmynd8
Zfp26		Znf148
Zfp35;Znf271		Znf445
Zfp42		Znf451
Zmym2		Znf496
Znf148		Znf687
Znf710
Znf76;Zfp523
