# Supplementary material for: Exploration of nuclear body-enhanced sumoylation reveals that PML represses 2-cell features of embryonic stem cells
Source: Nat Commun. 2022 Sep 29;13:5726. doi: 10.1038/s41467-022-33147-6 (PMC9522831; doi:10.1038/s41467-022-33147-6)
Supplement: Supplementary file 8 — Supplementary Data 5 [file 41467_2022_33147_MOESM8_ESM.xlsx]

## Sheet: 101 specific S2 target in mESCs
Supplementary Data 5
Specific His10-SUMO2 targets identified by quantitative LC-MS/MS analyses after His-pulldown from His10-S2 or control (Ctrl) 2h-arsenic-treated Pml+/+ and Pml-/- mESCs. Fold change (differences in Log2), p-values (Standard T-test in Log10) and q-value between LFQs are indicated for each target. Only target significantly enriched with a fold change ≥ 0.7 (in bold) in His10-S2 Pml+/+ mESCs vs Ctrl …
			101 S2 targets in Pml-/- mESCs
			S2-targets in Pml+/+ mESCs				S2-targets in Pml-/- mESC				Modulation of significant S2-targets by PML in mESCs				Background control
Fasta headers	Protein names	Gene names	-Log p-value (Log10)	q-value	Fold Change His10-S2 Pml+/+ mESCs versus Ctrl Pml+/+ mESCs (Log2)	Selected as specific His10-S2 targets	-Log p-value (Log10)	q-value	Fold change His10-S2 Pml-/- mESCs versus Ctrl Pml-/- mESCs (Log2)	Selected as specific His10-S2 targets	-Log p-value (Log10)	q-value	Fold change His10-S2 Pml+/+ mESCs versus His10-S2 Pml-/- mESCs (Log2)	Selected as PML-modulated S2 targets (FDR=0.05 S0=0.1)	-Log p-value (Log10)	q-value	Fold change Ctrl Pml+/+ mESCs versus Ctrl Pml-/- mESCs (Log2)	Significant (FDR=0.05 S0=0.1)
sp|Q60953|PML_MOUSE Protein PML OS=Mus musculus OX=10090 GN=Pml PE=1 SV=3	Protein PML	Pml	7.26639	0	10.0167	+	NaN	1	0		7.34266	0	10.3268	+	NaN	1	0
sp|P46061|RAGP1_MOUSE Ran GTPase-activating protein 1 OS=Mus musculus OX=10090 GN=Rangap1 PE=1 SV=2	Ran GTPase-activating protein 1	Rangap1	4.83502	0.008	9.93488	+	6.48248	0	8.69124	+	3.47548	0	1.1203	+	0.0510889	0.912948	-0.123341
sp|F7BJB9|MORC3_MOUSE MORC family CW-type zinc finger protein 3 OS=Mus musculus OX=10090 GN=Morc3 PE=1 SV=1;tr|A0A0J9YU83|A0A0J9YU83_MOUSE MORC family CW-type zinc finger protein 3 (Fragment) OS=Mus musculus OX=10090 GN=Morc3 PE=1 SV=2		Morc3	5.08464	0.00933333	8.9714	+	6.29183	0	6.64639	+	3.02418	0.00142857	0.862721	+	NaN	1	0
sp|Q7TSZ8|NACC1_MOUSE Nucleus accumbens-associated protein 1 OS=Mus musculus OX=10090 GN=Nacc1 PE=1 SV=1;tr|A0A571BEI5|A0A571BEI5_MOUSE Nucleus accumbens-associated protein 1 (Fragment) OS=Mus musculus OX=10090 GN=Nacc1 PE=1 SV=1	Nucleus accumbens-associated protein 1	Nacc1	5.48663	0.0186667	8.79801	+	6.62598	0	6.14163	+	3.08771	0.000719101	1.44423	+	NaN	1	0
tr|G3UZ60|G3UZ60_MOUSE Predicted gene, 49325 OS=Mus musculus OX=10090 GN=Gm49325 PE=4 SV=1;tr|G3UWI9|G3UWI9_MOUSE Small ubiquitin-related modifier 3 OS=Mus musculus OX=10090 GN=Sumo3 PE=4 SV=1;tr|G3UWX9|G3UWX9_MOUSE Small ubiquitin-related modifier 3 OS=Mu	Small ubiquitin-related modifier 3;Small ubiquitin-related modifier	Sumo3	7.41448	0	8.26973	+	8.38188	0	8.14073	+	0.157142	0.659289	-0.0966988		0.65412	0.464742	-0.225701
sp|P61957|SUMO2_MOUSE Small ubiquitin-related modifier 2 OS=Mus musculus OX=10090 GN=Sumo2 PE=1 SV=1;tr|D3YW94|D3YW94_MOUSE Small ubiquitin-related modifier 2 OS=Mus musculus OX=10090 GN=Sumo2 PE=4 SV=1;tr|H7BWX9|H7BWX9_MOUSE Small ubiquitin-related modifi	Small ubiquitin-related modifier 2	Sumo2	3.99548	0.00329412	7.01851	+	6.74265	0	4.29297	+	2.93161	0.000983051	1.09272	+	1.11039	0.108816	-1.63282
tr|E9QLG3|E9QLG3_MOUSE MAX gene-associated protein OS=Mus musculus OX=10090 GN=Mga PE=1 SV=1;sp|A2AWL7|MGAP_MOUSE MAX gene-associated protein OS=Mus musculus OX=10090 GN=Mga PE=2 SV=1;sp|A2AWL7-3|MGAP_MOUSE Isoform 3 of MAX gene-associated protein OS=Mus m	MAX gene-associated protein	Mga	4.36554	0.00509091	6.94	+	5.92826	0	6.48356	+	3.1041	0.000703297	1.38559	+	0.628966	0.314626	0.929159
sp|P63166|SUMO1_MOUSE Small ubiquitin-related modifier 1 OS=Mus musculus OX=10090 GN=Sumo1 PE=1 SV=1;tr|A0A087WRQ4|A0A087WRQ4_MOUSE Small ubiquitin-related modifier 1 OS=Mus musculus OX=10090 GN=Sumo1 PE=1 SV=1	Small ubiquitin-related modifier 1	Sumo1	4.04867	0.0035	6.61844	+	6.83755	0	3.33674	+	2.13997	0.00516364	0.775763	+	1.93974	0.023831	-2.50594	+
tr|Q6P5E3|Q6P5E3_MOUSE Sal-like 1 (Drosophila) OS=Mus musculus OX=10090 GN=Sall1 PE=1 SV=1;sp|Q9ER74|SALL1_MOUSE Sal-like protein 1 OS=Mus musculus OX=10090 GN=Sall1 PE=1 SV=1	Sal-like protein 1	Sall1	3.07592	0.00207407	6.25762	+	2.89284	0	3.89388	+	2.89761	0	2.23675	+	0.0378974	0.931335	-0.126998
sp|Q64127|TIF1A_MOUSE Transcription intermediary factor 1-alpha OS=Mus musculus OX=10090 GN=Trim24 PE=1 SV=1;sp|Q64127-2|TIF1A_MOUSE Isoform Short of Transcription intermediary factor 1-alpha OS=Mus musculus OX=10090 GN=Trim24;tr|E9Q1U8|E9Q1U8_MOUSE Transc	Transcription intermediary factor 1-alpha	Trim24	5.56701	0.014	6.17288	+	4.51097	0	4.89557	+	2.20848	0.00256995	0.940722	+	NaN	1	0
sp|Q8CCG4|DPPA4_MOUSE Developmental pluripotency-associated protein 4 OS=Mus musculus OX=10090 GN=Dppa4 PE=1 SV=2;tr|E9PUG8|E9PUG8_MOUSE Developmental pluripotency-associated protein 4 OS=Mus musculus OX=10090 GN=Dppa4 PE=1 SV=1	Developmental pluripotency-associated protein 4	Dppa4	3.83355	0.00311111	6.10363	+	4.61217	0	5.5222	+	3.36807	0	1.81555	+	0.73525	0.249396	1.23412
sp|Q80Y84|KDM5B_MOUSE Lysine-specific demethylase 5B OS=Mus musculus OX=10090 GN=Kdm5b PE=1 SV=1;sp|Q80Y84-2|KDM5B_MOUSE Isoform 2 of Lysine-specific demethylase 5B OS=Mus musculus OX=10090 GN=Kdm5b	Lysine-specific demethylase 5B	Kdm5b	5.37091	0.0112	5.66301	+	4.74413	0	5.88258	+	1.6366	0.0126826	0.681452	+	NaN	1	0
sp|O88466|ZN106_MOUSE Zinc finger protein 106 OS=Mus musculus OX=10090 GN=Znf106 PE=1 SV=3;tr|R4GML0|R4GML0_MOUSE Zinc finger protein 106 OS=Mus musculus OX=10090 GN=Zfp106 PE=1 SV=1;tr|E9Q7S1|E9Q7S1_MOUSE Zinc finger protein 106 OS=Mus musculus OX=10090 G	Zinc finger protein 106	Znf106;Zfp106	3.63601	0.00243478	5.32001	+	3.48229	0	2.08493	+	0.206183	0.549998	0.170918		2.4518	0.0117143	-3.06417	+
sp|A2A791|ZMYM4_MOUSE Zinc finger MYM-type protein 4 OS=Mus musculus OX=10090 GN=Zmym4 PE=1 SV=1;sp|A2A791-2|ZMYM4_MOUSE Isoform 2 of Zinc finger MYM-type protein 4 OS=Mus musculus OX=10090 GN=Zmym4;tr|F6VYE2|F6VYE2_MOUSE Zinc finger MYM-type protein 4 (Fr	Zinc finger MYM-type protein 4	Zmym4	4.68935	0.00622222	5.23184	+	4.17103	0	4.0598	+	2.02672	0.00210169	1.54559	+	NaN	1	0
sp|Q9Z1F9|SAE2_MOUSE SUMO-activating enzyme subunit 2 OS=Mus musculus OX=10090 GN=Uba2 PE=1 SV=1	SUMO-activating enzyme subunit 2	Uba2	2.73525	0.0016	5.16465	+	2.38737	0.00341818	4.49543	+	1.53742	0.0304785	0.445328	+	0.0569562	0.903002	-0.223891
tr|Q3UHU8|Q3UHU8_MOUSE General transcription factor II-I OS=Mus musculus OX=10090 GN=Gtf2i PE=1 SV=1;tr|G3UYD0|G3UYD0_MOUSE General transcription factor II-I OS=Mus musculus OX=10090 GN=Gtf2i PE=1 SV=1;sp|Q9ESZ8-5|GTF2I_MOUSE Isoform 5 of General transcrip	General transcription factor II-I	Gtf2i	4.27115	0.004	5.0081	+	4.3603	0	2.9972	+	2.91867	0	2.08043	+	0.0555851	0.912688	0.0695338
sp|F8VPQ2|ARI4A_MOUSE AT-rich interactive domain-containing protein 4A OS=Mus musculus OX=10090 GN=Arid4a PE=1 SV=1		Arid4a	3.18187	0.00224	4.75538	+	2.35073	0.00380328	2.82752	+	1.45946	0.00931579	1.36796	+	NaN	1	0
tr|F6ZBR8|F6ZBR8_MOUSE Protein Wiz OS=Mus musculus OX=10090 GN=Wiz PE=1 SV=3;sp|O88286-3|WIZ_MOUSE Isoform 2 of Protein Wiz OS=Mus musculus OX=10090 GN=Wiz;sp|O88286-2|WIZ_MOUSE Isoform S of Protein Wiz OS=Mus musculus OX=10090 GN=Wiz;sp|O88286|WIZ_MOUSE P	Protein Wiz	Wiz	2.86393	0.00175	4.5668	+	3.13098	0	3.05264	+	4.2468	0	2.66662	+	0.598947	0.317284	1.15246
sp|Q8BHX3|BOREA_MOUSE Borealin OS=Mus musculus OX=10090 GN=Cdca8 PE=1 SV=2;sp|Q8BHX3-2|BOREA_MOUSE Isoform 2 of Borealin OS=Mus musculus OX=10090 GN=Cdca8	Borealin	Cdca8	2.42723	0.00133333	4.55219	+	3.41466	0	3.24081	+	2.97712	0.000571429	1.16843	+	0.0465267	0.919322	-0.142952
sp|Q62318|TIF1B_MOUSE Transcription intermediary factor 1-beta OS=Mus musculus OX=10090 GN=Trim28 PE=1 SV=3;sp|Q62318-2|TIF1B_MOUSE Isoform 2 of Transcription intermediary factor 1-beta OS=Mus musculus OX=10090 GN=Trim28	Transcription intermediary factor 1-beta	Trim28	3.12763	0.002	4.38003	+	3.34049	0	2.68075	+	2.48295	0.00202174	0.808042	+	0.529598	0.374779	-0.891231
sp|P56581-2|TDG_MOUSE Isoform 2 of G/T mismatch-specific thymine DNA glycosylase OS=Mus musculus OX=10090 GN=Tdg;sp|P56581|TDG_MOUSE G/T mismatch-specific thymine DNA glycosylase OS=Mus musculus OX=10090 GN=Tdg PE=1 SV=2;tr|H3BL22|H3BL22_MOUSE G/T mismatch	G/T mismatch-specific thymine DNA glycosylase	Tdg	4.94867	0.007	4.33134	+	4.58627	0	3.97199	+	0.095642	0.818166	0.035521		NaN	1	0
tr|A2A7B5|A2A7B5_MOUSE PR domain-containing 2, with ZNF domain OS=Mus musculus OX=10090 GN=Prdm2 PE=1 SV=1		Prdm2	4.69166	0.0056	4.32646	+	2.75842	0	2.80778	+	1.72085	0.00725	1.10291	+	0.33165	0.584586	-0.415767
sp|Q80Z37|TOPRS_MOUSE E3 ubiquitin-protein ligase Topors OS=Mus musculus OX=10090 GN=Topors PE=1 SV=1	E3 ubiquitin-protein ligase Topors	Topors	3.81425	0.00266667	4.29164	+	0.0393004	0.954335	-0.114463		2.3498	0.000603774	4.14379	+	NaN	1	0
sp|Q60953-2|PML_MOUSE Isoform 2 of Protein PML OS=Mus musculus OX=10090 GN=Pml;tr|F7BTZ2|F7BTZ2_MOUSE Protein PML (Fragment) OS=Mus musculus OX=10090 GN=Pml PE=1 SV=1	Protein PML	Pml	4.31179	0.00373333	4.19115	+	NaN	1	0		4.93574	0	3.93289	+	NaN	1	0
sp|Q9CWH0|DPPA2_MOUSE Developmental pluripotency-associated protein 2 OS=Mus musculus OX=10090 GN=Dppa2 PE=1 SV=1	Developmental pluripotency-associated protein 2	Dppa2	4.47949	0.00430769	4.05927	+	0.677244	0.318541	1.34499		2.03363	0.00126761	3.40014	+	NaN	1	0
tr|E9QP19|E9QP19_MOUSE E3 ubiquitin-protein ligase TRIM33 OS=Mus musculus OX=10090 GN=Trim33 PE=1 SV=1;sp|Q99PP7|TRI33_MOUSE E3 ubiquitin-protein ligase TRIM33 OS=Mus musculus OX=10090 GN=Trim33 PE=1 SV=2;tr|E9QME5|E9QME5_MOUSE E3 ubiquitin-protein ligase	E3 ubiquitin-protein ligase TRIM33	Trim33	3.79934	0.00254545	4.02021	+	3.98975	0	3.42623	+	0.841893	0.087207	0.469181		0.0828439	0.872963	-0.124801
sp|Q61687|ATRX_MOUSE Transcriptional regulator ATRX OS=Mus musculus OX=10090 GN=Atrx PE=1 SV=3	Transcriptional regulator ATRX	Atrx	2.81828	0.00164706	3.80402	+	1.74539	0.0268696	1.64991	+	2.82871	0	2.2651	+	0.0515204	0.912397	0.110996
sp|B2RRF6|Z518A_MOUSE Zinc finger protein 518A OS=Mus musculus OX=10090 GN=Znf518a PE=2 SV=1	Zinc finger protein 518A	Znf518a	1.95462	0.0100769	3.7553	+	2.54535	0.00243137	3.15013	+	2.85294	0.000561404	1.26189	+	0.218395	0.662952	0.656716
sp|P63280|UBC9_MOUSE SUMO-conjugating enzyme UBC9 OS=Mus musculus OX=10090 GN=Ube2i PE=1 SV=1;tr|G3UYP0|G3UYP0_MOUSE SUMO-conjugating enzyme UBC9 (Fragment) OS=Mus musculus OX=10090 GN=Ube2i PE=1 SV=1;tr|Q8CFZ0|Q8CFZ0_MOUSE SUMO-conjugating enzyme UBC9 OS=	SUMO-conjugating enzyme UBC9	Ube2i	4.01169	0.00294737	3.71643	+	5.30369	0	4.38056	+	1.65763	0.0136744	-0.603371	+	0.0463783	0.926701	0.0607576
sp|Q9Z315|SNUT1_MOUSE U4/U6.U5 tri-snRNP-associated protein 1 OS=Mus musculus OX=10090 GN=Sart1 PE=1 SV=1	U4/U6.U5 tri-snRNP-associated protein 1	Sart1	2.41897	0.00236364	3.62834	+	2.57534	0.00253061	3.1324	+	3.19811	0	1.40728	+	0.403647	0.475837	0.911338
sp|E9Q6W4|ZN296_MOUSE Zinc finger protein 296 OS=Mus musculus OX=10090 GN=Znf296 PE=1 SV=1		Zfp296	1.92679	0.00935714	3.62145	+	2.11823	0.00690909	3.09675	+	2.43373	0.00115385	1.08617	+	0.17262	0.726208	0.561467
sp|Q3UH06|RREB1_MOUSE Ras-responsive element-binding protein 1 OS=Mus musculus OX=10090 GN=Rreb1 PE=1 SV=2;sp|Q3UH06-3|RREB1_MOUSE Isoform 3 of Ras-responsive element-binding protein 1 OS=Mus musculus OX=10090 GN=Rreb1;sp|Q3UH06-2|RREB1_MOUSE Isoform 2 of	Ras-responsive element-binding protein 1	Rreb1	2.38698	0.00231111	3.55829	+	3.35012	0	3.04267	+	1.55716	0.00878644	1.13254	+	0.320832	0.573062	0.616922
tr|Q147Z4|Q147Z4_MOUSE 9630041N07Rik protein OS=Mus musculus OX=10090 GN=Zfp879 PE=2 SV=1;sp|Q8BI99|ZN879_MOUSE Zinc finger protein 879 OS=Mus musculus OX=10090 GN=Znf879 PE=2 SV=1	Zinc finger protein 879	Zfp879;Znf879	2.74386	0.00151351	3.54773	+	0.0275171	0.967083	0.090714		0.302117	0.346023	0.607793		1.52767	0.043854	-2.84923	+
sp|Q9ERU9|RBP2_MOUSE E3 SUMO-protein ligase RanBP2 OS=Mus musculus OX=10090 GN=Ranbp2 PE=1 SV=2	E3 SUMO-protein ligase RanBP2	Ranbp2	2.1585	0.00689362	3.52299	+	0.875085	0.23043	1.18818		5.86713	0	2.99272	+	0.242736	0.641854	0.657911
tr|E9PW15|E9PW15_MOUSE Polycomb protein Suz12 OS=Mus musculus OX=10090 GN=Suz12 PE=1 SV=1;sp|Q80U70|SUZ12_MOUSE Polycomb protein Suz12 OS=Mus musculus OX=10090 GN=Suz12 PE=1 SV=2	Polycomb protein Suz12	Suz12	2.00221	0.0092549	3.39835	+	0.889094	0.21662	1.68864		1.05992	0.0226324	1.85434	+	0.052538	0.908249	0.144633
sp|Q8BIZ6|SNIP1_MOUSE Smad nuclear-interacting protein 1 OS=Mus musculus OX=10090 GN=Snip1 PE=1 SV=1	Smad nuclear-interacting protein 1	Snip1	1.72492	0.0142353	3.19654	+	1.40381	0.0567434	2.38617		5.09228	0	1.19111	+	0.103727	0.832652	0.380735
tr|Q3LR78|Q3LR78_MOUSE CtBP-interacting BTB zinc finger protein OS=Mus musculus OX=10090 GN=Zbtb38 PE=1 SV=1;tr|F6Z595|F6Z595_MOUSE Zinc finger and BTB domain-containing 38 OS=Mus musculus OX=10090 GN=Zbtb38 PE=1 SV=1		Zbtb38	2.60935	0.0014359	3.14498	+	0.598187	0.386437	0.835025		1.56796	0.00677551	1.93475	+	NaN	1	0
tr|Q80XN4|Q80XN4_MOUSE Zinc finger protein 871 OS=Mus musculus OX=10090 GN=Zfp871 PE=1 SV=1;tr|G5E905|G5E905_MOUSE Zinc finger protein 871 OS=Mus musculus OX=10090 GN=Zfp871 PE=1 SV=1		Zfp871	2.50273	0.0024186	3.05569	+	1.50113	0.0454118	2.44826	+	1.91318	0.00693651	0.84291	+	0.0800175	0.869725	0.235476
sp|Q05AH6|SPNDC_MOUSE Spindlin interactor and repressor of chromatin-binding protein OS=Mus musculus OX=10090 GN=Spindoc PE=1 SV=1;sp|Q05AH6-2|SPNDC_MOUSE Isoform 2 of Spindlin interactor and repressor of chromatin-binding protein OS=Mus musculus OX=10090	Uncharacterized protein C11orf84 homolog		3.15428	0.00180645	2.97004	+	4.91455	0	2.77138	+	3.62878	0.000688172	0.93921	+	0.728011	0.283282	0.74055
tr|E9QKZ2|E9QKZ2_MOUSE Importin-9 OS=Mus musculus OX=10090 GN=Ipo9 PE=1 SV=1;sp|Q91YE6|IPO9_MOUSE Importin-9 OS=Mus musculus OX=10090 GN=Ipo9 PE=1 SV=3;tr|E0CXB2|E0CXB2_MOUSE Importin-9 OS=Mus musculus OX=10090 GN=Ipo9 PE=1 SV=1	Importin-9	Ipo9	1.63443	0.0232432	2.95267	+	0.289083	0.737815	0.132576		0.508762	0.42453	-0.104648		1.59447	0.0396721	-2.92474	+
tr|E9QKA2|E9QKA2_MOUSE Steroid hormone receptor ERR2 OS=Mus musculus OX=10090 GN=Esrrb PE=1 SV=1;tr|G5E8P8|G5E8P8_MOUSE Steroid hormone receptor ERR2 OS=Mus musculus OX=10090 GN=Esrrb PE=1 SV=1;sp|Q61539|ERR2_MOUSE Steroid hormone receptor ERR2 OS=Mus musc	Steroid hormone receptor ERR2	Esrrb	1.83648	0.0115625	2.93163	+	2.76501	0.00248	1.94364	+	1.38795	0.0273564	0.570721	+	0.178675	0.726356	-0.417273
sp|B2RY56|RBM25_MOUSE RNA-binding protein 25 OS=Mus musculus OX=10090 GN=Rbm25 PE=1 SV=2;tr|S4R2B0|S4R2B0_MOUSE RNA-binding protein 25 (Fragment) OS=Mus musculus OX=10090 GN=Rbm25 PE=1 SV=1	RNA-binding protein 25	Rbm25	2.13563	0.00783673	2.92952	+	0.0769269	0.894703	-0.154536		1.86788	0.00212571	2.62015	+	0.27419	0.624793	-0.46391
sp|Q8BX22|SALL4_MOUSE Sal-like protein 4 OS=Mus musculus OX=10090 GN=Sall4 PE=1 SV=2;sp|Q8BX22-2|SALL4_MOUSE Isoform 2 of Sal-like protein 4 OS=Mus musculus OX=10090 GN=Sall4	Sal-like protein 4	Sall4	1.59081	0.026026	2.91377	+	1.28815	0.0925957	1.80499		1.9694	0.00382692	1.09178	+	0.00473089	0.995584	-0.0169902
sp|Q9JI57|GT2D1_MOUSE General transcription factor II-I repeat domain-containing protein 1 OS=Mus musculus OX=10090 GN=Gtf2ird1 PE=2 SV=2;tr|Q6PD35|Q6PD35_MOUSE General transcription factor II I repeat domain-containing 1 OS=Mus musculus OX=10090 GN=Gtf2ir	General transcription factor II-I repeat domain-containing protein 1	Gtf2ird1	2.91414	0.00155556	2.8924	+	3.2564	0	1.46379	+	1.10139	0.0566257	0.449109		NaN	1	0
tr|Q80XB1|Q80XB1_MOUSE Lethal(3)malignant brain tumor-like protein 2 OS=Mus musculus OX=10090 GN=L3mbtl2 PE=1 SV=1;tr|G3UY70|G3UY70_MOUSE Lethal(3)malignant brain tumor-like protein 2 OS=Mus musculus OX=10090 GN=L3mbtl2 PE=1 SV=1;sp|P59178|LMBL2_MOUSE Leth	Lethal(3)malignant brain tumor-like protein 2	L3mbtl2	2.95219	0.00169697	2.85207	+	NaN	1	0		4.7244	0	2.51372	+	NaN	1	0
tr|E9Q532|E9Q532_MOUSE Rearranged L-myc fusion sequence OS=Mus musculus OX=10090 GN=Rlf PE=1 SV=1;tr|A2A7F4|A2A7F4_MOUSE Rearranged L-myc fusion sequence OS=Mus musculus OX=10090 GN=Rlf PE=1 SV=1		Rlf	3.58105	0.00233333	2.84091	+	1.99351	0.0101333	2.18547	+	3.74437	0	1.65753	+	0.733798	0.260108	1.0021
sp|Q01320|TOP2A_MOUSE DNA topoisomerase 2-alpha OS=Mus musculus OX=10090 GN=Top2a PE=1 SV=2	DNA topoisomerase 2-alpha	Top2a	1.43194	0.0437241	2.75775	+	1.81721	0.0114737	4.25091	+	0.100021	0.750817	0.0832734		0.439223	0.420771	1.57643
sp|Q8R2V3|ZN445_MOUSE Zinc finger protein 445 OS=Mus musculus OX=10090 GN=Znf445 PE=2 SV=2	Zinc finger protein 445	Znf445	1.99004	0.00952727	2.74926	+	1.49502	0.151934	0.512822		0.64518	0.304421	-0.145325		1.69341	0.0382545	-2.38177	+
sp|Q8CBD1|NRIP1_MOUSE Nuclear receptor-interacting protein 1 OS=Mus musculus OX=10090 GN=Nrip1 PE=1 SV=1	Nuclear receptor-interacting protein 1	Nrip1	4.17367	0.0028	2.71306	+	0.58308	0.414238	0.693537		1.07379	0.0302738	1.03712	+	NaN	1	0
sp|Q02395|MTF2_MOUSE Metal-response element-binding transcription factor 2 OS=Mus musculus OX=10090 GN=Mtf2 PE=1 SV=2;sp|Q02395-2|MTF2_MOUSE Isoform 2 of Metal-response element-binding transcription factor 2 OS=Mus musculus OX=10090 GN=Mtf2;tr|E9QAD3|E9QAD	Metal-response element-binding transcription factor 2	Mtf2	3.23596	0.00186667	2.66557	+	0.453165	0.482535	0.791978		1.2742	0.0119027	1.83519	+	0.0297949	0.950536	-0.0384054
sp|E9Q5G3|KIF23_MOUSE Kinesin-like protein KIF23 OS=Mus musculus OX=10090 GN=Kif23 PE=1 SV=1;tr|A0A1L1SRP4|A0A1L1SRP4_MOUSE Kinesin-like protein (Fragment) OS=Mus musculus OX=10090 GN=Kif23 PE=1 SV=1	Kinesin-like protein KIF23	Kif23	2.01402	0.00919298	2.3266	+	0.198401	0.741269	0.384617		2.13305	0.00125	2.2673	+	0.154812	0.76269	0.325321
sp|Q3TIX9|SNUT2_MOUSE U4/U6.U5 tri-snRNP-associated protein 2 OS=Mus musculus OX=10090 GN=Usp39 PE=1 SV=2	U4/U6.U5 tri-snRNP-associated protein 2	Usp39	2.19321	0.00768	2.32574	+	0.553244	0.41054	0.974832		3.28785	0	1.98519	+	0.275086	0.611976	0.634278
tr|H3BIU2|H3BIU2_MOUSE Zinc finger protein basonuclin-2 OS=Mus musculus OX=10090 GN=Bnc2 PE=1 SV=1;sp|Q8BMQ3|BNC2_MOUSE Zinc finger protein basonuclin-2 OS=Mus musculus OX=10090 GN=Bnc2 PE=1 SV=3;sp|Q8BMQ3-2|BNC2_MOUSE Isoform 2 of Zinc finger protein baso	Zinc finger protein basonuclin-2	Bnc2	3.4867	0.00193103	2.19605	+	0.204442	0.750394	0.248857		2.15872	0.00124138	2.04806	+	NaN	1	0
sp|Q3UNW5|TF2L1_MOUSE Transcription factor CP2-like protein 1 OS=Mus musculus OX=10090 GN=Tfcp2l1 PE=1 SV=2	Transcription factor CP2-like protein 1	Tfcp2l1	1.82144	0.0148406	2.01631	+	3.70866	0	4.24654	+	2.61353	0.000666667	-2.70227	+	0.344621	0.567103	-0.472043
tr|F6RPJ9|F6RPJ9_MOUSE Insulin-degrading enzyme (Fragment) OS=Mus musculus OX=10090 GN=Ide PE=1 SV=1;sp|Q9JHR7|IDE_MOUSE Insulin-degrading enzyme OS=Mus musculus OX=10090 GN=Ide PE=1 SV=1	Insulin-degrading enzyme	Ide	1.73941	0.0218333	2.00153	+	0.0271404	0.970952	0.05689		0.791543	0.0596563	1.24004		0.610787	0.338823	-0.704598
tr|Q6AXH7|Q6AXH7_MOUSE Histone-lysine N-methyltransferase EZH2 OS=Mus musculus OX=10090 GN=Ezh2 PE=1 SV=1		Ezh2	2.10023	0.0097037	1.98296	+	1.63931	0.0311489	2.11336	+	0.872954	0.0952124	0.39748		0.260769	0.632174	0.527883
sp|Q9Z1Q9|SYVC_MOUSE Valine--tRNA ligase OS=Mus musculus OX=10090 GN=Vars1 PE=1 SV=1;tr|G3UY93|G3UY93_MOUSE Valyl-tRNA synthetase (Fragment) OS=Mus musculus OX=10090 GN=Vars PE=1 SV=1	Valine--tRNA ligase	Vars	1.65457	0.0286582	1.87063	+	0.609163	0.363653	-1.10323		0.8447	0.0476402	1.42902	+	1.31666	0.0769293	-1.54485
tr|A2AUF7|A2AUF7_MOUSE Rab9 effector protein with kelch motifs OS=Mus musculus OX=10090 GN=Rabepk PE=1 SV=1;tr|B0R0S4|B0R0S4_MOUSE Rab9 effector protein with kelch motifs OS=Mus musculus OX=10090 GN=Rabepk PE=1 SV=1;sp|Q8VCH5|RABEK_MOUSE Rab9 effector prot	Rab9 effector protein with kelch motifs	Rabepk	2.85595	0.0014	1.67994	+	1.15016	0.119325	-1.56721		0.0116194	0.960847	-0.0262604		6.27875	0	-3.27341	+
sp|Q921M7|CYRIB_MOUSE CYFIP-related Rac1 interactor B OS=Mus musculus OX=10090 GN=Cyrib PE=1 SV=1;tr|A0A2I3BRN5|A0A2I3BRN5_MOUSE CYFIP-related Rac1 interactor B (Fragment) OS=Mus musculus OX=10090 GN=Cyrib PE=1 SV=1;tr|A0A2I3BPH9|A0A2I3BPH9_MOUSE CYFIP-rel	Protein FAM49B	Fam49b	1.9327	0.0140308	1.67287	+	0.647905	0.430837	0.408191		0.161328	0.634202	-0.122074		1.57701	0.0516709	-1.38676
sp|Q8C0P7|ZN451_MOUSE E3 SUMO-protein ligase ZNF451 OS=Mus musculus OX=10090 GN=Znf451 PE=1 SV=1	Zinc finger protein 451	Znf451	3.13497	0.00147368	1.54472	+	3.79299	0	1.42356	+	2.22712	0.00388293	-0.804683	+	2.18729	0.0353786	-0.925844	+
tr|A0A087WP74|A0A087WP74_MOUSE Retroelement silencing factor 1 OS=Mus musculus OX=10090 GN=Resf1 PE=1 SV=1;sp|Q5DTW7-3|RESF1_MOUSE Isoform 2 of Retroelement silencing factor 1 OS=Mus musculus OX=10090 GN=Resf1;sp|Q5DTW7|RESF1_MOUSE Retroelement silencing f	Uncharacterized protein KIAA1551	2810474O19Rik;Kiaa1551	2.4815	0.00675	1.53264	+	NaN	1	0		1.63607	0.00722179	1.31974	+	NaN	1	0
sp|Q6P5D8|SMHD1_MOUSE Structural maintenance of chromosomes flexible hinge domain-containing protein 1 OS=Mus musculus OX=10090 GN=Smchd1 PE=1 SV=2	Structural maintenance of chromosomes flexible hinge domain-containing protein 1	Smchd1	2.16587	0.00888136	1.48657	+	4.20352	0	3.14023	+	2.29389	0.00167089	-1.27763	+	NaN	1	0
tr|E9QAE3|E9QAE3_MOUSE B-TFIID TATA-box-binding protein-associated factor 1 OS=Mus musculus OX=10090 GN=Btaf1 PE=1 SV=1		Btaf1	2.19608	0.00903448	1.47946	+	NaN	1	0		0.760576	0.08161	0.724041		NaN	1	0
sp|Q99ME2|WDR6_MOUSE WD repeat-containing protein 6 OS=Mus musculus OX=10090 GN=Wdr6 PE=1 SV=1	WD repeat-containing protein 6	Wdr6	1.13535	0.132263	1.42053		2.11229	0.00945946	1.82014	+	0.575755	0.200552	0.327291		0.427278	0.46418	0.7269
sp|P28658|ATX10_MOUSE Ataxin-10 OS=Mus musculus OX=10090 GN=Atxn10 PE=1 SV=2	Ataxin-10	Atxn10	1.92435	0.0161714	1.40398	+	0.97488	0.256864	0.560494		1.12024	0.0420469	0.570053	+	0.272764	0.648872	-0.273435
tr|G3UW89|G3UW89_MOUSE Zinc finger protein 423 OS=Mus musculus OX=10090 GN=Zfp423 PE=1 SV=1;sp|Q80TS5-2|ZN423_MOUSE Isoform 2 of Zinc finger protein 423 OS=Mus musculus OX=10090 GN=Znf423;sp|Q80TS5|ZN423_MOUSE Zinc finger protein 423 OS=Mus musculus OX=100	Zinc finger protein 423	Zfp423;Znf423	4.21519	0.00215385	1.30724	+	3.19461	0.0039322	1.00499	+	1.81505	0.0160225	0.479534	+	0.573602	0.542731	0.177285
sp|Q6ZQ38|CAND1_MOUSE Cullin-associated NEDD8-dissociated protein 1 OS=Mus musculus OX=10090 GN=Cand1 PE=1 SV=2	Cullin-associated NEDD8-dissociated protein 1	Cand1	1.80361	0.0271795	1.26225	+	0.850196	0.24898	1.04464		0.316872	0.391949	0.263647		0.0248868	0.957284	0.0460453
sp|Q8BFV2|PCID2_MOUSE PCI domain-containing protein 2 OS=Mus musculus OX=10090 GN=Pcid2 PE=1 SV=1	PCI domain-containing protein 2	Pcid2	2.84356	0.00226087	1.19655	+	0.424987	0.517284	-0.632689		1.63026	0.00689879	1.5096	+	0.273036	0.641174	-0.319643
tr|A0A0A6YWR8|A0A0A6YWR8_MOUSE Mitogen-activated protein kinase kinase kinase kinase 4 OS=Mus musculus OX=10090 GN=Map4k4 PE=1 SV=1;tr|A0A0A6YW53|A0A0A6YW53_MOUSE Mitogen-activated protein kinase kinase kinase kinase 4 OS=Mus musculus OX=10090 GN=Map4k4 PE	Mitogen-activated protein kinase kinase kinase kinase 4	Map4k4	1.37228	0.105094	0.970909		2.4835	0.00958904	1.03803	+	3.41975	0	-2.42343	+	3.84811	0.0130909	-2.35631	+
tr|Q9D308|Q9D308_MOUSE RIKEN cDNA 9030624G23 gene OS=Mus musculus OX=10090 GN=9030624G23Rik PE=2 SV=1		9030624G23Rik	0.228436	0.866712	0.960696		1.58165	0.0231648	4.03882	+	1.71928	0.00265241	-3.50186	+	0.081175	0.864669	-0.423742
sp|P30415|NKTR_MOUSE NK-tumor recognition protein OS=Mus musculus OX=10090 GN=Nktr PE=1 SV=4;tr|Q8CBP6|Q8CBP6_MOUSE NK-tumor recognition protein (Fragment) OS=Mus musculus OX=10090 GN=Nktr PE=1 SV=1	NK-tumor recognition protein;Putative peptidyl-prolyl cis-trans isomerase	Nktr	1.14992	0.155766	0.930294		4.76514	0	2.96946	+	3.82904	0	-2.13355	+	NaN	1	0
sp|Q9EPL8|IPO7_MOUSE Importin-7 OS=Mus musculus OX=10090 GN=Ipo7 PE=1 SV=2	Importin-7	Ipo7	1.82125	0.0451364	0.848089	+	0.594738	0.475718	0.324764		2.45575	0.00116129	1.06971	+	1.01637	0.212865	0.546384
sp|Q7TN75|PEG10_MOUSE Retrotransposon-derived protein PEG10 OS=Mus musculus OX=10090 GN=Peg10 PE=1 SV=2	Retrotransposon-derived protein PEG10	Peg10	1.93341	0.0385542	0.813752	+	0.686844	0.421376	0.37356		5.77905	0	3.06848	+	3.86977	0.016	2.62829	+
tr|F6WJB7|F6WJB7_MOUSE Ubiquitinyl hydrolase 1 (Fragment) OS=Mus musculus OX=10090 GN=Usp34 PE=1 SV=1;sp|Q6ZQ93|UBP34_MOUSE Ubiquitin carboxyl-terminal hydrolase 34 OS=Mus musculus OX=10090 GN=Usp34 PE=1 SV=3;sp|Q6ZQ93-2|UBP34_MOUSE Isoform 2 of Ubiquitin	Ubiquitin carboxyl-terminal hydrolase;Ubiquitin carboxyl-terminal hydrolase 34	Usp34	2.20903	0.0263684	0.763605	+	1.14174	0.247561	0.447407		3.04461	0.0083346	0.399372	+	0.115079	0.859385	0.0831742
sp|P62983|RS27A_MOUSE Ubiquitin-40S ribosomal protein S27a OS=Mus musculus OX=10090 GN=Rps27a PE=1 SV=2	Ubiquitin-40S ribosomal protein S27a;Ubiquitin;40S ribosomal protein S27a	Rps27a	2.52422	0.0138182	0.747293	+	3.47663	0.00621538	0.75392	+	4.01407	0	1.13088	+	3.7347	0.0135	1.13751	+
sp|B1AWL2|ZN462_MOUSE Zinc finger protein 462 OS=Mus musculus OX=10090 GN=Znf462 PE=1 SV=1;tr|B1AWL4|B1AWL4_MOUSE Zinc finger protein 462 OS=Mus musculus OX=10090 GN=Zfp462 PE=1 SV=1;tr|B1AWL5|B1AWL5_MOUSE Zinc finger protein 462 OS=Mus musculus OX=10090 G		Zfp462	2.34338	0.0229333	0.722886	+	0.963886	0.483016	0.171287		4.20535	0	1.03607	+	1.68443	0.106182	0.484474
tr|B7ZWL1|B7ZWL1_MOUSE CCR4-NOT transcription complex subunit 1 OS=Mus musculus OX=10090 GN=Cnot1 PE=1 SV=1;tr|A0A1D5RMJ8|A0A1D5RMJ8_MOUSE CCR4-NOT transcription complex subunit 1 OS=Mus musculus OX=10090 GN=Cnot1 PE=1 SV=1;sp|Q6ZQ08-2|CNOT1_MOUSE Isoform	CCR4-NOT transcription complex subunit 1	Cnot1	2.38118	0.0235616	0.708898	+	0.267374	0.713837	-0.224916		1.96601	0.00440741	1.01	+	0.107837	0.865512	0.0761886
tr|Q8BZ17|Q8BZ17_MOUSE Zinc finger protein 459 OS=Mus musculus OX=10090 GN=Zfp459 PE=2 SV=1;tr|A0A286YDX0|A0A286YDX0_MOUSE Zinc finger protein 459 (Fragment) OS=Mus musculus OX=10090 GN=Zfp459 PE=4 SV=1;tr|A0A286YDM7|A0A286YDM7_MOUSE Zinc finger protein 45		Zfp459	3.11921	0.00988679	0.693911	+	3.91773	0	0.934753	+	0.768303	0.247755	0.164586		1.96757	0.104153	0.405428
tr|Q1WLP7|Q1WLP7_MOUSE Liver receptor-like protein 1 variant 2 OS=Mus musculus OX=10090 GN=Nr5a2 PE=2 SV=1;tr|A0A0A6YY04|A0A0A6YY04_MOUSE Nuclear receptor subfamily 5 group A member 2 OS=Mus musculus OX=10090 GN=Nr5a2 PE=3 SV=1;sp|P45448|NR5A2_MOUSE Nuclea	Nuclear receptor subfamily 5 group A member 2	Nr5a2	0.303509	0.825656	0.38905		2.73694	0.0043125	1.28467	+	0.370874	0.29178	-0.468516		NaN	1	0
sp|Q923B1|DBR1_MOUSE Lariat debranching enzyme OS=Mus musculus OX=10090 GN=Dbr1 PE=1 SV=2	Lariat debranching enzyme	Dbr1	0.168236	0.922942	0.287374		2.33026	0.0228	0.729399	+	1.02125	0.030553	-1.26646	+	1.90657	0.0498278	-0.824431	+
tr|E9PWT2|E9PWT2_MOUSE Zinc finger protein 229 OS=Mus musculus OX=10090 GN=Zfp229 PE=4 SV=1		Zfp229	0.115673	0.944265	0.268397		4.10409	0	2.07771	+	0.738751	0.0727658	-1.08276		0.666015	0.3129	0.726549
tr|G3X9M2|G3X9M2_MOUSE SKI/DACH domain-containing protein 1 OS=Mus musculus OX=10090 GN=Skida1 PE=4 SV=1;sp|Q80YR3|SKDA1_MOUSE SKI/DACH domain-containing protein 1 OS=Mus musculus OX=10090 GN=Skida1 PE=2 SV=1	SKI/DACH domain-containing protein 1	Skida1	0.127529	0.941645	0.252847		3.71966	0	2.95528	+	3.52976	0	-4.88914	+	2.29013	0.0161538	-2.18671	+
tr|A2A799|A2A799_MOUSE Zinc finger protein 979 OS=Mus musculus OX=10090 GN=Zfp979 PE=4 SV=1		2610305D13Rik	0.537167	0.749071	0.242769		4.69767	0	1.8992	+	3.69085	0	-1.00609	+	1.52129	0.0971911	0.650334
sp|P09242|PPBT_MOUSE Alkaline phosphatase, tissue-nonspecific isozyme OS=Mus musculus OX=10090 GN=Alpl PE=1 SV=2	Alkaline phosphatase, tissue-nonspecific isozyme	Alpl	1.66938	0.397889	0.208788		4.46348	0	1.08556	+	3.06816	0.00906397	-0.365978	+	2.56973	0.0483288	0.510797	+
tr|G3UWU3|G3UWU3_MOUSE Zinc finger protein OS=Mus musculus OX=10090 GN=Prdm5 PE=4 SV=1;sp|Q9CXE0|PRDM5_MOUSE PR domain zinc finger protein 5 OS=Mus musculus OX=10090 GN=Prdm5 PE=2 SV=2;tr|E9Q707|E9Q707_MOUSE Zinc finger protein OS=Mus musculus OX=10090 GN=	PR domain zinc finger protein 5	Prdm5	0.149474	0.938387	0.169757		5.46762	0	1.01961	+	3.84452	0.00134328	-0.580078	+	0.255095	0.662069	0.269775
tr|F6VKC7|F6VKC7_MOUSE Zinc finger protein 988 OS=Mus musculus OX=10090 GN=Zfp988 PE=1 SV=2;tr|L7MUC9|L7MUC9_MOUSE Zinc finger protein 986 (Fragment) OS=Mus musculus OX=10090 GN=Zfp986 PE=4 SV=1		Gm13151;Gm13235	0.306978	0.895807	0.118026		3.75308	0	1.27117	+	4.38167	0.00480734	-0.352546	+	1.95185	0.0491156	0.8006	+
tr|K7N769|K7N769_MOUSE Zinc finger protein 998 OS=Mus musculus OX=10090 GN=Zfp998 PE=1 SV=2		2410141K09Rik	0.209697	0.927118	0.10883		4.49276	0	1.13341	+	4.85043	0	-1.03697	+	0.0195248	0.977708	-0.0123925
tr|A2A7V0|A2A7V0_MOUSE Zinc finger protein 600 OS=Mus musculus OX=10090 GN=Zfp600 PE=4 SV=1		Zfp600	0.101563	0.949463	0.106536		5.29502	0	2.22398	+	2.95679	0.000615385	-1.30239	+	1.24409	0.11253	0.815053
tr|L7N208|L7N208_MOUSE Zinc finger protein 997 OS=Mus musculus OX=10090 GN=Zfp997 PE=4 SV=1;tr|A0A571BGF1|A0A571BGF1_MOUSE Zinc finger protein 997 (Fragment) OS=Mus musculus OX=10090 GN=Zfp997 PE=4 SV=1		Gm10324	0.0807496	0.953043	0.0499182		5.04595	0	1.43697	+	4.55092	0	-1.36574	+	0.0342515	0.953008	0.0213089
tr|A2AWF2|A2AWF2_MOUSE Reduced expression 2 OS=Mus musculus OX=10090 GN=Rex2 PE=1 SV=1		Rex2	0.0147299	0.991828	0.0103574		5.73087	0	2.05075	+	4.07646	0	-1.23905	+	1.90121	0.0501419	0.801338	+
tr|Q60I23|Q60I23_MOUSE Sox2 protein OS=Mus musculus OX=10090 GN=Sox2 PE=1 SV=1;sp|P48432|SOX2_MOUSE Transcription factor SOX-2 OS=Mus musculus OX=10090 GN=Sox2 PE=1 SV=2	Transcription factor SOX-2	Sox2	NaN	1	0		2.60018	0.00386667	1.71849	+	3.9395	0	-2.09245	+	NaN	1	0
tr|F7CVJ5|F7CVJ5_MOUSE AHNAK nucleoprotein 2 (Fragment) OS=Mus musculus OX=10090 GN=Ahnak2 PE=1 SV=1;tr|F7DBB3|F7DBB3_MOUSE AHNAK nucleoprotein 2 (Fragment) OS=Mus musculus OX=10090 GN=Ahnak2 PE=1 SV=1;tr|E9PYB0|E9PYB0_MOUSE AHNAK nucleoprotein 2 (Fragment		Ahnak2	NaN	1	0		2.56237	0.004	2.12521	+	2.61166	0.000646465	-2.31185	+	NaN	1	0
tr|F7AIG4|F7AIG4_MOUSE Predicted gene 10772 OS=Mus musculus OX=10090 GN=Gm10772 PE=4 SV=2		Gm10772	0.00389021	0.996213	-0.00184298		4.94282	0	1.92952	+	5.80894	0	-2.43955	+	1.60954	0.108146	-0.50818
tr|B1AVN5|B1AVN5_MOUSE Zinc finger protein 990 OS=Mus musculus OX=10090 GN=Zfp990 PE=1 SV=1		Gm13225	0.234361	0.9432	-0.0655746		2.23719	0.0213182	0.813725	+	1.51536	0.0565635	-0.293567		1.58482	0.0983406	0.585733
sp|P55302|AMRP_MOUSE Alpha-2-macroglobulin receptor-associated protein OS=Mus musculus OX=10090 GN=Lrpap1 PE=1 SV=1	Alpha-2-macroglobulin receptor-associated protein	Lrpap1	0.408641	0.875659	-0.116968		4.05484	0.00233962	0.751709	+	0.392313	0.59373	-0.0596642		3.02266	0.0165246	0.809012	+
tr|A2A9J5|A2A9J5_MOUSE Zinc finger protein 980 OS=Mus musculus OX=10090 GN=Zfp980 PE=4 SV=1		Gm13242	0.251526	0.91718	-0.126302		2.40724	0.00407018	3.41153	+	3.71464	0.00064	-0.829732	+	1.89754	0.0237895	2.7081	+
sp|Q91W43|GCSP_MOUSE Glycine dehydrogenase (decarboxylating), mitochondrial OS=Mus musculus OX=10090 GN=Gldc PE=1 SV=1	Glycine dehydrogenase (decarboxylating), mitochondrial	Gldc	0.225879	0.877303	-0.428053		2.63492	0.00414286	2.01627	+	4.42427	0	-3.01786	+	0.295082	0.596991	-0.573539
sp|Q8CF90|MAFA_MOUSE Transcription factor MafA OS=Mus musculus OX=10090 GN=Mafa PE=1 SV=1	Transcription factor MafA	Mafa	0.870231	0.399942	-0.43538		4.13012	0.00348148	0.720151	+	0.328983	0.450463	-0.146543		2.83334	0.0158491	1.00899	+
tr|A0A0N4SW73|A0A0N4SW73_MOUSE Rab11 family-interacting protein 5 OS=Mus musculus OX=10090 GN=Rab11fip5 PE=1 SV=1;sp|Q8R361|RFIP5_MOUSE Rab11 family-interacting protein 5 OS=Mus musculus OX=10090 GN=Rab11fip5 PE=1 SV=2	Rab11 family-interacting protein 5	Rab11fip5	1.02518	0.332942	-0.458863		3.07171	0	1.55743	+	0.667174	0.290735	-0.151928		2.91454	0.0107059	1.86437	+
tr|F8VPV3|F8VPV3_MOUSE Zinc finger protein ZIC 2 OS=Mus musculus OX=10090 GN=Zic2 PE=1 SV=1;sp|Q62520|ZIC2_MOUSE Zinc finger protein ZIC 2 OS=Mus musculus OX=10090 GN=Zic2 PE=1 SV=2	Zinc finger protein ZIC 2	Zic2	0.881043	0.359525	-0.54921		3.79651	0	1.57028	+	0.86012	0.110148	-0.344663		2.93767	0.0104	1.77483	+
tr|A2A7I1|A2A7I1_MOUSE Zinc finger protein 978 (Fragment) OS=Mus musculus OX=10090 GN=Zfp978 PE=1 SV=8		Gm13145	0.815758	0.348564	-0.777513		3.92593	0	6.70809	+	4.67581	0	-3.16557	+	2.62757	0.0104516	4.32003	+

## Sheet: 77 Pml-dependent S2 targets
Supplementary Data 5
Specific His10-SUMO2 targets identified by quantitative LC-MS/MS analyses after His-pulldown from His10-S2 or control (Ctrl) Pml+/+ and Pml-/- mESCs. Fold change (differences in Log2), p-values (Standard T-test in Log10) and q-value between LFQs are indicated for each target. Red, increased; Black "de novo"; Green, decreased.
			77 PML-dependent S2 targets			Background control
Fasta headers	Protein names	Gene names	-Log p-value (Log10)	q-value	Fold change His10-S2 Pml+/+ mESCs versus His10-S2 Pml-/- mESCs (Log2)	Significant (FDR=0.05 S0=0.1)	-Log p-value (Log10)	q-value	Fold change Ctrl Pml+/+ mESCs versus Ctrl Pml-/- mESCs (Log2)
sp|Q60953|PML_MOUSE Protein PML OS=Mus musculus OX=10090 GN=Pml PE=1 SV=3	Protein PML	Pml	7.34266	0	10.3268		NaN	1	0
sp|Q80Z37|TOPRS_MOUSE E3 ubiquitin-protein ligase Topors OS=Mus musculus OX=10090 GN=Topors PE=1 SV=1	E3 ubiquitin-protein ligase Topors	Topors	2.3498	0.000603774	4.14379		NaN	1	0
sp|Q60953-2|PML_MOUSE Isoform 2 of Protein PML OS=Mus musculus OX=10090 GN=Pml;tr|F7BTZ2|F7BTZ2_MOUSE Protein PML (Fragment) OS=Mus musculus OX=10090 GN=Pml PE=1 SV=1	Protein PML	Pml	4.93574	0	3.93289		NaN	1	0
sp|Q9CWH0|DPPA2_MOUSE Developmental pluripotency-associated protein 2 OS=Mus musculus OX=10090 GN=Dppa2 PE=1 SV=1	Developmental pluripotency-associated protein 2	Dppa2	2.03363	0.00126761	3.40014		NaN	1	0
sp|Q7TN75|PEG10_MOUSE Retrotransposon-derived protein PEG10 OS=Mus musculus OX=10090 GN=Peg10 PE=1 SV=2	Retrotransposon-derived protein PEG10	Peg10	5.77905	0	3.06848	+	3.86977	0.016	2.62829
sp|Q9ERU9|RBP2_MOUSE E3 SUMO-protein ligase RanBP2 OS=Mus musculus OX=10090 GN=Ranbp2 PE=1 SV=2	E3 SUMO-protein ligase RanBP2	Ranbp2	5.86713	0	2.99272		0.242736	0.641854	0.657911
tr|F6ZBR8|F6ZBR8_MOUSE Protein Wiz OS=Mus musculus OX=10090 GN=Wiz PE=1 SV=3;sp|O88286-3|WIZ_MOUSE Isoform 2 of Protein Wiz OS=Mus musculus OX=10090 GN=Wiz;sp|O88286-2|WIZ_MOUSE Isoform S of Protein Wiz OS=Mus musculus OX=10090 GN=Wiz;sp|O88286|WIZ_MOUSE P	Protein Wiz	Wiz	4.2468	0	2.66662		0.598947	0.317284	1.15246
sp|B2RY56|RBM25_MOUSE RNA-binding protein 25 OS=Mus musculus OX=10090 GN=Rbm25 PE=1 SV=2;tr|S4R2B0|S4R2B0_MOUSE RNA-binding protein 25 (Fragment) OS=Mus musculus OX=10090 GN=Rbm25 PE=1 SV=1	RNA-binding protein 25	Rbm25	1.86788	0.00212571	2.62015		0.27419	0.624793	-0.46391
tr|Q80XB1|Q80XB1_MOUSE Lethal(3)malignant brain tumor-like protein 2 OS=Mus musculus OX=10090 GN=L3mbtl2 PE=1 SV=1;tr|G3UY70|G3UY70_MOUSE Lethal(3)malignant brain tumor-like protein 2 OS=Mus musculus OX=10090 GN=L3mbtl2 PE=1 SV=1;sp|P59178|LMBL2_MOUSE Leth	Lethal(3)malignant brain tumor-like protein 2	L3mbtl2	4.7244	0	2.51372		NaN	1	0
sp|E9Q5G3|KIF23_MOUSE Kinesin-like protein KIF23 OS=Mus musculus OX=10090 GN=Kif23 PE=1 SV=1;tr|A0A1L1SRP4|A0A1L1SRP4_MOUSE Kinesin-like protein (Fragment) OS=Mus musculus OX=10090 GN=Kif23 PE=1 SV=1	Kinesin-like protein KIF23	Kif23	2.13305	0.00125	2.2673		0.154812	0.76269	0.325321
sp|Q61687|ATRX_MOUSE Transcriptional regulator ATRX OS=Mus musculus OX=10090 GN=Atrx PE=1 SV=3	Transcriptional regulator ATRX	Atrx	2.82871	0	2.2651		0.0515204	0.912397	0.110996
tr|Q6P5E3|Q6P5E3_MOUSE Sal-like 1 (Drosophila) OS=Mus musculus OX=10090 GN=Sall1 PE=1 SV=1;sp|Q9ER74|SALL1_MOUSE Sal-like protein 1 OS=Mus musculus OX=10090 GN=Sall1 PE=1 SV=1	Sal-like protein 1	Sall1	2.89761	0	2.23675		0.0378974	0.931335	-0.126998
tr|Q3UHU8|Q3UHU8_MOUSE General transcription factor II-I OS=Mus musculus OX=10090 GN=Gtf2i PE=1 SV=1;tr|G3UYD0|G3UYD0_MOUSE General transcription factor II-I OS=Mus musculus OX=10090 GN=Gtf2i PE=1 SV=1;sp|Q9ESZ8-5|GTF2I_MOUSE Isoform 5 of General transcrip	General transcription factor II-I	Gtf2i	2.91867	0	2.08043		0.0555851	0.912688	0.0695338
tr|H3BIU2|H3BIU2_MOUSE Zinc finger protein basonuclin-2 OS=Mus musculus OX=10090 GN=Bnc2 PE=1 SV=1;sp|Q8BMQ3|BNC2_MOUSE Zinc finger protein basonuclin-2 OS=Mus musculus OX=10090 GN=Bnc2 PE=1 SV=3;sp|Q8BMQ3-2|BNC2_MOUSE Isoform 2 of Zinc finger protein baso	Zinc finger protein basonuclin-2	Bnc2	2.15872	0.00124138	2.04806		NaN	1	0
sp|Q3TIX9|SNUT2_MOUSE U4/U6.U5 tri-snRNP-associated protein 2 OS=Mus musculus OX=10090 GN=Usp39 PE=1 SV=2	U4/U6.U5 tri-snRNP-associated protein 2	Usp39	3.28785	0	1.98519		0.275086	0.611976	0.634278
tr|Q3LR78|Q3LR78_MOUSE CtBP-interacting BTB zinc finger protein OS=Mus musculus OX=10090 GN=Zbtb38 PE=1 SV=1;tr|F6Z595|F6Z595_MOUSE Zinc finger and BTB domain-containing 38 OS=Mus musculus OX=10090 GN=Zbtb38 PE=1 SV=1		Zbtb38	1.56796	0.00677551	1.93475		NaN	1	0
tr|E9PW15|E9PW15_MOUSE Polycomb protein Suz12 OS=Mus musculus OX=10090 GN=Suz12 PE=1 SV=1;sp|Q80U70|SUZ12_MOUSE Polycomb protein Suz12 OS=Mus musculus OX=10090 GN=Suz12 PE=1 SV=2	Polycomb protein Suz12	Suz12	1.05992	0.0226324	1.85434		0.052538	0.908249	0.144633
sp|Q02395|MTF2_MOUSE Metal-response element-binding transcription factor 2 OS=Mus musculus OX=10090 GN=Mtf2 PE=1 SV=2;sp|Q02395-2|MTF2_MOUSE Isoform 2 of Metal-response element-binding transcription factor 2 OS=Mus musculus OX=10090 GN=Mtf2;tr|E9QAD3|E9QAD	Metal-response element-binding transcription factor 2	Mtf2	1.2742	0.0119027	1.83519		0.0297949	0.950536	-0.0384054
sp|Q8CCG4|DPPA4_MOUSE Developmental pluripotency-associated protein 4 OS=Mus musculus OX=10090 GN=Dppa4 PE=1 SV=2;tr|E9PUG8|E9PUG8_MOUSE Developmental pluripotency-associated protein 4 OS=Mus musculus OX=10090 GN=Dppa4 PE=1 SV=1	Developmental pluripotency-associated protein 4	Dppa4	3.36807	0	1.81555		0.73525	0.249396	1.23412
tr|E9Q532|E9Q532_MOUSE Rearranged L-myc fusion sequence OS=Mus musculus OX=10090 GN=Rlf PE=1 SV=1;tr|A2A7F4|A2A7F4_MOUSE Rearranged L-myc fusion sequence OS=Mus musculus OX=10090 GN=Rlf PE=1 SV=1		Rlf	3.74437	0	1.65753		0.733798	0.260108	1.0021
sp|A2A791|ZMYM4_MOUSE Zinc finger MYM-type protein 4 OS=Mus musculus OX=10090 GN=Zmym4 PE=1 SV=1;sp|A2A791-2|ZMYM4_MOUSE Isoform 2 of Zinc finger MYM-type protein 4 OS=Mus musculus OX=10090 GN=Zmym4;tr|F6VYE2|F6VYE2_MOUSE Zinc finger MYM-type protein 4 (Fr	Zinc finger MYM-type protein 4	Zmym4	2.02672	0.00210169	1.54559		NaN	1	0
sp|Q8BFV2|PCID2_MOUSE PCI domain-containing protein 2 OS=Mus musculus OX=10090 GN=Pcid2 PE=1 SV=1	PCI domain-containing protein 2	Pcid2	1.63026	0.00689879	1.5096		0.273036	0.641174	-0.319643
sp|Q7TSZ8|NACC1_MOUSE Nucleus accumbens-associated protein 1 OS=Mus musculus OX=10090 GN=Nacc1 PE=1 SV=1;tr|A0A571BEI5|A0A571BEI5_MOUSE Nucleus accumbens-associated protein 1 (Fragment) OS=Mus musculus OX=10090 GN=Nacc1 PE=1 SV=1	Nucleus accumbens-associated protein 1	Nacc1	3.08771	0.000719101	1.44423		NaN	1	0
sp|Q9Z1Q9|SYVC_MOUSE Valine--tRNA ligase OS=Mus musculus OX=10090 GN=Vars1 PE=1 SV=1;tr|G3UY93|G3UY93_MOUSE Valyl-tRNA synthetase (Fragment) OS=Mus musculus OX=10090 GN=Vars PE=1 SV=1	Valine--tRNA ligase	Vars	0.8447	0.0476402	1.42902		1.31666	0.0769293	-1.54485
sp|Q9Z315|SNUT1_MOUSE U4/U6.U5 tri-snRNP-associated protein 1 OS=Mus musculus OX=10090 GN=Sart1 PE=1 SV=1	U4/U6.U5 tri-snRNP-associated protein 1	Sart1	3.19811	0	1.40728		0.403647	0.475837	0.911338
tr|E9QLG3|E9QLG3_MOUSE MAX gene-associated protein OS=Mus musculus OX=10090 GN=Mga PE=1 SV=1;sp|A2AWL7|MGAP_MOUSE MAX gene-associated protein OS=Mus musculus OX=10090 GN=Mga PE=2 SV=1;sp|A2AWL7-3|MGAP_MOUSE Isoform 3 of MAX gene-associated protein OS=Mus m	MAX gene-associated protein	Mga	3.1041	0.000703297	1.38559		0.628966	0.314626	0.929159
sp|F8VPQ2|ARI4A_MOUSE AT-rich interactive domain-containing protein 4A OS=Mus musculus OX=10090 GN=Arid4a PE=1 SV=1		Arid4a	1.45946	0.00931579	1.36796		NaN	1	0
tr|A0A087WP74|A0A087WP74_MOUSE Retroelement silencing factor 1 OS=Mus musculus OX=10090 GN=Resf1 PE=1 SV=1;sp|Q5DTW7-3|RESF1_MOUSE Isoform 2 of Retroelement silencing factor 1 OS=Mus musculus OX=10090 GN=Resf1;sp|Q5DTW7|RESF1_MOUSE Retroelement silencing f	Uncharacterized protein KIAA1551	2810474O19Rik;Kiaa1551	1.63607	0.00722179	1.31974		NaN	1	0
sp|B2RRF6|Z518A_MOUSE Zinc finger protein 518A OS=Mus musculus OX=10090 GN=Znf518a PE=2 SV=1	Zinc finger protein 518A	Znf518a	2.85294	0.000561404	1.26189		0.218395	0.662952	0.656716
sp|Q8BIZ6|SNIP1_MOUSE Smad nuclear-interacting protein 1 OS=Mus musculus OX=10090 GN=Snip1 PE=1 SV=1	Smad nuclear-interacting protein 1	Snip1	5.09228	0	1.19111		0.103727	0.832652	0.380735
sp|Q8BHX3|BOREA_MOUSE Borealin OS=Mus musculus OX=10090 GN=Cdca8 PE=1 SV=2;sp|Q8BHX3-2|BOREA_MOUSE Isoform 2 of Borealin OS=Mus musculus OX=10090 GN=Cdca8	Borealin	Cdca8	2.97712	0.000571429	1.16843		0.0465267	0.919322	-0.142952
sp|Q3UH06|RREB1_MOUSE Ras-responsive element-binding protein 1 OS=Mus musculus OX=10090 GN=Rreb1 PE=1 SV=2;sp|Q3UH06-3|RREB1_MOUSE Isoform 3 of Ras-responsive element-binding protein 1 OS=Mus musculus OX=10090 GN=Rreb1;sp|Q3UH06-2|RREB1_MOUSE Isoform 2 of	Ras-responsive element-binding protein 1	Rreb1	1.55716	0.00878644	1.13254		0.320832	0.573062	0.616922
sp|P62983|RS27A_MOUSE Ubiquitin-40S ribosomal protein S27a OS=Mus musculus OX=10090 GN=Rps27a PE=1 SV=2	Ubiquitin-40S ribosomal protein S27a;Ubiquitin;40S ribosomal protein S27a	Rps27a	4.01407	0	1.13088	+	3.7347	0.0135	1.13751
sp|P46061|RAGP1_MOUSE Ran GTPase-activating protein 1 OS=Mus musculus OX=10090 GN=Rangap1 PE=1 SV=2	Ran GTPase-activating protein 1	Rangap1	3.47548	0	1.1203		0.0510889	0.912948	-0.123341
tr|A2A7B5|A2A7B5_MOUSE PR domain-containing 2, with ZNF domain OS=Mus musculus OX=10090 GN=Prdm2 PE=1 SV=1		Prdm2	1.72085	0.00725	1.10291		0.33165	0.584586	-0.415767
sp|P61957|SUMO2_MOUSE Small ubiquitin-related modifier 2 OS=Mus musculus OX=10090 GN=Sumo2 PE=1 SV=1;tr|D3YW94|D3YW94_MOUSE Small ubiquitin-related modifier 2 OS=Mus musculus OX=10090 GN=Sumo2 PE=4 SV=1;tr|H7BWX9|H7BWX9_MOUSE Small ubiquitin-related modifi	Small ubiquitin-related modifier 2	Sumo2	2.93161	0.000983051	1.09272		1.11039	0.108816	-1.63282
sp|Q8BX22|SALL4_MOUSE Sal-like protein 4 OS=Mus musculus OX=10090 GN=Sall4 PE=1 SV=2;sp|Q8BX22-2|SALL4_MOUSE Isoform 2 of Sal-like protein 4 OS=Mus musculus OX=10090 GN=Sall4	Sal-like protein 4	Sall4	1.9694	0.00382692	1.09178		0.00473089	0.995584	-0.0169902
sp|E9Q6W4|ZN296_MOUSE Zinc finger protein 296 OS=Mus musculus OX=10090 GN=Znf296 PE=1 SV=1		Zfp296	2.43373	0.00115385	1.08617		0.17262	0.726208	0.561467
sp|Q9EPL8|IPO7_MOUSE Importin-7 OS=Mus musculus OX=10090 GN=Ipo7 PE=1 SV=2	Importin-7	Ipo7	2.45575	0.00116129	1.06971		1.01637	0.212865	0.546384
sp|Q8CBD1|NRIP1_MOUSE Nuclear receptor-interacting protein 1 OS=Mus musculus OX=10090 GN=Nrip1 PE=1 SV=1	Nuclear receptor-interacting protein 1	Nrip1	1.07379	0.0302738	1.03712		NaN	1	0
sp|B1AWL2|ZN462_MOUSE Zinc finger protein 462 OS=Mus musculus OX=10090 GN=Znf462 PE=1 SV=1;tr|B1AWL4|B1AWL4_MOUSE Zinc finger protein 462 OS=Mus musculus OX=10090 GN=Zfp462 PE=1 SV=1;tr|B1AWL5|B1AWL5_MOUSE Zinc finger protein 462 OS=Mus musculus OX=10090 G		Zfp462	4.20535	0	1.03607		1.68443	0.106182	0.484474
tr|B7ZWL1|B7ZWL1_MOUSE CCR4-NOT transcription complex subunit 1 OS=Mus musculus OX=10090 GN=Cnot1 PE=1 SV=1;tr|A0A1D5RMJ8|A0A1D5RMJ8_MOUSE CCR4-NOT transcription complex subunit 1 OS=Mus musculus OX=10090 GN=Cnot1 PE=1 SV=1;sp|Q6ZQ08-2|CNOT1_MOUSE Isoform	CCR4-NOT transcription complex subunit 1	Cnot1	1.96601	0.00440741	1.01		0.107837	0.865512	0.0761886
sp|Q64127|TIF1A_MOUSE Transcription intermediary factor 1-alpha OS=Mus musculus OX=10090 GN=Trim24 PE=1 SV=1;sp|Q64127-2|TIF1A_MOUSE Isoform Short of Transcription intermediary factor 1-alpha OS=Mus musculus OX=10090 GN=Trim24;tr|E9Q1U8|E9Q1U8_MOUSE Transc	Transcription intermediary factor 1-alpha	Trim24	2.20848	0.00256995	0.940722		NaN	1	0
sp|Q05AH6|SPNDC_MOUSE Spindlin interactor and repressor of chromatin-binding protein OS=Mus musculus OX=10090 GN=Spindoc PE=1 SV=1;sp|Q05AH6-2|SPNDC_MOUSE Isoform 2 of Spindlin interactor and repressor of chromatin-binding protein OS=Mus musculus OX=10090	Uncharacterized protein C11orf84 homolog		3.62878	0.000688172	0.93921		0.728011	0.283282	0.74055
sp|F7BJB9|MORC3_MOUSE MORC family CW-type zinc finger protein 3 OS=Mus musculus OX=10090 GN=Morc3 PE=1 SV=1;tr|A0A0J9YU83|A0A0J9YU83_MOUSE MORC family CW-type zinc finger protein 3 (Fragment) OS=Mus musculus OX=10090 GN=Morc3 PE=1 SV=2		Morc3	3.02418	0.00142857	0.862721		NaN	1	0
tr|Q80XN4|Q80XN4_MOUSE Zinc finger protein 871 OS=Mus musculus OX=10090 GN=Zfp871 PE=1 SV=1;tr|G5E905|G5E905_MOUSE Zinc finger protein 871 OS=Mus musculus OX=10090 GN=Zfp871 PE=1 SV=1		Zfp871	1.91318	0.00693651	0.84291		0.0800175	0.869725	0.235476
sp|Q62318|TIF1B_MOUSE Transcription intermediary factor 1-beta OS=Mus musculus OX=10090 GN=Trim28 PE=1 SV=3;sp|Q62318-2|TIF1B_MOUSE Isoform 2 of Transcription intermediary factor 1-beta OS=Mus musculus OX=10090 GN=Trim28	Transcription intermediary factor 1-beta	Trim28	2.48295	0.00202174	0.808042		0.529598	0.374779	-0.891231
sp|P63166|SUMO1_MOUSE Small ubiquitin-related modifier 1 OS=Mus musculus OX=10090 GN=Sumo1 PE=1 SV=1;tr|A0A087WRQ4|A0A087WRQ4_MOUSE Small ubiquitin-related modifier 1 OS=Mus musculus OX=10090 GN=Sumo1 PE=1 SV=1	Small ubiquitin-related modifier 1	Sumo1	2.13997	0.00516364	0.775763	+	1.93974	0.023831	-2.50594
sp|Q80Y84|KDM5B_MOUSE Lysine-specific demethylase 5B OS=Mus musculus OX=10090 GN=Kdm5b PE=1 SV=1;sp|Q80Y84-2|KDM5B_MOUSE Isoform 2 of Lysine-specific demethylase 5B OS=Mus musculus OX=10090 GN=Kdm5b	Lysine-specific demethylase 5B	Kdm5b	1.6366	0.0126826	0.681452		NaN	1	0
tr|E9QKA2|E9QKA2_MOUSE Steroid hormone receptor ERR2 OS=Mus musculus OX=10090 GN=Esrrb PE=1 SV=1;tr|G5E8P8|G5E8P8_MOUSE Steroid hormone receptor ERR2 OS=Mus musculus OX=10090 GN=Esrrb PE=1 SV=1;sp|Q61539|ERR2_MOUSE Steroid hormone receptor ERR2 OS=Mus musc	Steroid hormone receptor ERR2	Esrrb	1.38795	0.0273564	0.570721		0.178675	0.726356	-0.417273
sp|P28658|ATX10_MOUSE Ataxin-10 OS=Mus musculus OX=10090 GN=Atxn10 PE=1 SV=2	Ataxin-10	Atxn10	1.12024	0.0420469	0.570053		0.272764	0.648872	-0.273435
tr|G3UW89|G3UW89_MOUSE Zinc finger protein 423 OS=Mus musculus OX=10090 GN=Zfp423 PE=1 SV=1;sp|Q80TS5-2|ZN423_MOUSE Isoform 2 of Zinc finger protein 423 OS=Mus musculus OX=10090 GN=Znf423;sp|Q80TS5|ZN423_MOUSE Zinc finger protein 423 OS=Mus musculus OX=100	Zinc finger protein 423	Zfp423;Znf423	1.81505	0.0160225	0.479534		0.573602	0.542731	0.177285
sp|Q9Z1F9|SAE2_MOUSE SUMO-activating enzyme subunit 2 OS=Mus musculus OX=10090 GN=Uba2 PE=1 SV=1	SUMO-activating enzyme subunit 2	Uba2	1.53742	0.0304785	0.445328		0.0569562	0.903002	-0.223891
tr|F6WJB7|F6WJB7_MOUSE Ubiquitinyl hydrolase 1 (Fragment) OS=Mus musculus OX=10090 GN=Usp34 PE=1 SV=1;sp|Q6ZQ93|UBP34_MOUSE Ubiquitin carboxyl-terminal hydrolase 34 OS=Mus musculus OX=10090 GN=Usp34 PE=1 SV=3;sp|Q6ZQ93-2|UBP34_MOUSE Isoform 2 of Ubiquitin	Ubiquitin carboxyl-terminal hydrolase;Ubiquitin carboxyl-terminal hydrolase 34	Usp34	3.04461	0.0083346	0.399372		0.115079	0.859385	0.0831742
tr|F6VKC7|F6VKC7_MOUSE Zinc finger protein 988 OS=Mus musculus OX=10090 GN=Zfp988 PE=1 SV=2;tr|L7MUC9|L7MUC9_MOUSE Zinc finger protein 986 (Fragment) OS=Mus musculus OX=10090 GN=Zfp986 PE=4 SV=1		Gm13151;Gm13235	4.38167	0.00480734	-0.352546	+	1.95185	0.0491156	0.8006
sp|P09242|PPBT_MOUSE Alkaline phosphatase, tissue-nonspecific isozyme OS=Mus musculus OX=10090 GN=Alpl PE=1 SV=2	Alkaline phosphatase, tissue-nonspecific isozyme	Alpl	3.06816	0.00906397	-0.365978	+	2.56973	0.0483288	0.510797
tr|G3UWU3|G3UWU3_MOUSE Zinc finger protein OS=Mus musculus OX=10090 GN=Prdm5 PE=4 SV=1;sp|Q9CXE0|PRDM5_MOUSE PR domain zinc finger protein 5 OS=Mus musculus OX=10090 GN=Prdm5 PE=2 SV=2;tr|E9Q707|E9Q707_MOUSE Zinc finger protein OS=Mus musculus OX=10090 GN=	PR domain zinc finger protein 5	Prdm5	3.84452	0.00134328	-0.580078		0.255095	0.662069	0.269775
sp|P63280|UBC9_MOUSE SUMO-conjugating enzyme UBC9 OS=Mus musculus OX=10090 GN=Ube2i PE=1 SV=1;tr|G3UYP0|G3UYP0_MOUSE SUMO-conjugating enzyme UBC9 (Fragment) OS=Mus musculus OX=10090 GN=Ube2i PE=1 SV=1;tr|Q8CFZ0|Q8CFZ0_MOUSE SUMO-conjugating enzyme UBC9 OS=	SUMO-conjugating enzyme UBC9	Ube2i	1.65763	0.0136744	-0.603371		0.0463783	0.926701	0.0607576
sp|Q8C0P7|ZN451_MOUSE E3 SUMO-protein ligase ZNF451 OS=Mus musculus OX=10090 GN=Znf451 PE=1 SV=1	Zinc finger protein 451	Znf451	2.22712	0.00388293	-0.804683	+	2.18729	0.0353786	-0.925844
tr|A2A9J5|A2A9J5_MOUSE Zinc finger protein 980 OS=Mus musculus OX=10090 GN=Zfp980 PE=4 SV=1		Gm13242	3.71464	0.00064	-0.829732	+	1.89754	0.0237895	2.7081
tr|A2A799|A2A799_MOUSE Zinc finger protein 979 OS=Mus musculus OX=10090 GN=Zfp979 PE=4 SV=1		2610305D13Rik	3.69085	0	-1.00609		1.52129	0.0971911	0.650334
tr|K7N769|K7N769_MOUSE Zinc finger protein 998 OS=Mus musculus OX=10090 GN=Zfp998 PE=1 SV=2		2410141K09Rik	4.85043	0	-1.03697		0.0195248	0.977708	-0.0123925
tr|A2AWF2|A2AWF2_MOUSE Reduced expression 2 OS=Mus musculus OX=10090 GN=Rex2 PE=1 SV=1		Rex2	4.07646	0	-1.23905	+	1.90121	0.0501419	0.801338
sp|Q923B1|DBR1_MOUSE Lariat debranching enzyme OS=Mus musculus OX=10090 GN=Dbr1 PE=1 SV=2	Lariat debranching enzyme	Dbr1	1.02125	0.030553	-1.26646	+	1.90657	0.0498278	-0.824431
sp|Q6P5D8|SMHD1_MOUSE Structural maintenance of chromosomes flexible hinge domain-containing protein 1 OS=Mus musculus OX=10090 GN=Smchd1 PE=1 SV=2	Structural maintenance of chromosomes flexible hinge domain-containing protein 1	Smchd1	2.29389	0.00167089	-1.27763		NaN	1	0
tr|A2A7V0|A2A7V0_MOUSE Zinc finger protein 600 OS=Mus musculus OX=10090 GN=Zfp600 PE=4 SV=1		Zfp600	2.95679	0.000615385	-1.30239		1.24409	0.11253	0.815053
tr|L7N208|L7N208_MOUSE Zinc finger protein 997 OS=Mus musculus OX=10090 GN=Zfp997 PE=4 SV=1;tr|A0A571BGF1|A0A571BGF1_MOUSE Zinc finger protein 997 (Fragment) OS=Mus musculus OX=10090 GN=Zfp997 PE=4 SV=1		Gm10324	4.55092	0	-1.36574		0.0342515	0.953008	0.0213089
tr|Q60I23|Q60I23_MOUSE Sox2 protein OS=Mus musculus OX=10090 GN=Sox2 PE=1 SV=1;sp|P48432|SOX2_MOUSE Transcription factor SOX-2 OS=Mus musculus OX=10090 GN=Sox2 PE=1 SV=2	Transcription factor SOX-2	Sox2	3.9395	0	-2.09245		NaN	1	0
sp|P30415|NKTR_MOUSE NK-tumor recognition protein OS=Mus musculus OX=10090 GN=Nktr PE=1 SV=4;tr|Q8CBP6|Q8CBP6_MOUSE NK-tumor recognition protein (Fragment) OS=Mus musculus OX=10090 GN=Nktr PE=1 SV=1	NK-tumor recognition protein;Putative peptidyl-prolyl cis-trans isomerase	Nktr	3.82904	0	-2.13355		NaN	1	0
tr|F7CVJ5|F7CVJ5_MOUSE AHNAK nucleoprotein 2 (Fragment) OS=Mus musculus OX=10090 GN=Ahnak2 PE=1 SV=1;tr|F7DBB3|F7DBB3_MOUSE AHNAK nucleoprotein 2 (Fragment) OS=Mus musculus OX=10090 GN=Ahnak2 PE=1 SV=1;tr|E9PYB0|E9PYB0_MOUSE AHNAK nucleoprotein 2 (Fragment		Ahnak2	2.61166	0.000646465	-2.31185		NaN	1	0
tr|A0A0A6YWR8|A0A0A6YWR8_MOUSE Mitogen-activated protein kinase kinase kinase kinase 4 OS=Mus musculus OX=10090 GN=Map4k4 PE=1 SV=1;tr|A0A0A6YW53|A0A0A6YW53_MOUSE Mitogen-activated protein kinase kinase kinase kinase 4 OS=Mus musculus OX=10090 GN=Map4k4 PE	Mitogen-activated protein kinase kinase kinase kinase 4	Map4k4	3.41975	0	-2.42343	+	3.84811	0.0130909	-2.35631
tr|F7AIG4|F7AIG4_MOUSE Predicted gene 10772 OS=Mus musculus OX=10090 GN=Gm10772 PE=4 SV=2		Gm10772	5.80894	0	-2.43955		1.60954	0.108146	-0.50818
sp|Q3UNW5|TF2L1_MOUSE Transcription factor CP2-like protein 1 OS=Mus musculus OX=10090 GN=Tfcp2l1 PE=1 SV=2	Transcription factor CP2-like protein 1	Tfcp2l1	2.61353	0.000666667	-2.70227		0.344621	0.567103	-0.472043
sp|Q91W43|GCSP_MOUSE Glycine dehydrogenase (decarboxylating), mitochondrial OS=Mus musculus OX=10090 GN=Gldc PE=1 SV=1	Glycine dehydrogenase (decarboxylating), mitochondrial	Gldc	4.42427	0	-3.01786		0.295082	0.596991	-0.573539
tr|A2A7I1|A2A7I1_MOUSE Zinc finger protein 978 (Fragment) OS=Mus musculus OX=10090 GN=Zfp978 PE=1 SV=8		Gm13145	4.67581	0	-3.16557	+	2.62757	0.0104516	4.32003
tr|Q9D308|Q9D308_MOUSE RIKEN cDNA 9030624G23 gene OS=Mus musculus OX=10090 GN=9030624G23Rik PE=2 SV=1		9030624G23Rik	1.71928	0.00265241	-3.50186		0.081175	0.864669	-0.423742
tr|G3X9M2|G3X9M2_MOUSE SKI/DACH domain-containing protein 1 OS=Mus musculus OX=10090 GN=Skida1 PE=4 SV=1;sp|Q80YR3|SKDA1_MOUSE SKI/DACH domain-containing protein 1 OS=Mus musculus OX=10090 GN=Skida1 PE=2 SV=1	SKI/DACH domain-containing protein 1	Skida1	3.52976	0	-4.88914	+	2.29013	0.0161538	-2.18671
