# Supplementary material for: Exploration of nuclear body-enhanced sumoylation reveals that PML represses 2-cell features of embryonic stem cells
Source: Nat Commun. 2022 Sep 29;13:5726. doi: 10.1038/s41467-022-33147-6 (PMC9522831; doi:10.1038/s41467-022-33147-6)
Supplement: Supplementary file 9 — Supplementary Data 6 [file 41467_2022_33147_MOESM9_ESM.xlsx]

## Sheet: TEs_RNAseq
Tessier et al. Supplementary Data 6
Transposable elements expression in Pml-/- vs Pml+/+ mESCs from RNAseq multireads analysis
TE	log2FoldChange	lfcSE	stat	pvalue	padj	cutoff Sam <0,05
L1M4b:L1:LINE	14518.7	11.0427	0.620813	17.7874	8.84515e-71	7.96948e-68
IAPEz-int:ERVK:LTR	486903	8.41116	0.56847	14.7961	1.55169e-49	6.99037e-47
L1MA4A:L1:LINE	2032.58	8.94294	0.798338	11.202	3.98846e-29	1.19787e-26
Lx4B:L1:LINE	6034.11	8.89355	0.892395	9.96594	2.1484e-23	4.83928e-21
Lx5c:L1:LINE	2827.92	5.10571	0.563336	9.06336	1.26496e-19	2.27945e-17
ERVB4_1B-I_MM-int:ERVK:LTR	1093.3	7.10721	0.836225	8.49915	1.90982e-17	2.86792e-15
L1VL2:L1:LINE	2570.03	6.04759	0.757105	7.98778	1.37392e-15	1.76843e-13
MTEa:ERVL-MaLR:LTR	974.919	3.56687	0.464289	7.68245	1.5608e-14	1.75785e-12
ID4:ID:SINE	5924.76	5.42561	0.83926	6.46476	1.01462e-10	1.01575e-08
LTRIS4B:ERV1:LTR	542.146	-4.83556	0.773299	-6.25315	4.02252e-10	3.62429e-08
ERVB7_2B-LTR_MM:ERVK:LTR	41325.6	11.1347	1.80449	6.17057	6.80425e-10	5.5733e-08
L1MC4:L1:LINE	6634.98	8.04625	1.51862	5.29839	1.16825e-07	8.77162e-06
ERVB4_2-I_MM-int:ERVK:LTR	1606.27	7.25029	1.3835	5.24055	1.601e-07	1.10962e-05
RMER13A1:ERVK:LTR	79.6681	3.49623	0.730724	4.78461	1.71319e-06	0.000110256
Lx7:L1:LINE	4090.01	4.17526	0.878524	4.75258	2.00836e-06	0.000120635
L1MC4a:L1:LINE	255.536	4.28492	0.907381	4.72229	2.33201e-06	0.000124035
MT2B1:ERVL:LTR	4416.82	7.1713	1.51884	4.72157	2.34028e-06	0.000124035
ORR1C2:ERVL-MaLR:LTR	7535.94	5.83206	1.25288	4.65492	3.24112e-06	0.000157226
RLTR28B:ERVL:LTR	114.777	7.0371	1.51328	4.65024	3.31554e-06	0.000157226
MLTR18D_MM:ERVK:LTR	20675	4.37597	0.947936	4.61632	3.90609e-06	0.000175969
RMER17D2:ERVK:LTR	485.249	4.0596	0.893089	4.54557	5.47864e-06	0.00023506
B3:B2:SINE	200615	5.32536	1.18701	4.48638	7.12359e-06	0.000271965
MER2:TcMar-Tigger:DNA	16964.9	4.37485	0.975008	4.48699	7.22379e-06	0.000271965
RMER19B2:ERVK:LTR	103.783	3.23006	0.719395	4.48996	7.24434e-06	0.000271965
Lx2:L1:LINE	3354.84	3.74677	0.841236	4.45389	8.433e-06	0.000303925
L1MCa:L1:LINE	415.231	6.56392	1.50196	4.37025	1.24105e-05	0.000430072
RLTR20A3_MM:ERVK:LTR	183.977	6.18524	1.42877	4.32906	1.49749e-05	0.000499719
IAPEY4_I-int:ERVK:LTR	833.417	5.66274	1.32594	4.27075	1.83766e-05	0.000577239
MTC:ERVL-MaLR:LTR	91492	7.61693	1.7781	4.28375	1.91571e-05	0.000577239
MusHAL1:L1:LINE	464.533	5.48836	1.28835	4.25999	1.94819e-05	0.000577239
RMER17A2:ERVK:LTR	858.043	5.75947	1.35219	4.25936	2.04439e-05	0.000577239
URR1B:hAT-Charlie:DNA	27158.9	3.37323	0.789153	4.27449	2.05013e-05	0.000577239
L2c:L2:LINE	3511.82	5.18037	1.22468	4.23	2.33696e-05	0.000638061
LTRIS2:ERV1:LTR	144.089	-2.58431	0.613398	-4.21311	2.51876e-05	0.000667471
B2_Mm1a:B2:SINE	30917.8	-1.98029	0.472593	-4.19025	2.78643e-05	0.000717306
ERVB4_1-I_MM-int:ERVK:LTR	41.9833	7.51049	1.80327	4.16494	3.11434e-05	0.000779449
MERVL-int:ERVL:LTR	1168.29	4.48564	1.0821	4.1453	3.39367e-05	0.000826403
MLT1A0:ERVL-MaLR:LTR	188.362	2.61987	0.635969	4.11949	3.79718e-05	0.000900331
MLTR31E_MM:ERVK:LTR	36.7424	-3.12471	0.763898	-4.09049	4.30469e-05	0.000982536
MuRRS-int:ERV1:LTR	150.223	5.63544	1.37873	4.08742	4.36198e-05	0.000982536
B3A:B2:SINE	8035.18	2.12941	0.532291	4.00047	6.32181e-05	0.00138926
RLTR6-int:ERV1:LTR	4162.67	3.46696	0.871796	3.9768	6.98499e-05	0.00149845
MER21C:ERVL:LTR	129.068	2.76623	0.699755	3.95315	7.713e-05	0.00161614
RLTR17D_Mm:ERVK:LTR	23.4883	3.29935	0.848263	3.88953	0.000100437	0.00205668
RLTR20C1_MM:ERVK:LTR	537.859	3.15718	0.830135	3.80322	0.000142829	0.00285975
RLTR1B-int:ERV1:LTR	1065.18	-2.21315	0.590764	-3.74626	0.000179492	0.0035157
L1MB3:L1:LINE	467.314	4.21684	1.14405	3.6859	0.000227899	0.00436887
L1_Mm:L1:LINE	9634.36	3.64897	1.0135	3.60036	0.000317773	0.00596487
Tigger12:TcMar-Tigger:DNA	112.982	-2.06563	0.575034	-3.59219	0.000327909	0.00602952
MER31B:ERV1:LTR	126.708	6.51753	1.82427	3.57268	0.000353349	0.00632511
RLTR19:ERVK:LTR	69.4867	-3.07959	0.862816	-3.56924	0.000358025	0.00632511
L1Md_F2:L1:LINE	240761	2.33483	0.658916	3.54344	0.000394948	0.00684323
L1_Mur2:L1:LINE	4829.67	4.1012	1.17324	3.49562	0.000472954	0.00804022
RMER17B:ERVK:LTR	155.673	1.9555	0.567675	3.44475	0.000571581	0.00953694
Lx9:L1:LINE	1577.81	3.73319	1.1021	3.38734	0.000705732	0.0115612
IAPLTR2a2_Mm:ERVK:LTR	32.8745	3.31097	0.989356	3.34659	0.000818114	0.0131629
MER33:hAT-Charlie:DNA	131.71	3.41671	1.02644	3.3287	0.000872538	0.0137922
L1MEc:L1:LINE	43.6284	2.2731	0.686656	3.31039	0.000931657	0.0144728
MTC-int:ERVL-MaLR:LTR	125.344	2.71591	0.828209	3.27926	0.0010408	0.0158943
L1VL4:L1:LINE	96.1483	1.83048	0.583837	3.13526	0.00171701	0.0254808
ZP3AR:Satellite:Satellite	117.623	-2.88195	0.919612	-3.13388	0.00172512	0.0254808
L1MC5a:L1:LINE	487.15	4.02667	1.29694	3.10473	0.00190451	0.0276768
RMER5:ERV1:LTR	3885.67	5.01335	1.6262	3.08287	0.00205015	0.0293204
RSINE1:B4:SINE	7965.68	2.04022	0.664175	3.0718	0.00212769	0.0299539
L2:L2:LINE	2491.8	2.06874	0.677185	3.05491	0.00225127	0.0312061
RCHARR1:hAT-Charlie:DNA	200.571	2.98736	0.985529	3.03123	0.00243561	0.0332498
RLTR13B4:ERVK:LTR	23.398	2.75482	0.914965	3.01085	0.00260515	0.0350335
LTR78B:ERV1:LTR	12.5243	5.11019	1.70194	3.00257	0.00267711	0.0354717
MLT1J1:ERVL-MaLR:LTR	45.4534	3.1508	1.05119	2.99737	0.00272322	0.0355597
Lx3A:L1:LINE	718.531	3.25116	1.09125	2.9793	0.00288911	0.037187
B1_Mur4:Alu:SINE	7376.44	1.94937	0.657761	2.96365	0.00304017	0.0385802
RLTR51A_Mm:ERVK:LTR	190.43	3.20002	1.08682	2.94438	0.00323601	0.0404951
RLTR27:ERVK:LTR	134.458	2.10551	0.732469	2.87455	0.0040461	0.0499389

## Sheet: TE_Families
Tessier et al. Supplementary Data 6
TE families in Pml-/- vs Pml+/+ mESCs from RNAseq multireads analysis.
gene_id	family_id	class_id
MER2	TcMar-Tigger	DNA
MER33	hAT-Charlie	DNA
RCHARR1	hAT-Charlie	DNA
Tigger12	TcMar-Tigger	DNA
URR1B	hAT-Charlie	DNA
L1_Mm	L1	LINE
L1_Mur2	L1	LINE
L1M4b	L1	LINE
L1MA4A	L1	LINE
L1MB3	L1	LINE
L1MC4	L1	LINE
L1MC4a	L1	LINE
L1MC5a	L1	LINE
L1MCa	L1	LINE
L1Md_F2	L1	LINE
L1MEc	L1	LINE
L1VL2	L1	LINE
L1VL4	L1	LINE
L2	L2	LINE
L2c	L2	LINE
Lx2	L1	LINE
Lx3A	L1	LINE
Lx4B	L1	LINE
Lx5c	L1	LINE
Lx7	L1	LINE
Lx9	L1	LINE
MusHAL1	L1	LINE
LTR78B	ERV1	LTR
LTRIS2	ERV1	LTR
LTRIS4B	ERV1	LTR
MER31B	ERV1	LTR
MuRRS-int	ERV1	LTR
RLTR1B-int	ERV1	LTR
RLTR6-int	ERV1	LTR
RMER5	ERV1	LTR
ERVB4_1-I_MM-int	ERVK	LTR
ERVB4_1B-I_MM-int	ERVK	LTR
ERVB4_2-I_MM-int	ERVK	LTR
ERVB7_2B-LTR_MM	ERVK	LTR
IAPEY4_I-int	ERVK	LTR
IAPEz-int	ERVK	LTR
IAPLTR2a2_Mm	ERVK	LTR
MLTR18D_MM	ERVK	LTR
MLTR31E_MM	ERVK	LTR
RLTR13B4	ERVK	LTR
RLTR17D_Mm	ERVK	LTR
RLTR19	ERVK	LTR
RLTR20A3_MM	ERVK	LTR
RLTR20C1_MM	ERVK	LTR
RLTR27	ERVK	LTR
RLTR51A_Mm	ERVK	LTR
RMER13A1	ERVK	LTR
RMER17A2	ERVK	LTR
RMER17B	ERVK	LTR
RMER17D2	ERVK	LTR
RMER19B2	ERVK	LTR
MER21C	ERVL	LTR
MERVL-int	ERVL	LTR
MT2B1	ERVL	LTR
RLTR28B	ERVL	LTR
MLT1A0	ERVL-MaLR	LTR
MLT1J1	ERVL-MaLR	LTR
MTC-int	ERVL-MaLR	LTR
MTC	ERVL-MaLR	LTR
MTEa	ERVL-MaLR	LTR
ORR1C2	ERVL-MaLR	LTR
ZP3AR	Satellite	Satellite
B1_Mur4	Alu	SINE
B2_Mm1a	B2	SINE
B3	B2	SINE
B3A	B2	SINE
ID4	ID	SINE
RSINE1	B4	SINE

## Sheet:  PmlKOvsWT_Microarray analysis
Tessier et al. Supplementary Data 6
Genes differentially transcribed in Pml-/- vs Pml+/+ mESCs from Affimetrix transcriptomics analysis.
PROBEID	ENTREZID	SYMBOL	GENENAME	logFC	AveExpr	t	P.Value	adj.P.Val	B
TC1900000897.mm.1	14869	Gstp2	glutathione S-transferase, pi 2	2.30693401451147	9.24005151647124	68.3589725334556	4.70308773468041e-18	1.17266789576521e-13	30.5255130004877
TC0200005030.mm.1	21817	Tgm2	transglutaminase 2, C polypeptide	2.33100455799199	7.52026441204296	60.7974968522877	2.15975037079098e-17	2.69256078726511e-13	29.402550995612
TC1200001142.mm.1	75745	Rian	RNA imprinted and accumulated in nucleus	-2.83734552250566	3.92534403906915	-54.4964619276016	8.95056766444557e-17	7.43911513817619e-13	28.2838948011856
TC1100000989.mm.1	327959	Xaf1	XIAP associated factor 1	2.11402970070056	8.41893778518796	53.0468213374734	1.27033359613684e-16	7.91862447151897e-13	27.9985938046856
TC1900000896.mm.1	14870	Gstp1	glutathione S-transferase, pi 1	2.06700995119707	9.54852028814263	47.0878296851971	5.96441424224044e-16	2.80786379152404e-12	26.6960567151248
TC1400002266.mm.1	13850	Ephx2	epoxide hydrolase 2, cytoplasmic	2.97981903650204	7.46727714982377	46.6371848678442	6.7567108162125e-16	2.80786379152404e-12	26.5881657932208
TC1100000442.mm.1	13591	Ebf1	early B cell factor 1	-1.984181136097	7.19240202518104	-45.3431561830337	9.73203142487834e-16	3.46654959354167e-12	26.2702398311668
TC1500002333.mm.1	20401	Sh3bp1	SH3-domain binding protein 1	1.99347284922661	8.10793863618533	44.7361663001595	1.15899774803111e-15	3.61230623117597e-12	26.116825182406
TC1400000805.mm.1	30054	Rnf17	ring finger protein 17	2.41662826163532	5.54252668813707	43.7411029458407	1.55132351536487e-15	4.29785561467863e-12	25.859161686401
TC1400002281.mm.1	12177	Bnip3l	BCL2/adenovirus E1B interacting protein 3-like	1.38960041102216	8.48648467206123	43.1393146933886	1.85637760610339e-15	4.6286919230582e-12	25.6994991778016
TC1900000714.mm.1	226180	Ina	internexin neuronal intermediate filament protein, alpha	-2.00641601010112	8.32058065078498	-40.0245570121294	4.89965644178734e-15	1.09340337303782e-11	24.8236054977827
TC1000000776.mm.1	54427	Dnmt3l	DNA (cytosine-5-)-methyltransferase 3-like	-1.24906762290417	8.50134164175365	-39.8044034737436	5.26222847375226e-15	1.09340337303782e-11	24.7583664167623
TC1400001057.mm.1	67302	Zc3h13	zinc finger CCCH type containing 13	1.47203133743182	8.3612670120266	39.3960548672677	6.01349375696358e-15	1.09387993095126e-11	24.6361265273989
TC1400002290.mm.1	108912	Cdca2	cell division cycle associated 2	1.53246314126226	8.66466633098067	39.2113759217221	6.39047215621739e-15	1.09387993095126e-11	24.5803100345021
TC0200003809.mm.1	545428	Ccdc141	coiled-coil domain containing 141	-1.70790676933408	6.03962712726418	-38.7856475328131	7.35994400954712e-15	1.09387993095126e-11	24.450355886546
TC1400002260.mm.1	71988	Esco2	establishment of sister chromatid cohesion N-acetyltransferase 2	1.61371643888253	8.81241976679411	38.6693148789103	7.65159036481333e-15	1.09387993095126e-11	24.4145300031359
TC1400002368.mm.1	319448	Fndc3a	fibronectin type III domain containing 3A	1.35906928494814	8.6023860652957	38.610715750638	7.80318728046062e-15	1.09387993095126e-11	24.3964320470329
TC1100003141.mm.1	237831	Slc13a5	solute carrier family 13 (sodium-dependent citrate transporter), member 5	2.60989293162786	6.83665452044756	38.5751451617662	7.8967830099955e-15	1.09387993095126e-11	24.3854293438098
TC1700000055.mm.1	77106	Tmem181a	transmembrane protein 181A	2.28701112467305	8.0317916278528	38.1095637232069	9.23982033785902e-15	1.21255621212725e-11	24.2402234957405
TC1400002337.mm.1	57746	Piwil2	piwi-like RNA-mediated gene silencing 2	1.67578162108168	6.46776828424458	37.6988094473693	1.06298693178072e-14	1.32522580785102e-11	24.1102508054259
TC1000000402.mm.1	12484	Cd24a	CD24a antigen	-1.84465764748648	8.43077971787137	-37.1861675443519	1.2688516021806e-14	1.50654980232244e-11	23.9455278053582
TC0300000418.mm.1	74434	Sohlh2	spermatogenesis and oogenesis specific basic helix-loop-helix 2	2.12679384374706	7.20905882000652	37.0418066856324	1.33428678470603e-14	1.51223212226637e-11	23.8986296021142
TC1400002490.mm.1	66897	Naa16	N(alpha)-acetyltransferase 16, NatA auxiliary subunit	1.61721687076009	6.77540554545402	36.5975221349305	1.55950679110674e-14	1.57536271249435e-11	23.7528582618526
TC1200000833.mm.1	14281	Fos	FBJ osteosarcoma oncogene	1.44838425199115	8.84342811719002	36.5827967644007	1.56763945363679e-14	1.57536271249435e-11	23.7479892857067
TC0100002365.mm.1	212712	Satb2	special AT-rich sequence binding protein 2	-1.32120443799974	7.01763736971634	-36.5614096893654	1.57953267876629e-14	1.57536271249435e-11	23.7409132793024
TC1400002331.mm.1	219158	Ccar2	cell cycle activator and apoptosis regulator 2	1.31327325675054	7.98653280075031	36.0766907901741	1.87686016386694e-14	1.7999088971484e-11	23.5791566694759
TC1400002383.mm.1	19645	Rb1	RB transcriptional corepressor 1	1.72667022871366	7.28295898292131	35.949931064734	1.96418764234852e-14	1.81389091386363e-11	23.5364129982473
TC1400002473.mm.1	219181	Akap11	A kinase (PRKA) anchor protein 11	1.34689727244938	8.21203332581757	35.6099838780922	2.22070632270094e-14	1.96177121692007e-11	23.4208616840579
TC1700001386.mm.1	100040525	Tmem181c-ps	transmembrane protein 181C, pseudogene	2.16077684443256	7.28512945987781	35.5353950918655	2.28167824218666e-14	1.96177121692007e-11	23.3953272055687
TC0100003806.mm.1	226849	Ppp2r5a	protein phosphatase 2, regulatory subunit B', alpha	1.31633185714124	9.36174108952456	35.0478535491956	2.72737880776324e-14	2.22864418890636e-11	23.2267940258631
TC0800001533.mm.1	19341	Rab4a	RAB4A, member RAS oncogene family	-0.908289079526432	8.89480764663847	-35.0049793638149	2.77083379546391e-14	2.22864418890636e-11	23.2118366255058
TC0600000277.mm.1	17294	Mest	mesoderm specific transcript	-1.01009683898074	8.186473568987	-34.6704500367726	3.13660691798489e-14	2.44400490290735e-11	23.0943599989337
TC1400002267.mm.1	19229	Ptk2b	PTK2 protein tyrosine kinase 2 beta	1.37731750400457	6.70192546802915	34.2012684861403	3.73980523498684e-14	2.80945400009975e-11	22.9272622273731
TC0X00002593.mm.1	100316809	Mir1906-1	microRNA 1906-1	-2.79701579532443	5.3788237758283	-34.1375097167572	3.83097120411453e-14	2.80945400009975e-11	22.9043410109899
TC1500001131.mm.1	105855	Nckap1l	NCK associated protein 1 like	-1.94269803624903	6.29512055757159	-33.8420886060606	4.28573220664978e-14	2.97908263288653e-11	22.7974601325647
TC1400001067.mm.1	27275	Nufip1	nuclear fragile X mental retardation protein interacting protein 1	1.40999311461439	9.08658684747835	33.83262135651	4.30123424977602e-14	2.97908263288653e-11	22.7940164150424
TC1400002293.mm.1	68813	Dock5	dedicator of cytokinesis 5	1.57231678302562	7.6782189227921	33.5865820460941	4.72602528844459e-14	3.18483012275885e-11	22.704111517259
TC1400002430.mm.1	67554	Slc25a30	solute carrier family 25, member 30	1.14437602651467	7.30700403772779	33.4654477216499	4.95155882720862e-14	3.24900441572684e-11	22.6595573726341
TC0200002308.mm.1	15162	Hck	hemopoietic cell kinase	1.18856512063584	8.85313653395583	33.3035074334113	5.2713310267637e-14	3.37013763644426e-11	22.599692056608
TC1300001722.mm.1	20677	Sox4	SRY (sex determining region Y)-box 4	-1.58009297479513	7.1744827899975	-32.9885395696187	5.95872628391757e-14	3.6589992879706e-11	22.4822543492662
TC1400002406.mm.1	380916	Lrch1	leucine-rich repeats and calponin homology (CH) domain containing 1	1.26340639465735	6.83042618423964	32.9638088879861	6.01664276918242e-14	3.6589992879706e-11	22.4729768100007
TC1400002464.mm.1	66148	Dnajc15	DnaJ heat shock protein family (Hsp40) member C15	1.73387389153566	7.34378797333663	32.6896089516637	6.70097248813338e-14	3.97814400045518e-11	22.3695545858698
TC1400001047.mm.1	13885	Esd	esterase D/formylglutathione hydrolase	1.26207894319684	6.51008975515023	31.8743267595982	9.27983043602527e-14	5.14643271706967e-11	22.0558727581876
TC0400001020.mm.1	320508	Cachd1	cache domain containing 1	-1.24691359417734	6.75170243189965	-31.8597670527355	9.33463301619976e-14	5.14643271706967e-11	22.0501851142294
TC0900000412.mm.1	67776	Vwa5a	von Willebrand factor A domain containing 5A	1.47569784326801	4.76268313593102	31.8493773184569	9.37395268769306e-14	5.14643271706967e-11	22.0461245704138
TC1400002433.mm.1	68705	Gtf2f2	general transcription factor IIF, polypeptide 2	1.27036385145248	7.3686762495826	31.8178135591108	9.49450168385357e-14	5.14643271706967e-11	22.0337791771053
TC0900000457.mm.1	71566	Clmp	CXADR-like membrane protein	-1.13824265085242	6.61104250395484	-31.6644095422796	1.01046166250253e-13	5.33713958849059e-11	21.9735733223171
TC1700001247.mm.1	116871	Mta3	metastasis associated 3	1.06565150285568	9.08543131653432	31.6208081561618	1.02856284322643e-13	5.33713958849059e-11	21.9563987427337
TC0400003917.mm.1	14726	Pdpn	podoplanin	-1.25714227462862	6.74246493128729	-31.5500637560287	1.05867881427369e-13	5.33713958849059e-11	21.9284733527573
TC0100001980.mm.1	212442	Lactb2	lactamase, beta 2	1.28662717327984	8.3878048886419	31.511122883053	1.07565962519291e-13	5.33713958849059e-11	21.9130706320965
TC1400002222.mm.1	58865	Tdh	L-threonine dehydrogenase	0.856225648541221	10.4938551514791	31.4750342608009	1.09165845437162e-13	5.33713958849059e-11	21.898776170232
TC0600000324.mm.1	14187	Akr1b8	aldo-keto reductase family 1, member B8	-1.33577150003212	8.31883059354338	-31.3818391950086	1.13416989736117e-13	5.41866343371329e-11	21.8617732831556
TC0100001245.mm.1	68724	Arl8a	ADP-ribosylation factor-like 8A	1.15444811483847	8.29508877274172	31.3442923756706	1.15179739306491e-13	5.41866343371329e-11	21.8468290488573
TC1400001094.mm.1	219189	Vwa8	von Willebrand factor A domain containing 8	1.62104229095271	6.87470702214579	31.2544952977908	1.19516202230424e-13	5.51854997483962e-11	21.8110033248272
TC1100003507.mm.1	217066	Elobl	elongin B-like	-1.82802813583379	7.00238614467247	-31.1928645662668	1.22593928711302e-13	5.55774003361384e-11	21.7863452658259
TC0600003337.mm.1	11857	Arhgdib	Rho, GDP dissociation inhibitor (GDI) beta	-1.39384107579783	6.3288366900702	-30.9386342083794	1.36221179014653e-13	5.89844679085227e-11	21.6840251160186
TC1400002719.mm.1	66573	Dzip1	DAZ interacting protein 1	1.24563867896702	6.23734291371616	30.9249518898616	1.3699938128682e-13	5.89844679085227e-11	21.6784906300714
TC0500000422.mm.1	12933	Crmp1	collapsin response mediator protein 1	-1.55573376365085	7.39073843216444	-30.9113020425799	1.37780503984189e-13	5.89844679085227e-11	21.6729664377619
TC1400002427.mm.1	338337	Cog3	component of oligomeric golgi complex 3	1.38993750394839	8.04210631665676	30.8803113360399	1.39571813852685e-13	5.89844679085227e-11	21.6604137270063
TC1400000742.mm.1	105501	Abhd4	abhydrolase domain containing 4	0.988711725689386	9.56467773010792	30.6774078449565	1.519370070182e-13	6.31399555498631e-11	21.5778645902678
TC1400002349.mm.1	65246	Xpo7	exportin 7	1.1485930917094	8.28524785672231	30.4994603907665	1.63753736032816e-13	6.69350107252827e-11	21.5049451237691
TC0100003123.mm.1	13710	Elf3	E74-like factor 3	1.51042992644048	7.30505794351661	30.3623397907729	1.73533112184345e-13	6.96283723571261e-11	21.4484186079832
TC1700001384.mm.1	547127	Tmem181b-ps	transmembrane protein 181B, pseudogene	1.8511794361458	7.8645968315067	30.306797772817	1.77671518965432e-13	6.96283723571261e-11	21.4254378804367
TC1400002346.mm.1	13829	Dmtn	dematin actin binding protein	1.45592373996261	7.57498884883151	30.2929408415656	1.78720455236066e-13	6.96283723571261e-11	21.4196969301153
TC0200001765.mm.1	20732	Spint1	serine protease inhibitor, Kunitz type 1	0.921895628579701	8.557088087076	30.1039310474906	1.93712917454027e-13	7.43082751353647e-11	21.3410856148578
TC1400001061.mm.1	22070	Tpt1	tumor protein, translationally-controlled 1	1.07013920037147	8.08744272794033	29.6609554041193	2.34420253125032e-13	8.85611301730233e-11	21.1545966140043
TC1400000986.mm.1	21933	Tnfrsf10b	tumor necrosis factor receptor superfamily, member 10b	1.41052648535254	7.77155476893253	29.5903960737357	2.41713422725907e-13	8.9953469884295e-11	21.1245962880792
TC1400002079.mm.1	239102	Zfhx2	zinc finger homeobox 2	0.948174495510583	7.11818364054288	29.53356241536	2.47765345444029e-13	9.08497224014916e-11	21.1003721031216
TC1100001545.mm.1	217149	Cisd3	CDGSH iron sulfur domain 3	1.15597038510008	8.26864661310049	29.4434179915958	2.57701143575682e-13	9.31234828103775e-11	21.0618401075158
TC1300001794.mm.1	23986	Eci2	enoyl-Coenzyme A delta isomerase 2	0.969839148216042	6.97227390505234	29.3258015398476	2.71314287334937e-13	9.66421491487047e-11	21.0113616952119
TC1400001036.mm.1	20916	Sucla2	succinate-Coenzyme A ligase, ADP-forming, beta subunit	1.38766633903775	7.31459653812061	29.2195900726268	2.84273363865799e-13	9.98320007694344e-11	20.9655787206283
TC0200003278.mm.1	64292	Ptges	prostaglandin E synthase	1.17744277697936	6.60666027260405	29.1546478739875	2.92523953505753e-13	1.00076552310879e-10	20.9374913116768
TC0100001168.mm.1	16865	Eif2d	eukaryotic translation initiation factor 2D	0.894621802580358	8.15464775164439	29.1410799805674	2.94280001661324e-13	1.00076552310879e-10	20.9316141975189
TC0600001100.mm.1	74516	A730049H05Rik	RIKEN cDNA A730049H05 gene	-1.5367593097255	5.68806439257071	-29.0818026838108	3.02086147366372e-13	1.00076552310879e-10	20.905900778256
TC1600000109.mm.1	68172	Rpl39l	ribosomal protein L39-like	1.80797327137102	6.79002303673838	29.0563598224302	3.05504737898043e-13	1.00076552310879e-10	20.8948457841003
TC1400001189.mm.1	105439	Slain1	SLAIN motif family, member 1	1.33044750779792	7.28766729778374	29.0193536870598	3.10551494582424e-13	1.00076552310879e-10	20.8787468014066
TC0X00000933.mm.1	236920	Stard8	START domain containing 8	1.07194239407619	6.2866292904802	29.016523673122	3.10941115219182e-13	1.00076552310879e-10	20.8775146818706
TC0600002045.mm.1	11677	Akr1b3	aldo-keto reductase family 1, member B3 (aldose reductase)	-0.801190135516167	9.55674908197232	-29.0011611542175	3.1306533569618e-13	1.00076552310879e-10	20.8708238230659
TC1300001371.mm.1	105203	Tasor2	transcription activation suppressor family member 2	1.64438817274547	6.28787903785227	28.9644578006249	3.18203871291288e-13	1.00142897747229e-10	20.854822000201
TC1400002439.mm.1	67467	Gpalpp1	GPALPP motifs containing 1	1.29066851280891	8.04866100995571	28.9426106875279	3.21305519362248e-13	1.00142897747229e-10	20.8452861898744
TC1700002481.mm.1	21815	Tgif1	TGFB-induced factor homeobox 1	0.842722337941307	9.01684662503277	28.8492990868976	3.34923853910267e-13	1.03098658930847e-10	20.8044651824505
TC1100001875.mm.1	117160	Ttyh2	tweety family member 2	0.818198634699485	8.71092591650172	28.6650255654059	3.63676178403632e-13	1.10584168686782e-10	20.7234082997901
TC0100003069.mm.1	18557	Cdk18	cyclin-dependent kinase 18	0.757274193907458	8.81252748761671	28.5593688324689	3.81350566225698e-13	1.14561385762308e-10	20.6766654801647
TC1400002283.mm.1	71978	Ppp2r2a	protein phosphatase 2, regulatory subunit B, alpha	1.16540674565199	9.35974541722393	28.4959360164948	3.92403857145755e-13	1.16478544929432e-10	20.6485083376971
TC1200000058.mm.1	68832	Ldah	lipid droplet associated hydrolase	1.16624460753099	6.7626678775354	28.4119680210473	4.07568463863646e-13	1.19556612682072e-10	20.6111264545769
TC1200001186.mm.1	723833	Mir300	microRNA 300	-1.99872042031347	3.19291434169049	-28.2854153702808	4.3162715736206e-13	1.25141762112391e-10	20.5545493679076
TC1700002434.mm.1	19328	Rab12	RAB12, member RAS oncogene family	1.07879133264898	6.82477396669383	27.9959634473391	4.92592397967284e-13	1.41175848861107e-10	20.4240639468081
TC1400002392.mm.1	16432	Itm2b	integral membrane protein 2B	1.313278227829	8.31391779016213	27.9509945794787	5.02867549183067e-13	1.41302642537393e-10	20.4036554325023
TC1400002280.mm.1	12934	Dpysl2	dihydropyrimidinase-like 2	1.04845319695932	8.19505497730158	27.9193095572382	5.10245732029121e-13	1.41302642537393e-10	20.3892533976484
TC0800000845.mm.1	15368	Hmox1	heme oxygenase 1	-1.11279237037268	9.58852393229413	-27.9080365050243	5.12898787671212e-13	1.41302642537393e-10	20.3841249334769
TC0400000432.mm.1	22249	Unc13b	unc-13 homolog B	1.20532037541889	6.28993254769159	27.8961888317625	5.1570307495399e-13	1.41302642537393e-10	20.3787325430192
TC1900001270.mm.1	381217	Fam189a2	family with sequence similarity 189, member A2	-1.51650478314136	7.33906419066512	-27.7307106027446	5.56643161199701e-13	1.50862397623406e-10	20.3031458971322
TC0X00002529.mm.1	71967	Mageb16	melanoma antigen family B, 16	2.47867140627691	7.10522423740538	27.5871944202524	5.94985664254275e-13	1.59520134973291e-10	20.2371796301814
TC1700001315.mm.1	17688	Msh6	mutS homolog 6	0.838313674635543	9.67511925101066	27.4426772670812	6.36481190064178e-13	1.68069260252643e-10	20.170363294532
TC1400002327.mm.1	105513	Chmp7	charged multivesicular body protein 7	1.26368149840199	8.33125537692434	27.4297104380942	6.40353722788204e-13	1.68069260252643e-10	20.1643489283856
TC1400002341.mm.1	67065	Polr3d	polymerase (RNA) III (DNA directed) polypeptide D	1.1104924824365	7.67905640908816	27.3558535481621	6.62899777375622e-13	1.70862557477835e-10	20.1300313233979
TC0100002188.mm.1	381337	Fam178b	family with sequence similarity 178, member B	1.04154613642717	6.55867963410799	27.3307455289363	6.70757661623806e-13	1.70862557477835e-10	20.1183412716442
TC0800000843.mm.1	70823	Hmgxb4	HMG box domain containing 4	-0.754864986293868	8.14534662797592	-27.3282182811197	6.7155412821159e-13	1.70862557477835e-10	20.1171639443176
TC0600002472.mm.1	104263	Kdm3a	lysine (K)-specific demethylase 3A	-0.87011367196799	9.59194799595138	-27.3016364049324	6.79993335149212e-13	1.71262159783944e-10	20.1047733058459
TC0100001063.mm.1	81879	Tfcp2l1	transcription factor CP2-like 1	0.931239115595922	10.8608105535415	27.2409761664276	6.99681888492401e-13	1.74458682076695e-10	20.0764471263227
TC0X00000689.mm.1	75590	Dusp9	dual specificity phosphatase 9	1.00513132536498	9.75193276272901	27.1223372201678	7.39983464393516e-13	1.82680670308791e-10	20.0208428031192
TC0800000844.mm.1	21968	Tom1	target of myb1 trafficking protein	-1.13816016614134	8.72471847482881	-26.8726069931303	8.33212296192905e-13	2.03679562679156e-10	19.9029066374262
TC1000001895.mm.1	209558	Enpp3	ectonucleotide pyrophosphatase/phosphodiesterase 3	-1.40893609295406	8.30882793046997	-26.8308509009004	8.49997234375857e-13	2.05765349921627e-10	19.8830681388422
TC0500003131.mm.1	72151	Rfc5	replication factor C (activator 1) 5	-0.752163926621778	9.22687375239057	-26.7448012975017	8.85745048059723e-13	2.12357375272319e-10	19.8420771625554
TC1900001005.mm.1	225849	Ppp2r5b	protein phosphatase 2, regulatory subunit B', beta	-0.907251901292373	7.44178224729426	-26.7187209872382	8.96896389137482e-13	2.12982995873847e-10	19.8296244934434
TC0300000354.mm.1	12457	Noct	nocturnin	0.865150727629043	6.54447027877465	26.6725629939606	9.17004267619512e-13	2.13983886992006e-10	19.8075521440989
TC1400000941.mm.1	67179	Ccdc25	coiled-coil domain containing 25	1.3483613416504	7.4036118821996	26.6696820191342	9.182752830731e-13	2.13983886992006e-10	19.8061730818514
TC1700002588.mm.1	225028	Map4k3	mitogen-activated protein kinase kinase kinase kinase 3	0.925242561052399	8.08087803903432	26.6329469235009	9.34649051567302e-13	2.15782772701658e-10	19.788574258617
TC0800002739.mm.1	16582	Kifc3	kinesin family member C3	-0.760600343062194	7.89801287772494	-26.6040951938125	9.47729104820926e-13	2.16795206418394e-10	19.7747332625255
TC0600000180.mm.1	71777	Ing3	inhibitor of growth family, member 3	-0.940340851404941	7.92547782224177	-26.5765591464367	9.60396421851439e-13	2.17553413368869e-10	19.7615079064227
TC0900002113.mm.1	20660	Sorl1	sortilin-related receptor, LDLR class A repeats-containing	1.37902472120078	7.20278637581115	26.559160643017	9.68493979463563e-13	2.17553413368869e-10	19.7531437036599
TC0700004179.mm.1	64297	Gprc5b	G protein-coupled receptor, family C, group 5, member B	0.875951453176063	7.11972797703823	26.5241834149429	9.84996004060147e-13	2.19214556669658e-10	19.7363102708613
TC0100001353.mm.1	98685	Trmt1l	tRNA methyltransferase 1 like	0.954897458368183	7.70196116684911	26.5064608957873	9.93472563715063e-13	2.19214556669658e-10	19.7277715942334
TC1700001105.mm.1	13823	Epb41l3	erythrocyte membrane protein band 4.1 like 3	1.01300545077064	5.88436591319997	26.3862480906736	1.05308158976752e-12	2.30329266309327e-10	19.669685941808
TC1000001618.mm.1	20431	Pmel	premelanosome protein	-1.01687815718426	7.04630412713054	-26.3525952193938	1.07044972836516e-12	2.30508372881889e-10	19.6533727408361
TC1400002476.mm.1	380921	Dgkh	diacylglycerol kinase, eta	1.59282624950144	7.14268934859106	26.3488722923964	1.07238995966548e-12	2.30508372881889e-10	19.651566640247
TC1400000940.mm.1	52033	Pbk	PDZ binding kinase	1.95769035162458	7.54819202172069	26.3273171483146	1.08369817557313e-12	2.30948122305474e-10	19.6411040627133
TC0600001136.mm.1	17342	Mitf	melanogenesis associated transcription factor	-1.15602497369917	7.8344284840125	-26.1038654932283	1.20878023079737e-12	2.55421409107641e-10	19.5320830272057
TC0X00003361.mm.1	110639	Prps2	phosphoribosyl pyrophosphate synthetase 2	1.12967326312051	8.40821517325524	26.0641395901212	1.23260013176952e-12	2.58265980550766e-10	19.5125931843546
TC1700002162.mm.1	22339	Vegfa	vascular endothelial growth factor A	1.24415077170264	7.63776092410889	26.0090756683331	1.26645515287535e-12	2.61544767083643e-10	19.4855241974977
TC1400001035.mm.1	67381	Med4	mediator complex subunit 4	1.59186434833863	8.41092089076943	26.00463695737	1.26922743310824e-12	2.61544767083643e-10	19.4833394140259
TC1100002227.mm.1	14783	Grb10	growth factor receptor bound protein 10	0.908474385385329	8.81890356957854	25.8868506836112	1.34522953886844e-12	2.74934043624146e-10	19.4252132607184
TC1400000781.mm.1	74551	Pck2	phosphoenolpyruvate carboxykinase 2 (mitochondrial)	1.09260149284364	7.61384464307903	25.8009709460526	1.40372350826553e-12	2.84556438659291e-10	19.3826489728634
TC0600000014.mm.1	170676	Peg10	paternally expressed 10	-1.27576685061449	9.17463221733727	-25.7153128687403	1.4647996542988e-12	2.94542859518437e-10	19.3400392374611
TC0900002389.mm.1	18854	Pml	promyelocytic leukemia	-1.05520359497724	8.64186449720596	-25.6539739494961	1.51028890890901e-12	3.00505066814106e-10	19.3094309973575
TC0700000766.mm.1	74400	Zfp819	zinc finger protein 819	-0.881953103961334	7.41162801235431	-25.6430418520777	1.51855452067769e-12	3.00505066814106e-10	19.303967432263
TC1700001390.mm.1	22350	Ezr	ezrin	0.661478917539457	9.66080616781612	25.531104850222	1.60604370027256e-12	3.15315697815718e-10	19.2478770282746
TC1800000249.mm.1	225341	Lims2	LIM and senescent cell antigen like domains 2	1.30012407734796	6.74318737013444	25.24829963471	1.85216352661738e-12	3.60795666974045e-10	19.1049591064528
TC1400000569.mm.1	11546	Parp2	poly (ADP-ribose) polymerase family, member 2	1.01164035750721	7.99112341129797	25.1762061120938	1.92119507489555e-12	3.7097388927181e-10	19.0682462868435
TC0800000416.mm.1	319520	Dusp4	dual specificity phosphatase 4	-1.61465709661963	6.68363399946921	-25.1629664762908	1.93417043415959e-12	3.7097388927181e-10	19.0614916889402
TC0100001176.mm.1	98396	Slc41a1	solute carrier family 41, member 1	0.789958860150479	9.46571720902467	25.0975423162121	1.99968680635258e-12	3.80612143737368e-10	19.028056618481
TC0100003124.mm.1	215615	Rnpep	arginyl aminopeptidase (aminopeptidase B)	1.18464166615167	7.45017559297867	24.848178617349	2.27215760197124e-12	4.2721282274691e-10	18.8997433362843
TC0900001978.mm.1	19143	St14	suppression of tumorigenicity 14 (colon carcinoma)	1.16251049423881	7.64572893049713	24.8425180930298	2.27878821790884e-12	4.2721282274691e-10	18.8968144117962
TC0700001166.mm.1	116904	Alpk3	alpha-kinase 3	0.933353329748692	7.01039977878639	24.8072107865973	2.32061888143742e-12	4.28872153674826e-10	18.87852898073
TC0500003449.mm.1	68929	Mospd3	motile sperm domain containing 3	-0.827494011736389	8.16350712948621	-24.8060234884212	2.32203981495554e-12	4.28872153674826e-10	18.8779135954683
TC0200004843.mm.1	68738	Acss1	acyl-CoA synthetase short-chain family member 1	-0.912829835176307	9.45064170674421	-24.6950025542081	2.45913217281945e-12	4.50852952919706e-10	18.8202289636858
TC0100002236.mm.1	54610	Tbc1d8	TBC1 domain family, member 8	0.960125150840772	6.98906626021996	24.6616031944766	2.50205863928178e-12	4.55345268631053e-10	18.8028201614446
TC1400000743.mm.1	69089	Oxa1l	oxidase assembly 1-like	0.800503729179418	9.43096213336542	24.6350451151835	2.53676733269876e-12	4.55345268631053e-10	18.7889590024299
TC1400002099.mm.1	56187	Rabggta	Rab geranylgeranyl transferase, a subunit	0.73954254194885	8.09676135011591	24.6203088182681	2.55624917782964e-12	4.55345268631053e-10	18.7812608667111
TC1200001127.mm.1	17263	Meg3	maternally expressed 3	-1.12599601626597	4.87443867832425	-24.6199819345308	2.5566831478442e-12	4.55345268631053e-10	18.7810900484062
TC1400002025.mm.1	114741	Supt16	SPT16, facilitates chromatin remodeling subunit	0.79479058080738	10.0088356864693	24.604882755781	2.57681536694692e-12	4.55675988364925e-10	18.7731970532183
TC0100000374.mm.1	20849	Stat4	signal transducer and activator of transcription 4	1.3485279474422	7.00503349003458	24.5732228979404	2.61958399521206e-12	4.59976812229701e-10	18.7566300282768
TC0800000783.mm.1	67023	Use1	unconventional SNARE in the ER 1 homolog (S. cerevisiae)	-0.6937658725999	8.08471685159941	-24.5178288522474	2.69626153662711e-12	4.69362263666241e-10	18.7275876756722
TC1800001048.mm.1	56386	B4galt6	UDP-Gal:betaGlcNAc beta 1,4-galactosyltransferase, polypeptide 6	-0.730518282853877	9.95337986942236	-24.507599855753	2.7106828414189e-12	4.69362263666241e-10	18.7222169841636
TC0600002548.mm.1	66979	Pole4	polymerase (DNA-directed), epsilon 4 (p12 subunit)	-0.758611045653095	8.3817123979345	-24.2226442662614	3.14769167102276e-12	5.4127271810539e-10	18.5716206977435
TC1400002264.mm.1	268756	Gulo	gulonolactone (L-) oxidase	1.89536430602536	6.46302120960417	24.1711808436026	3.2344000892601e-12	5.52373505654872e-10	18.5442190190586
TC0800000987.mm.1	56452	Orc6	origin recognition complex, subunit 6	-0.75772760792678	8.67788503521574	-24.0728608710393	3.40727800748287e-12	5.77456896626856e-10	18.4916934152186
TC0X00002305.mm.1	109904	Mcf2	mcf.2 transforming sequence	1.00504368588914	7.47769199803771	24.05505967051	3.43962706298579e-12	5.77456896626856e-10	18.4821587672602
TC1100002301.mm.1	55963	Slc1a4	solute carrier family 1 (glutamate/neutral amino acid transporter), member 4	1.22392486981258	6.91054443931198	24.0489787481051	3.4507530920591e-12	5.77456896626856e-10	18.4788999743573
TC1300001395.mm.1	56421	Pfkp	phosphofructokinase, platelet	0.85938989660673	8.06595399379482	24.0030934763802	3.53596556373094e-12	5.87771769107116e-10	18.4542812401685
TC1900000952.mm.1	76308	Rab1b	RAB1B, member RAS oncogene family	-0.69533873696405	10.7984701284661	-23.9834950094781	3.5730484371416e-12	5.9000258100456e-10	18.4437506840961
TC0100002942.mm.1	14633	Gli2	GLI-Kruppel family member GLI2	0.724961557175728	8.72374274412897	23.9533925579303	3.6308228859177e-12	5.95598275246526e-10	18.4275581467225
TC0X00001402.mm.1	237082	Nxt2	nuclear transport factor 2-like export factor 2	1.29407193684151	6.45012866050154	23.9040605295994	3.72768669144537e-12	6.07491110879077e-10	18.4009744061905
TC1600000089.mm.1	268860	Abat	4-aminobutyrate aminotransferase	0.868308331913187	6.60538458859647	23.812613241562	3.91467126375112e-12	6.33820865521886e-10	18.3515396654115
TC1100001952.mm.1	74136	Sec14l1	SEC14-like lipid binding 1	0.660658901805894	9.29511719761145	23.7373914985929	4.07604014762258e-12	6.55690226069816e-10	18.310723235341
TC0X00003064.mm.1	622473	Ripply1	ripply transcriptional repressor 1	-1.65587455506929	6.56759794412416	-23.6748309903918	4.21569682869123e-12	6.73808876452482e-10	18.2766712336046
TC1300000028.mm.1	23849	Klf6	Kruppel-like factor 6	-0.921076227694198	8.30524979468678	-23.6464927977053	4.2806425399086e-12	6.79831471911345e-10	18.26121487924
TC0100001787.mm.1	107508	Eprs	glutamyl-prolyl-tRNA synthetase	0.751080589493764	10.0567167136837	23.6305050423997	4.31775733251207e-12	6.8138583119529e-10	18.2524860067221
TC0100000131.mm.1	71877	Efhc1	EF-hand domain (C-terminal) containing 1	1.51690540209157	5.56649959625349	23.52741407606	4.56554292326752e-12	7.15461766497104e-10	18.19604899176
TC0700003846.mm.1	14275	Folr1	folate receptor 1 (adult)	-0.879576669678817	7.67910353984366	-23.5109130948424	4.60660364045664e-12	7.15461766497104e-10	18.1869910014618
TC0200005087.mm.1	68236	Gtsf1l	gametocyte specific factor 1-like	1.23168243943587	7.77619455546129	23.5056554290212	4.6197699689594e-12	7.15461766497104e-10	18.1841034493079
TC1200001544.mm.1	15902	Id2	inhibitor of DNA binding 2	-1.60627922683922	7.39788604266229	-23.4167014429117	4.84877173131362e-12	7.46291816966504e-10	18.1351443293888
TC0200004383.mm.1	17536	Meis2	Meis homeobox 2	-1.14897323069771	6.4989741759034	-23.3452457347951	5.04156445562291e-12	7.71204712493874e-10	18.0956719864728
TC0100002071.mm.1	68187	Fam135a	family with sequence similarity 135, member A	1.11308642947624	6.51629669714623	23.233761979062	5.35900320465459e-12	8.12725200874747e-10	18.0338299502845
TC1400001000.mm.1	72549	Reep4	receptor accessory protein 4	1.34135658592418	8.53511487249492	23.2272544746137	5.37818473346969e-12	8.12725200874747e-10	18.0302103576878
TC1000003023.mm.1	15364	Hmga2	high mobility group AT-hook 2	-0.760991394775088	7.43640439852255	-23.1945190880196	5.47580153252352e-12	8.22491779590009e-10	18.0119859413205
TC0600000346.mm.1	67705	1810058I24Rik	RIKEN cDNA 1810058I24 gene	-1.10482329474063	7.20049948846764	-23.1717596431566	5.54479167230110e-12	8.27867278785364e-10	17.9992991751977
TC1000003113.mm.1	14632	Gli1	GLI-Kruppel family member GLI1	0.827029822464164	7.59199607089288	23.0327559333084	5.98695873453372e-12	8.8856445885038e-10	17.9215256188877
TC1900000705.mm.1	94279	Sfxn2	sideroflexin 2	-0.898917136736634	7.97796649678826	-22.9950582364037	6.11330437971561e-12	8.99470863303609e-10	17.900347464814
TC0100001955.mm.1	211673	Arfgef1	ADP-ribosylation factor guanine nucleotide-exchange factor 1(brefeldin A-inhibited)	1.11805556885324	7.41978659697732	22.9893771812735	6.13259191311517e-12	8.99470863303609e-10	17.8971527125714
TC1800000490.mm.1	381142	Arl14epl	ADP-ribosylation factor-like 14 effector protein-like	1.32588777774956	6.6438650203469	22.9130616119866	6.39812716511117e-12	9.32929255759544e-10	17.8541550611684
TC0700003771.mm.1	12337	Capn5	calpain 5	0.707162951771797	7.48690054151201	22.8128446629467	6.76575493058664e-12	9.80798450228181e-10	17.7974595675216
TC1400001937.mm.1	100504663	Atg14	autophagy related 14	0.831904205822337	8.08892805326446	22.7904690899272	6.85089759136818e-12	9.8740046556748e-10	17.7847650327915
TC1400002017.mm.1	29811	Ndrg2	N-myc downstream regulated gene 2	0.939972360683632	7.57737258604704	22.777790861339	6.89965086940565e-12	9.88712038952647e-10	17.7775663174689
TC1000003019.mm.1	73914	Irak3	interleukin-1 receptor-associated kinase 3	-0.741251240958677	9.17351766289567	-22.756758480577	6.98135388523528e-12	9.94703301568323e-10	17.7656147374471
TC1400002347.mm.1	14171	Fgf17	fibroblast growth factor 17	1.5993523737851	6.94145019830359	22.6856529136476	7.26536431189335e-12	1.02928746450425e-09	17.7251224574547
TC0400000855.mm.1	20404	Sh3gl2	SH3-domain GRB2-like 2	-0.77117630753241	7.83051975827737	-22.644875128404	7.4338226039669e-12	1.04720301021079e-09	17.7018402097902
TC1900001027.mm.1	22340	Vegfb	vascular endothelial growth factor B	-0.703447395173884	8.53564629523322	-22.6299167747865	7.49666594108103e-12	1.05012285716244e-09	17.6932885567821
TC0900001011.mm.1	208943	Myo5c	myosin VC	0.985532032821379	5.99595208497441	22.608251408278	7.58870151495893e-12	1.05707644454741e-09	17.680891918625
TC0400001639.mm.1	16765	Stmn1	stathmin 1	-0.599643451834813	8.99423475569778	-22.5061656808425	8.03901450469085e-12	1.11358215366645e-09	17.6223103788168
TC1400001785.mm.1	70564	Prxl2a	peroxiredoxin like 2A	0.95546639933315	7.43874382168899	22.4350765204783	8.36952135674134e-12	1.15295936745298e-09	17.581350161283
TC0300002549.mm.1	236539	Phgdh	3-phosphoglycerate dehydrogenase	0.723292716777676	8.71896606549836	22.360629606261	8.73135471873206e-12	1.19619559646629e-09	17.5383082648011
TC1900001484.mm.1	54132	Pdlim1	PDZ and LIM domain 1 (elfin)	-0.897518419131492	7.8922475536142	-22.3218771001515	8.9263260370589e-12	1.21622411698375e-09	17.5158434790618
TC0400003856.mm.1	230868	Igsf21	immunoglobulin superfamily, member 21	0.879597334907244	8.52350682059856	22.2574061293801	9.26113648412956e-12	1.24467200834112e-09	17.4783785667767
TC0600001606.mm.1	13730	Emp1	epithelial membrane protein 1	-0.840951818550554	9.22315364777733	-22.2551226964126	9.27323960536794e-12	1.24467200834112e-09	17.4770495405941
TC1200001663.mm.1	15982	Ifrd1	interferon-related developmental regulator 1	-0.83073628185154	7.52526423140895	-22.2529311266846	9.28487180361947e-12	1.24467200834112e-09	17.4757738465964
TC0100002067.mm.1	98366	Smap1	small ArfGAP 1	0.806076775363215	7.51105325405618	22.2056929794229	9.53944816355911e-12	1.25914202706506e-09	17.4482447479243
TC0100000561.mm.1	66646	Rpe	ribulose-5-phosphate-3-epimerase	1.08755139479938	8.54776104101692	22.2048980289792	9.54379598242735e-12	1.25914202706506e-09	17.4477809456775
TC1700002647.mm.1	12193	Zfp36l2	zinc finger protein 36, C3H type-like 2	1.01107238583281	8.32569317916963	22.2048039434593	9.54431070487274e-12	1.25914202706506e-09	17.4477260516969
TC1400002336.mm.1	213053	Slc39a14	solute carrier family 39 (zinc transporter), member 14	1.11808709741486	7.89696526751142	22.1629826896194	9.77608765325299e-12	1.28293141866426e-09	17.423301289863
TC0400003885.mm.1	74202	Fblim1	filamin binding LIM protein 1	0.605368175335244	10.0148030590244	22.0815963376186	1.02446639492611e-11	1.33738455974281e-09	17.3756302651439
TC0900000497.mm.1	53376	Usp2	ubiquitin specific peptidase 2	0.975650053707724	6.72708892323818	22.0539780748042	1.04091137227343e-11	1.35177521647217e-09	17.3594112700613
TC0500002651.mm.1	29817	Igfbp7	insulin-like growth factor binding protein 7	0.872386870306584	7.23038277793803	21.9672350095425	1.09443316354798e-11	1.41391691709354e-09	17.3083319229978
TC0100002945.mm.1	16324	Inhbb	inhibin beta-B	1.55436761750539	8.58663394251123	21.9101055364055	1.13129381515332e-11	1.45188649592312e-09	17.2745751199427
TC1400001331.mm.1	69634	Clybl	citrate lyase beta like	0.904001564793411	8.31737267581817	21.9037608099351	1.13546910525791e-11	1.45188649592312e-09	17.2708204427016
TC1400000980.mm.1	67464	Entpd4	ectonucleoside triphosphate diphosphohydrolase 4	1.06434820863176	7.27510321936731	21.8775973086209	1.15286236797071e-11	1.46660562668274e-09	17.2553253812139
TC0600003311.mm.1	14760	Gpr19	G protein-coupled receptor 19	-1.12891801306376	6.14702752866189	-21.8448003261226	1.17507102115522e-11	1.48727009347636e-09	17.2358742757528
TC0600000849.mm.1	232086	Tmem150a	transmembrane protein 150A	-1.06456881998214	7.89066895438054	-21.8173361032358	1.19402238435382e-11	1.50358739008901e-09	17.2195623678276
TC0200001561.mm.1	74959	Platr14	pluripotency associated transcript 14	1.5432353483771	6.6396898259828	21.8087367012763	1.20002362488054e-11	1.50358739008901e-09	17.2144504811426
TC0400003522.mm.1	230738	Zc3h12a	zinc finger CCCH type containing 12A	1.19883808394309	7.0617548749704	21.7261148149234	1.25936300632551e-11	1.57004785998601e-09	17.1652284493396
TC1400000976.mm.1	94352	Loxl2	lysyl oxidase-like 2	0.761472428124596	6.51730211756992	21.7153803648485	1.26730110461971e-11	1.57208386779044e-09	17.1588190329402
TC1400002491.mm.1	22380	Wbp4	WW domain binding protein 4	1.31507146714754	7.08197627795104	21.7029342207405	1.27657237343468e-11	1.57574532471388e-09	17.1513834370973
TC1400001102.mm.1	211253	Mtrf1	mitochondrial translational release factor 1	1.25846590726729	5.86893164583407	21.6398283512235	1.32471591143871e-11	1.62711657811886e-09	17.113613938343
TC0100002554.mm.1	111175	Pecr	peroxisomal trans-2-enoyl-CoA reductase	1.10492015247444	7.02506221652776	21.6151419737082	1.34407700464949e-11	1.64280470754561e-09	17.0988075849421
TC1900001549.mm.1	93721	Cpn1	carboxypeptidase N, polypeptide 1	1.04545066241764	7.35763860486346	21.5941965644959	1.3607426486896e-11	1.65506132694763e-09	17.0862311354434
TC0400003934.mm.1	626943	Pramef17	PRAME family member 17	-1.11897846692797	5.90654572700553	-21.5701309290028	1.38016557577977e-11	1.67053633332489e-09	17.0717654551403
TC1400002310.mm.1	67712	Slc25a37	solute carrier family 25, member 37	1.45160469819039	6.47028567392056	21.5619099560863	1.38686867186996e-11	1.67054026398095e-09	17.0668200289729
TC1400002740.mm.1	105445	Dock9	dedicator of cytokinesis 9	0.878990848509341	7.48352500295402	21.5201743817496	1.42144238273534e-11	1.69633928994515e-09	17.0416831167053
TC0700001837.mm.1	17907	Mylpf	myosin light chain, phosphorylatable, fast skeletal muscle	-0.793815332995783	8.33861258960468	-21.5196371179025	1.42189344508918e-11	1.69633928994515e-09	17.0413591968685
TC1500002010.mm.1	12614	Celsr1	cadherin, EGF LAG seven-pass G-type receptor 1	0.864710621559588	6.61057168788889	21.5042861366287	1.43484663938364e-11	1.7036412431615e-09	17.0321004280722
TC1100001841.mm.1	26399	Map2k6	mitogen-activated protein kinase kinase 6	-0.615245726749855	7.03946631432206	-21.4804847096069	1.45518173007432e-11	1.71959721600346e-09	17.0177312405623
TC1200001742.mm.1	112407	Egln3	egl-9 family hypoxia-inducible factor 3	0.828714230069198	7.55936554931227	21.4456323348034	1.48551915084586e-11	1.7471667220373e-09	16.9966605145631
TC0800002377.mm.1	234366	Gatad2a	GATA zinc finger domain containing 2A	-0.522266868087339	10.1011217916171	-21.4350999144069	1.49482035295078e-11	1.74985214462323e-09	16.990285902914
TC1400000945.mm.1	66854	Trim35	tripartite motif-containing 35	1.31192905095145	7.10944603908073	21.3849997006029	1.53992902301028e-11	1.7942331897074e-09	16.9599186761154
TC0100001943.mm.1	17864	Mybl1	myeloblastosis oncogene-like 1	0.939563687021031	6.99391682452584	21.3626355178449	1.56053534213774e-11	1.80978549864476e-09	16.9463391696096
TC1400001152.mm.1	77744	Bora	bora, aurora kinase A activator	0.715392686872665	8.48556888754394	21.3382734159829	1.58332024365004e-11	1.82632975990011e-09	16.9315296882316
TC0100000464.mm.1	72750	Fam117b	family with sequence similarity 117, member B	0.74323417090568	8.21006903785654	21.3317832313468	1.58945038059807e-11	1.82632975990011e-09	16.9275814023968
TC0800002734.mm.1	109006	Ciapin1	cytokine induced apoptosis inhibitor 1	-0.682522936213873	8.44178040261801	-21.2175451526841	1.70163253016756e-11	1.94626172051367e-09	16.8578798327963
TC0400001770.mm.1	18600	Padi2	peptidyl arginine deiminase, type II	0.795645682885543	6.34185988634172	21.1952165934211	1.72453738862208e-11	1.9634527510458e-09	16.8442106796825
TC1400002223.mm.1	210376	Mtmr9	myotubularin related protein 9	0.84652217604802	8.29909973815915	21.1639606245002	1.75715827332344e-11	1.98591587987569e-09	16.8250511949704
TC0900003176.mm.1	102545	Cmtm7	CKLF-like MARVEL transmembrane domain containing 7	0.776900261860977	8.54695674407754	21.1610812646798	1.76019655671985e-11	1.98591587987569e-09	16.8232847095563
TC0300000631.mm.1	54635	Pdgfc	platelet-derived growth factor, C polypeptide	1.06848288848972	6.97560452500055	21.1343603789263	1.78866308256641e-11	2.0089425811131e-09	16.8068795579792
TC0600003383.mm.1	20449	St8sia1	ST8 alpha-N-acetyl-neuraminide alpha-2,8-sialyltransferase 1	-1.28597048930295	7.42731106172294	-21.0628571556639	1.86729901230772e-11	2.08388456114727e-09	16.7628745071535
TC0600001474.mm.1	28040	D6Wsu163e	DNA segment, Chr 6, Wayne State University 163, expressed	-0.814207746975961	7.18613196995868	-21.0526175911521	1.8788607763918e-11	2.08388456114727e-09	16.7565601253606
TC0100003096.mm.1	381290	Atp2b4	ATPase, Ca++ transporting, plasma membrane 4	1.24164736258526	6.17108220518061	21.0512061273872	1.88046052080748e-11	2.08388456114727e-09	16.7556894754075
TC0800000711.mm.1	11966	Atp6v1b2	ATPase, H+ transporting, lysosomal V1 subunit B2	-0.573927119962958	10.2752035073658	-21.0415897624025	1.89139868282163e-11	2.085186398621e-09	16.7497560886201
TC0100001699.mm.1	109232	Sccpdh	saccharopine dehydrogenase (putative)	0.946032849708979	6.71276119800916	21.0354999316132	1.89836092278402e-11	2.085186398621e-09	16.7459971533042
TC0100003129.mm.1	215690	Nav1	neuron navigator 1	0.882129988404424	7.72444249398524	20.9887979136611	1.95267764497711e-11	2.12917968904585e-09	16.7171329122424
TC0200002672.mm.1	21420	Tfap2c	transcription factor AP-2, gamma	1.02373113970032	7.47219572121266	20.9864170396644	1.95549109164795e-11	2.12917968904585e-09	16.7156596290287
TC1400002248.mm.1	54616	Extl3	exostosin-like glycosyltransferase 3	0.994383394150188	7.88581224173142	20.9717586706714	1.97290893753331e-11	2.13117568622529e-09	16.7065852268214
TC1700001313.mm.1	17685	Msh2	mutS homolog 2	0.82765291246335	9.1106415415193	20.9704945683522	1.97441879970338e-11	2.13117568622529e-09	16.7058023648407
TC1400000975.mm.1	67464	Entpd4	ectonucleoside triphosphate diphosphohydrolase 4	1.05318630334315	7.0213969108777	20.9360800158618	2.01600479814129e-11	2.16444844898324e-09	16.6844705566691
TC1100002740.mm.1	19360	Rad50	RAD50 double strand break repair protein	0.859630910840525	8.23435381409048	20.9306877021157	2.02260563332436e-11	2.16444844898324e-09	16.6811248518474
TC0200001916.mm.1	215456	Gpat2	glycerol-3-phosphate acyltransferase 2, mitochondrial	0.774230361657219	5.52696981888465	20.8929909851488	2.06940464185248e-11	2.20506561281837e-09	16.6577106879925
TC1700002431.mm.1	68617	Mtcl1	microtubule crosslinking factor 1	0.686723452972694	6.89712729969071	20.8761884056109	2.09063810923723e-11	2.21821151556259e-09	16.6472602010049
TC1700002488.mm.1	67268	Myl12a	myosin, light chain 12A, regulatory, non-sarcomeric	0.626017671473004	7.02776450791766	20.8593205825354	2.11218968460976e-11	2.23158210152795e-09	16.6367603864173
TC1400002832.mm.1	54196	Pabpn1	poly(A) binding protein, nuclear 1	0.593304053105271	8.58151526815589	20.8208735485914	2.16220985063596e-11	2.26847071617897e-09	16.6127952046804
TC0800000005.mm.1	102098	Arhgef18	rho/rac guanine nucleotide exchange factor (GEF) 18	-0.745950404766493	8.27600110620173	-20.8185294016855	2.1653005151624e-11	2.26847071617897e-09	16.6113325497192
TC1900000051.mm.1	13340	Slc29a2	solute carrier family 29 (nucleoside transporters), member 2	-0.758260125116047	8.31893155644959	-20.7876770316675	2.20642353785747e-11	2.30188135953717e-09	16.5920660244643
TC0700000315.mm.1	71601	Ceacam20	carcinoembryonic antigen-related cell adhesion molecule 20	1.82398469704675	6.41458461822033	20.7590803569071	2.24529002985729e-11	2.32639138527105e-09	16.5741817413699
TC0100001256.mm.1	16763	Lad1	ladinin	0.721186412307897	6.33917273108241	20.7534812301011	2.2529857196983e-11	2.32639138527105e-09	16.570677085843
TC0600002756.mm.1	101401	Adamts9	a disintegrin-like and metallopeptidase (reprolysin type) with thrombospondin type 1 motif, 9	-0.956445481679357	6.49209583654988	-20.7499108990435	2.25790773736903e-11	2.32639138527105e-09	16.5684418027723
TC0600002314.mm.1	69938	Scrn1	secernin 1	-0.980609171437483	6.85192220503113	-20.7025138921003	2.32435502925527e-11	2.38499869545065e-09	16.538730223095
TC1600001277.mm.1	70458	2610318N02Rik	RIKEN cDNA 2610318N02 gene	-0.824307840082495	8.94893594157204	-20.6863864719486	2.34744117023541e-11	2.39881549748565e-09	16.5286044887348
TC0200004165.mm.1	381411	Accsl	1-aminocyclopropane-1-carboxylate synthase (non-functional)-like	0.976989756705828	7.02174360181867	20.6377952670253	2.41850074398065e-11	2.46134275715974e-09	16.4980468275352
TC0300001701.mm.1	12807	Hps3	HPS3, biogenesis of lysosomal organelles complex 2 subunit 1	-0.911421993194459	5.97116004642211	-20.594607901131	2.48359967573662e-11	2.5080992081604e-09	16.4708251999745
TC0800000483.mm.1	68797	Pdgfrl	platelet-derived growth factor receptor-like	-1.14359343264362	5.86287378542379	-20.5939791265411	2.48456125938726e-11	2.5080992081604e-09	16.4704284400646
TC1400002152.mm.1	68514	Micu2	mitochondrial calcium uptake 2	1.54189483899983	5.56017719663273	20.582212366898	2.50263012599775e-11	2.51615240167854e-09	16.4630012540978
TC0600002613.mm.1	73327	Pradc1	protease-associated domain containing 1	-1.00658134512287	7.62514644277822	-20.4943550384983	2.64208930039196e-11	2.64569697252904e-09	16.4074071301476
TC1300002681.mm.1	13206	Ddx4	DEAD (Asp-Glu-Ala-Asp) box polypeptide 4	1.0164504416505	5.95350003256141	20.4580102126254	2.70220240790739e-11	2.69506859355052e-09	16.3843372302544
TC0300002472.mm.1	229589	Prune1	prune exopolyphosphatase	-0.727212675977089	7.65261875743352	-20.409135291774	2.78536756669734e-11	2.76667833996193e-09	16.3532473442944
TC0100003304.mm.1	19775	Xpr1	xenotropic and polytropic retrovirus receptor 1	0.874177227449037	7.61075588731369	20.4028884925077	2.7961937180974e-11	2.76667833996193e-09	16.3492681730779
TC0800000011.mm.1	50767	Pnpla6	patatin-like phospholipase domain containing 6	-0.843263015455685	8.78157994195437	-20.3747772324778	2.84547515402546e-11	2.80431136325972e-09	16.3313459820976
TC0500000652.mm.1	320479	C330024D21Rik	RIKEN cDNA C330024D21 gene	1.38127435120435	6.14795007301573	20.348709513413	2.89200869435377e-11	2.83798208077002e-09	16.3147039390039
TC0100000794.mm.1	208718	Dis3l2	DIS3 like 3'-5' exoribonuclease 2	0.934213416698294	7.08252940208471	20.34294769101	2.90240406912792e-11	2.83798208077002e-09	16.3110225477661
TC1400000962.mm.1	105440	Kctd9	potassium channel tetramerisation domain containing 9	0.903141828753557	7.25805295855986	20.3142707339006	2.95474311306693e-11	2.87787362426605e-09	16.2926840998639
TC1500000982.mm.1	12297	Cacnb3	calcium channel, voltage-dependent, beta 3 subunit	-1.16520758734755	7.87030836059155	-20.3063200093554	2.96943308458808e-11	2.88092780276729e-09	16.2875950379535
TC0500003180.mm.1	23960	Oas1g	2'-5' oligoadenylate synthetase 1G	1.02356519235442	5.19841640038225	20.2969578119162	2.98683160352154e-11	2.88657593807e-09	16.2815999062233
TC0100000289.mm.1	26921	Map4k4	mitogen-activated protein kinase kinase kinase kinase 4	0.697650352934051	8.71017572543764	20.2796292717152	3.01932426811444e-11	2.89425392301139e-09	16.2704959992347
TC0600000615.mm.1	102635415	Halr1	Hoxa adjacent long noncoding RNA 1	-0.714848805719191	8.5159347615631	-20.2781390666405	3.02213622616791e-11	2.89425392301139e-09	16.269540640587
TC0600001602.mm.1	232431	Gprc5a	G protein-coupled receptor, family C, group 5, member A	-0.766621947030139	8.60405108522337	-20.274191235193	3.02959923761119e-11	2.89425392301139e-09	16.2670093691724
TC1400000895.mm.1	13030	Ctsb	cathepsin B	0.791652345119449	9.60255266025862	20.2492473760197	3.07721349951721e-11	2.92550030452599e-09	16.2510041679874
TC0100000657.mm.1	13346	Des	desmin	1.24681626028836	6.66364474598584	20.2448073976756	3.08577276044892e-11	2.92550030452599e-09	16.2481531418407
TC0900003344.mm.1	22041	Trf	transferrin	0.951274864084962	6.2665159438934	20.1980834808681	3.1774128845927e-11	2.99055345536333e-09	16.2181115864221
TC0100001644.mm.1	20739	Spta1	spectrin alpha, erythrocytic 1	-1.11450537607775	5.02477438682989	-20.1975993525741	3.178377579495e-11	2.99055345536333e-09	16.2177999393357
TC1400001103.mm.1	211255	Kbtbd7	kelch repeat and BTB (POZ) domain containing 7	1.76737239443663	5.67148046654491	20.1819928410808	3.2096449823272e-11	3.00210288618876e-09	16.2077494856308
TC0100003683.mm.1	226757	Wdr26	WD repeat domain 26	0.730440821565473	8.47345097825234	20.1775093292156	3.21868861798546e-11	3.00210288618876e-09	16.204860672439
TC0100003464.mm.1	98558	Mael	maelstrom spermatogenic transposon silencer	1.22784304582464	6.37551719975975	20.1735128360517	3.22677297464741e-11	3.00210288618876e-09	16.2022851006867
TC0600003038.mm.1	330406	B4galnt3	beta-1,4-N-acetyl-galactosaminyl transferase 3	-1.09141840048407	6.82579873968291	-20.1559187061812	3.26262381191018e-11	3.01340432672622e-09	16.1909402084807
TC1900001355.mm.1	104174	Gldc	glycine decarboxylase	0.76773642079413	7.82389827645494	20.1556906885362	3.26309123372134e-11	3.01340432672622e-09	16.1907931136123
TC0800001116.mm.1	107566	Arl2bp	ADP-ribosylation factor-like 2 binding protein	-0.597464995638251	8.47891125789913	-20.1277564188074	3.3209026962829e-11	3.0554755656501e-09	16.1727597349999
TC1900000078.mm.1	19697	Rela	v-rel reticuloendotheliosis viral oncogene homolog A (avian)	-0.657089730285927	9.83554422980849	-20.1159392411129	3.34568934563931e-11	3.06637778155592e-09	16.1651232720753
TC1700000665.mm.1	70274	Ly6g6e	lymphocyte antigen 6 complex, locus G6E	0.771419982469613	7.40463518764861	20.1078689220202	3.36273110379477e-11	3.06637778155592e-09	16.1599054555173
TC1800001652.mm.1	240442	Adnp2	ADNP homeobox 2	0.771182957859828	8.48720770490508	20.1046068587296	3.36964591379772e-11	3.06637778155592e-09	16.1577957800097
TC1400000854.mm.1	70478	Mipep	mitochondrial intermediate peptidase	1.15609719304039	6.09449781644474	20.0948290943057	3.39046416326168e-11	3.07410303442788e-09	16.1514701042171
TC0900000540.mm.1	59095	Fxyd6	FXYD domain-containing ion transport regulator 6	0.538032623625297	9.63879179180412	20.085692721718	3.41004172190209e-11	3.08065145992415e-09	16.1455565279759
TC1500000102.mm.1	100040052	Gm2573	predicted gene 2573	-0.672858100002674	9.95631859409199	-20.0678954914336	3.44852750486755e-11	3.10417273669197e-09	16.1340292536091
TC0100002288.mm.1	227059	Slc39a10	solute carrier family 39 (zinc transporter), member 10	0.79406148126732	8.84169024464205	20.0469626090459	3.4943921881518e-11	3.12402630218518e-09	16.1204576324452
TC0900001513.mm.1	100504715	Tmppe	transmembrane protein with metallophosphoesterase domain	-0.701627267157924	8.59516650865041	-20.0463963961704	3.49564184771663e-11	3.12402630218518e-09	16.1200903329122
TC1700002701.mm.1	225055	Fbxo11	F-box protein 11	0.964344262121781	7.80580801615492	19.9936838061056	3.61411097502764e-11	3.21836582326211e-09	16.0858494180442
TC0600001340.mm.1	19365	Rad52	RAD52 homolog, DNA repair protein	-0.82838154909266	6.53598881451045	-19.9377350134266	3.74458782841479e-11	3.32268871578984e-09	16.0494053285876
TC0700002033.mm.1	212974	Pgghg	protein glucosylgalactosylhydroxylysine glucosidase	-0.693879838614368	7.36179177928862	-19.9174242477121	3.79319856654083e-11	3.35388698787692e-09	16.0361494107702
TC1800001269.mm.1	22240	Dpysl3	dihydropyrimidinase-like 3	-0.771808710668139	7.12952612335554	-19.9029003016872	3.82837497629687e-11	3.37302832717266e-09	16.0266618283053
TC1400002515.mm.1	56419	Diaph3	diaphanous related formin 3	0.745862604542662	7.94674487583455	19.8630488824655	3.92670597441690e-11	3.43181265158089e-09	16.0005930836305
TC0600003017.mm.1	68465	Adipor2	adiponectin receptor 2	-0.858480877136858	8.19680569476339	-19.8591839790789	3.93638573174033e-11	3.43181265158089e-09	15.9980620267835
TC1400000942.mm.1	12759	Clu	clusterin	1.21243851882337	6.60923700117979	19.8448709247189	3.97245704038231e-11	3.45119316532726e-09	15.988684285771
TC1700002411.mm.1	30960	Vapa	vesicle-associated membrane protein, associated protein A	0.815396119575853	9.39344386789773	19.8213194200819	4.03258596576058e-11	3.49126730799564e-09	15.9732386099527
TC0600002237.mm.1	140488	Igf2bp3	insulin-like growth factor 2 mRNA binding protein 3	-0.604714586631355	9.16132470757493	-19.8122692451138	4.05595123106638e-11	3.49934560537748e-09	15.9672983008541
TC0100001592.mm.1	16456	F11r	F11 receptor	0.583256104597536	7.69241575596029	19.7939072134421	4.1038054696175e-11	3.52842364067044e-09	15.9552374229517
TC1300000148.mm.1	140580	Elmo1	engulfment and cell motility 1	-0.906002887401747	6.9708921003575	-19.7643551188469	4.18210100451222e-11	3.58338510125456e-09	15.9358025411464
TC1800000805.mm.1	17131	Smad7	SMAD family member 7	0.604509207793582	8.4124883466148	19.7131972552481	4.32145825489186e-11	3.69011096326965e-09	15.9020886323227
TC0500001569.mm.1	79565	Mettl27	methyltransferase like 27	-0.952193805827741	7.72914890988786	-19.7018489197102	4.35304293210163e-11	3.70439496481304e-09	15.8945978208801
TC0600002491.mm.1	232087	Mat2a	methionine adenosyltransferase II, alpha	-0.57117713726246	11.2830149169071	-19.6431959006727	4.52028776817034e-11	3.83363453100542e-09	15.8558120482275
TC1700002755.mm.1	76781	Mettl4	methyltransferase like 4	0.848124895343806	7.8063046393422	19.6373414262622	4.53735640153428e-11	3.83506591579172e-09	15.8519341707093
TC1700002561.mm.1	12607	Cebpz	CCAAT/enhancer binding protein zeta	0.737905320795425	8.36305671746762	19.6228388416596	4.57993738721832e-11	3.8579783382737e-09	15.8423229096429
TC0600001394.mm.1	67602	Necap1	NECAP endocytosis associated 1	-0.510780936622357	9.5931821258961	-19.5954609330506	4.66149624068983e-11	3.91345950388418e-09	15.8241591306307
TC1400002208.mm.1	18130	Ints6	integrator complex subunit 6	0.779865314917976	7.76216676978947	19.5658264306311	4.7515392467525e-11	3.97566709995057e-09	15.8044691515414
TC1900000111.mm.1	13660	Ehd1	EH-domain containing 1	-0.638212454972444	8.28455905084414	-19.560158863019	4.76897175779883e-11	3.9769077528079e-09	15.8007000146489
TC0800000981.mm.1	330817	Dhps	deoxyhypusine synthase	-1.07579692237679	7.53564076095451	-19.5377358357998	4.8386179425745e-11	4.02153665933842e-09	15.7857770162315
TC1700002250.mm.1	13164	Dazl	deleted in azoospermia-like	1.23392108976712	5.34551523397884	19.5244658549733	4.8803486909559e-11	4.03813628254753e-09	15.7769373748037
TC0700001631.mm.1	11717	Ampd3	adenosine monophosphate deaminase 3	0.827218632713424	7.02341021763047	19.5184312475049	4.89945375278778e-11	4.03813628254753e-09	15.7729154755502
TC0500000710.mm.1	16590	Kit	KIT proto-oncogene receptor tyrosine kinase	0.795434609424646	8.39337466719554	19.5144805769541	4.91200475114954e-11	4.03813628254753e-09	15.7702817793773
TC0600001571.mm.1	381820	Smim10l1	small integral membrane protein 10 like 1	-0.8645377556825	5.43057748756398	-19.5109120432558	4.92337142012694e-11	4.03813628254753e-09	15.7679023679778
TC0200000641.mm.1	69601	Dab2ip	disabled 2 interacting protein	0.665322357158399	7.86539640142686	19.5041405918434	4.94501793358269e-11	4.04259269363773e-09	15.7633861151738
TC0800000975.mm.1	170833	Hook2	hook microtubule tethering protein 2	-0.545591734629348	8.05304304374154	-19.4531783882153	5.11124799414807e-11	4.15407335525798e-09	15.7293455221021
TC0800001984.mm.1	211323	Nrg1	neuregulin 1	-0.979403803388316	5.29995234813023	-19.452137567739	5.11470490119596e-11	4.15407335525798e-09	15.7286493564157
TC0200000477.mm.1	20181	Rxra	retinoid X receptor alpha	0.695658757077219	7.11364264000506	19.4143424753564	5.24195207476583e-11	4.24359847507179e-09	15.7033440343533
TC0700001391.mm.1	109689	Arrb1	arrestin, beta 1	0.792015916380314	6.24180465506067	19.3969814133944	5.30153877303918e-11	4.27794717692424e-09	15.6917033781801
TC1700002418.mm.1	65960	Twsg1	twisted gastrulation BMP signaling modulator 1	0.657493526643567	8.17824062240025	19.3703300353484	5.39443203706975e-11	4.33886349717088e-09	15.6738129838306
TC1700000078.mm.1	66832	Rsph3a	radial spoke 3A homolog (Chlamydomonas)	0.739492567964011	6.05276408490487	19.2734588039827	5.74708629913781e-11	4.60764790298078e-09	15.608575298142
TC1400002189.mm.1	16648	Kpna3	karyopherin (importin) alpha 3	0.707803733811467	9.2040775137723	19.2593644051307	5.80042670248925e-11	4.62812906196208e-09	15.5990558360974
TC1800001005.mm.1	225207	Zfp521	zinc finger protein 521	-0.999342645912461	5.82603025130622	-19.2569137612602	5.80975533967326e-11	4.62812906196208e-09	15.5973999343636
TC0900000605.mm.1	12955	Cryab	crystallin, alpha B	0.867651335747242	6.57273447171561	19.2517440606055	5.82948725559059e-11	4.62905844684382e-09	15.5939060654571
TC1900000898.mm.1	225884	Gstp3	glutathione S-transferase pi 3	-1.46722973806027	7.52872119860053	-19.2330501281705	5.90144198960003e-11	4.67131919265673e-09	15.5812641185015
TC0900002480.mm.1	17127	Smad3	SMAD family member 3	0.849653252916519	6.49800500917494	19.2060326079638	6.00712587467131e-11	4.7399264733878e-09	15.5629713142413
TC1400002096.mm.1	28113	Tinf2	Terf1 (TRF1)-interacting nuclear factor 2	0.730038811168356	8.05678631675221	19.1897503347184	6.07179731962065e-11	4.7758420936095e-09	15.5519344887429
TC1900000685.mm.1	107338	Gbf1	golgi-specific brefeldin A-resistance factor 1	-0.793610621655657	8.14630518574639	-19.1775202342737	6.12086570361908e-11	4.79929765578736e-09	15.5436381799126
TC0400001938.mm.1	69743	Casz1	castor zinc finger 1	0.57005976142732	6.68171922559602	19.1705949160225	6.14883951550524e-11	4.80611800876513e-09	15.538938009916
TC0200001448.mm.1	277414	Trp53i11	transformation related protein 53 inducible protein 11	0.54036478306802	9.31558526491103	19.1607163951616	6.18898027086646e-11	4.81073690835155e-09	15.53223055298
TC1500000856.mm.1	83456	Mov10l1	Mov10 like RISC complex RNA helicase 1	0.751230631119692	6.20008012178326	19.1596484576297	6.19333659894461e-11	4.81073690835155e-09	15.5315052206938
TC1900000040.mm.1	18563	Pcx	pyruvate carboxylase	-0.832883720095648	8.18042384258594	-19.1144281081519	6.38085597119652e-11	4.9365062830051e-09	15.5007545253506
TC0500003487.mm.1	231821	Adap1	ArfGAP with dual PH domains 1	-0.80826999785164	6.69608290739251	-19.1111112095932	6.3948485177294e-11	4.9365062830051e-09	15.4984960832436
TC0600002666.mm.1	57905	Isy1	ISY1 splicing factor homolog	-0.596561618805936	8.73388026873686	-19.0710084184915	6.56665775082618e-11	5.03793982643385e-09	15.4711591841512
TC0100003610.mm.1	14194	Fh1	fumarate hydratase 1	0.790944670084034	8.37953416887121	19.0466061461474	6.67362400556023e-11	5.10429880228953e-09	15.4544964972133
TC0600003601.mm.1	108655	Foxp1	forkhead box P1	-0.55695545763153	6.74414077668068	-19.0094977287248	6.83989007767905e-11	5.21546847696787e-09	15.4291163609794
TC1700002692.mm.1	12314	Calm2	calmodulin 2	0.671673069637443	10.3959052389746	19.0027407664931	6.87064099936372e-11	5.22294398408948e-09	15.424489596918
TC0800002594.mm.1	270076	Gcdh	glutaryl-Coenzyme A dehydrogenase	-0.595306323232441	7.98123983007075	-18.9756324222257	6.99551221212474e-11	5.30170521267837e-09	15.4059107541065
TC0100000101.mm.1	70397	Tmem70	transmembrane protein 70	0.733856776183676	6.44809931227763	18.9527763772309	7.10269030392987e-11	5.35265557149079e-09	15.3902254763291
TC0400002743.mm.1	230249	Ecpas	Ecm29 proteasome adaptor and scaffold	1.01624666875019	6.11513885103935	18.949411163873	7.11861907498533e-11	5.35265557149079e-09	15.3879144445249
TC1900000350.mm.1	83921	Cemip2	cell migration inducing hyaluronidase 2	-0.824317087218895	8.11816963468762	-18.9476138229358	7.12714225449162e-11	5.35265557149079e-09	15.3866799666638
TC0300002994.mm.1	18033	Nfkb1	nuclear factor of kappa light polypeptide gene enhancer in B cells 1, p105	0.624827183315902	7.73386338908436	18.9327447626802	7.19807476153216e-11	5.38969357669799e-09	15.3764628447127
TC0200000585.mm.1	98952	Fam102a	family with sequence similarity 102, member A	0.609431420108882	9.30441991309737	18.9205198145348	7.25696161457595e-11	5.4175173921508e-09	15.3680565491952
TC0600001622.mm.1	54343	Atf7ip	activating transcription factor 7 interacting protein	-0.556831448437798	9.58541596898649	-18.90935666717	7.31118596405259e-11	5.42706536579487e-09	15.3603756116004
TC0200003592.mm.1	407823	Baz2b	bromodomain adjacent to zinc finger domain, 2B	0.698810385428527	6.51401842273814	18.9045755568003	7.33454289759348e-11	5.42706536579487e-09	15.3570845164244
TC1400000835.mm.1	69008	Cab39l	calcium binding protein 39-like	1.24278736325312	7.42861905718727	18.9006050317861	7.35400083425632e-11	5.42706536579487e-09	15.3543507545384
TC0600002027.mm.1	66075	Chchd3	coiled-coil-helix-coiled-coil-helix domain containing 3	-0.554297556348049	8.60268055498763	-18.9000318456004	7.35681436447688e-11	5.42706536579487e-09	15.3539560601561
TC1100004038.mm.1	52670	Cpsf4l	cleavage and polyadenylation specific factor 4-like	1.16891346413883	6.98024361598076	18.8901068749811	7.40571565139987e-11	5.44702401333346e-09	15.347119844597
TC0600000609.mm.1	71982	Snx10	sorting nexin 10	-0.749254829171934	7.46747972974559	-18.8777236345106	7.46721916955098e-11	5.47610714039953e-09	15.338585333925
TC0600003072.mm.1	14562	Gdf3	growth differentiation factor 3	-0.780844156760892	8.91376671455435	-18.8652161869288	7.52989683957382e-11	5.50587823454351e-09	15.3299595062143
TC0600002743.mm.1	22044	Trh	thyrotropin releasing hormone	-0.511239666199391	10.6858730540902	-18.8189431168277	7.76674004274103e-11	5.66245310601476e-09	15.2979970093011
TC1700000533.mm.1	224674	Slc37a1	solute carrier family 37 (glycerol-3-phosphate transporter), member 1	-0.698351221315631	7.21994568734589	-18.7854181260363	7.94332731490994e-11	5.77431263177739e-09	15.2747907313647
TC0100001175.mm.1	212933	Pm20d1	peptidase M20 domain containing 1	1.06714348739881	6.82772320884763	18.7781175049833	7.98235099300826e-11	5.78581219940895e-09	15.2697316684716
TC1200001192.mm.1	100040724	Mirg	miRNA containing gene	-1.26187978270522	4.41883231674629	-18.7487924120651	8.1411883329409e-11	5.85497924139594e-09	15.2493905473969
TC1900000894.mm.1	17995	Ndufv1	NADH:ubiquinone oxidoreductase core subunit V1	-0.547390079884398	8.71069121856931	-18.7486401468993	8.14202187194895e-11	5.85497924139594e-09	15.249284846577
TC0800002878.mm.1	67619	Nob1	NIN1/RPN12 binding protein 1 homolog	-0.55600047418965	8.96287899943071	-18.7475079851222	8.1482224944429e-11	5.85497924139594e-09	15.2484988851948
TC1400002867.mm.1	57258	Xpo4	exportin 4	0.909051722341756	7.65777549570084	18.7371881125221	8.20497674178239e-11	5.86788460213395e-09	15.2413325001761
TC0700000316.mm.1	243874	Nlrp9b	NLR family, pyrin domain containing 9B	1.06889242989621	3.78438120033655	18.7356901758527	8.21324988427348e-11	5.86788460213395e-09	15.2402919654033
TC1700001143.mm.1	78785	Clip4	CAP-GLY domain containing linker protein family, member 4	0.8875098985102	5.89118963672483	18.7254526675665	8.27003232301340e-11	5.88151691275874e-09	15.2331782932125
TC0100000811.mm.1	26987	Eif4e2	eukaryotic translation initiation factor 4E member 2	0.642557794768157	8.84750739403622	18.7237516799108	8.27950764569791e-11	5.88151691275874e-09	15.2319959609127
TC1000001786.mm.1	215798	Adgrg6	adhesion G protein-coupled receptor G6	0.862900700535942	4.45914522993693	18.7141689567388	8.33310637732343e-11	5.90277484125518e-09	15.2253331332945
TC0600001998.mm.1	72649	Tmem209	transmembrane protein 209	-0.623274134429918	8.79616934792901	-18.7056716681959	8.38094578394607e-11	5.91984425430344e-09	15.2194221417617
TC0100000814.mm.1	227331	Gigyf2	GRB10 interacting GYF protein 2	0.628329334652603	9.00217638533382	18.6885042160463	8.47850025516577e-11	5.97183404978258e-09	15.207471684053
TC1000001081.mm.1	20962	Sycp3	synaptonemal complex protein 3	1.34794669992785	6.38875541879381	18.6727534158392	8.56907787923414e-11	6.01863064340349e-09	15.1964976917432
TC0800001917.mm.1	72108	Ddhd2	DDHD domain containing 2	-0.908067854652415	6.9590671801944	-18.6403492060056	8.75870892252044e-11	6.13454068185743e-09	15.1738916383888
TC0900000531.mm.1	14012	Mpzl2	myelin protein zero-like 2	0.828162108546575	7.00653657529471	18.6273186715173	8.83623054486309e-11	6.1715006276083e-09	15.164790086483
TC1300001036.mm.1	218442	Serinc5	serine incorporator 5	0.955754821659732	6.39270416291606	18.5908399822789	9.05719619175533e-11	6.30816005154267e-09	15.1392765540228
TC1000003052.mm.1	117600	Srgap1	SLIT-ROBO Rho GTPase activating protein 1	1.05575584226717	5.61513159965667	18.5802100714256	9.12269687953496e-11	6.32147147299006e-09	15.1318324675562
TC1700001270.mm.1	73582	Camkmt	calmodulin-lysine N-methyltransferase	0.878284008061619	7.06818594372528	18.5795123018677	9.12701423869584e-11	6.32147147299006e-09	15.1313436731256
TC0800001903.mm.1	83436	Plekha2	pleckstrin homology domain-containing, family A (phosphoinositide binding specific) member 2	-0.602333278383129	7.64938200025572	-18.5725161494902	9.17042353353025e-11	6.33394294695411e-09	15.1264417840861
TC1900001552.mm.1	12675	Chuk	conserved helix-loop-helix ubiquitous kinase	-0.656535103851372	7.68585456451253	-18.5442985087412	9.34777058996774e-11	6.42401206182057e-09	15.1066521855492
TC0100003743.mm.1	226778	Mark1	MAP/microtubule affinity regulating kinase 1	0.896337195309677	6.46661565855286	18.5435766124865	9.35235573289832e-11	6.42401206182057e-09	15.1061455101684
TC1100000614.mm.1	16362	Irf1	interferon regulatory factor 1	0.671136977366806	6.47868149030031	18.5309668442949	9.43283781372065e-11	6.46149390239865e-09	15.0972919432953
TC0800000821.mm.1	11767	Ap1m1	adaptor-related protein complex AP-1, mu subunit 1	-0.655382334196553	9.08911100373919	-18.5237744632468	9.47907619078379e-11	6.46921328981892e-09	15.0922393325071
TC1700002586.mm.1	20662	Sos1	SOS Ras/Rac guanine nucleotide exchange factor 1	0.993100045922597	7.16515872016451	18.5211517367164	9.49599769019701e-11	6.46921328981892e-09	15.0903963925461
TC1400001993.mm.1	66246	Osgep	O-sialoglycoprotein endopeptidase	0.662390557186306	6.99484839596548	18.5121773076	9.55414543868176e-11	6.49109161765916e-09	15.0840882579249
TC0400002456.mm.1	11828	Aqp3	aquaporin 3	-0.781267035131663	9.29318466332231	-18.5036404928258	9.60981276995613e-11	6.50374484824442e-09	15.0780848853557
TC0100001195.mm.1	213464	Rbbp5	retinoblastoma binding protein 5, histone lysine methyltransferase complex subunit	0.693228926851363	9.41527669784393	18.4993227560748	9.63810066162095e-11	6.50374484824442e-09	15.0750474548116
TC0400001957.mm.1	65945	Clstn1	calsyntenin 1	0.555180101308851	8.1276993774552	18.4959451916625	9.66029129994062e-11	6.50374484824442e-09	15.0726709204055
TC0500003181.mm.1	246730	Oas1a	2'-5' oligoadenylate synthetase 1A	1.29754181032028	5.69575800178741	18.4933915906635	9.67710491176177e-11	6.50374484824442e-09	15.0708738582806
TC0100001985.mm.1	14048	Eya1	EYA transcriptional coactivator and phosphatase 1	-0.643086746343477	7.59409737292673	-18.4766297861555	9.78825245228768e-11	6.56076039369196e-09	15.0590718064941
TC0600003457.mm.1	67456	Ergic2	ERGIC and golgi 2	-0.747006805585119	6.89376910577041	-18.4700222174379	9.83244332193277e-11	6.57271157611452e-09	15.0544164518888
TC1100002225.mm.1	13195	Ddc	dopa decarboxylase	-0.695681270234508	7.39960446738742	-18.46310864154	9.87891021401989e-11	6.58611623733615e-09	15.049543718955
TC1400002032.mm.1	56335	Mettl3	methyltransferase like 3	0.74220302903618	7.37927836191191	18.4353880184989	1.00676058487557e-10	6.69401824621002e-09	15.0299877261978
TC0800002389.mm.1	234374	Ddx49	DEAD (Asp-Glu-Ala-Asp) box polypeptide 49	-0.576881047891872	8.32623318311817	-18.4185026066475	1.01844399527573e-10	6.75369217505455e-09	15.018061226393
TC0800000932.mm.1	68278	Ddx39	DEAD (Asp-Glu-Ala-Asp) box polypeptide 39	-0.629957052453382	8.20706275046614	-18.3941914452175	1.03552191921661e-10	6.84872772778433e-09	15.0008705918646
TC1400000786.mm.1	56739	Rec8	REC8 meiotic recombination protein	0.723098728822904	6.48303142262067	18.3843980936296	1.04248815500859e-10	6.87656075581595e-09	14.9939392206688
TC0500000050.mm.1	18671	Abcb1a	ATP-binding cassette, sub-family B (MDR/TAP), member 1A	-0.657008925654319	6.83495834690254	-18.3727723066052	1.05082324308581e-10	6.9132524388131e-09	14.9857061361893
TC0900002613.mm.1	21406	Tcf12	transcription factor 12	0.873303598464365	6.30774030349509	18.3643749233209	1.05688823828923e-10	6.93485561407992e-09	14.9797560916095
TC0800001319.mm.1	234729	Vac14	Vac14 homolog (S. cerevisiae)	-0.58284835313785	9.98213402305661	-18.3552903837335	1.06349188970275e-10	6.95987054536702e-09	14.9733160996537
TC0700002114.mm.1	14170	Fgf15	fibroblast growth factor 15	1.45182158934139	6.42066780274547	18.3263101483588	1.08485577620322e-10	7.07277728923786e-09	14.9527508725197
TC1100000251.mm.1	14025	Bcl11a	B cell CLL/lymphoma 11A (zinc finger protein)	-0.746719414262492	5.00183732807626	-18.3242155846208	1.08641762323658e-10	7.07277728923786e-09	14.9512632525224
TC0100000215.mm.1	19335	Rab23	RAB23, member RAS oncogene family	0.621997415346208	6.77794822476771	18.2952648306837	1.10825437792299e-10	7.17745835302126e-09	14.9306842102705
TC0900002274.mm.1	330938	Dixdc1	DIX domain containing 1	0.636937695279944	6.42439646708613	18.2388997108624	1.15213310925399e-10	7.4423023176526e-09	14.8905250129716
TC0800001494.mm.1	59005	Trappc2l	trafficking protein particle complex 2-like	-0.883239475840249	8.26286941810404	-18.2030973383655	1.18097068905795e-10	7.60886903384264e-09	14.8649522147542
TC0800002877.mm.1	18104	Nqo1	NAD(P)H dehydrogenase, quinone 1	-1.04147771218685	7.60268183310541	-18.1693486766572	1.20886470136913e-10	7.75626588587342e-09	14.8408004781998
TC0900000662.mm.1	12903	Crabp1	cellular retinoic acid binding protein I	0.87081867329305	7.75828101535418	18.1646560480171	1.2127989557642e-10	7.75626588587342e-09	14.8374387347666
TC0700002617.mm.1	232975	Atp1a3	ATPase, Na+/K+ transporting, alpha 3 polypeptide	0.922843112609368	7.69154784954875	18.1642020952509	1.21318027411993e-10	7.75626588587342e-09	14.8371134825913
TC0600002109.mm.1	15258	Hipk2	homeodomain interacting protein kinase 2	0.844227095147875	7.07714372730026	18.1398736689336	1.23380558805166e-10	7.86627380267193e-09	14.8196706007364
TC0600002799.mm.1	22200	Uba3	ubiquitin-like modifier activating enzyme 3	-0.587789994101321	9.35669761571784	-18.1364985178421	1.23669661131282e-10	7.86627380267193e-09	14.8172488641153
TC0600002496.mm.1	21415	Tcf7l1	transcription factor 7 like 1 (T cell specific, HMG box)	-0.544709301002543	8.88957821146324	-18.1314310286907	1.24105089431011e-10	7.87388371468916e-09	14.8136120008233
TC0300001035.mm.1	70747	Tspan2	tetraspanin 2	0.701087994709852	6.13487752804868	18.0977067389739	1.27045145283409e-10	8.03995850887440e-09	14.7893828129996
TC0800002824.mm.1	11972	Atp6v0d1	ATPase, H+ transporting, lysosomal V0 subunit D1	-0.617395687686905	9.973568232262	-18.0519156249621	1.31157498405325e-10	8.27919257022372e-09	14.7564123508845
TC0800001520.mm.1	66855	Tcf25	transcription factor 25 (basic helix-loop-helix)	-0.569821538085154	9.10671320529466	-18.0254414500634	1.33600087407405e-10	8.41208227125310e-09	14.7373125559934
TC1300002740.mm.1	18115	Nnt	nicotinamide nucleotide transhydrogenase	-0.724567220581161	7.20946625427998	-18.0200983336017	1.34098958589756e-10	8.42222527324173e-09	14.7334543890311
TC0X00001382.mm.1	19139	Prps1	phosphoribosyl pyrophosphate synthetase 1	0.88823020105187	9.69731470019423	17.994977927128	1.3647133678175e-10	8.54968922441244e-09	14.7153001806045
TC1700002629.mm.1	20463	Cox7a2l	cytochrome c oxidase subunit 7A2 like	0.925572997280385	8.39624068035927	17.9698020666501	1.38894229418179e-10	8.66391415791411e-09	14.6970806660726
TC0800002904.mm.1	64340	Dhx38	DEAH (Asp-Glu-Ala-His) box polypeptide 38	-0.555374878199688	8.6166723490494	-17.9647380107703	1.39387144888456e-10	8.66391415791411e-09	14.6934128036572
TC0700003618.mm.1	83962	Btbd1	BTB (POZ) domain containing 1	0.744083826546294	8.52800628481821	17.9618502463812	1.39669069336036e-10	8.66391415791411e-09	14.6913207560536
TC1700001319.mm.1	14236	Foxn2	forkhead box N2	0.648983268129233	7.35748186588194	17.9599588000047	1.39854057840472e-10	8.66391415791411e-09	14.6899503126666
TC0100000286.mm.1	52846	Cnot11	CCR4-NOT transcription complex, subunit 11	0.567206917077778	7.9618797137525	17.9581421308181	1.40031980654503e-10	8.66391415791411e-09	14.688633914261
TC1800000788.mm.1	17190	Mbd1	methyl-CpG binding domain protein 1	0.900860728611472	7.11916274993003	17.9444454907148	1.41381266319767e-10	8.72574379806204e-09	14.6787047778136
TC0600001371.mm.1	14411	Slc6a12	solute carrier family 6 (neurotransmitter transporter, betaine/GABA), member 12	-0.915702499068625	6.32673319834389	-17.9030608174467	1.45543673472584e-10	8.96045914658124e-09	14.648658014374
TC0200003672.mm.1	73668	Ttc21b	tetratricopeptide repeat domain 21B	0.769367290205524	5.25363642224355	17.8769159670523	1.48240974520543e-10	9.10404053865815e-09	14.629640441054
TC0800000786.mm.1	68251	Babam1	BRISC and BRCA1 A complex member 1	-0.599164883965962	9.86697485083093	-17.8544924678445	1.50597127759273e-10	9.22601666719828e-09	14.6133078091721
TC0600003045.mm.1	11973	Atp6v1e1	ATPase, H+ transporting, lysosomal V1 subunit E1	-0.741771601908338	9.03844190895337	-17.8420097735344	1.51926145788013e-10	9.28462382127039e-09	14.6042069778063
TC1600001071.mm.1	23872	Ets2	E26 avian leukemia oncogene 2, 3' domain	0.806223133506615	7.18915333385984	17.8113904497594	1.55239780356549e-10	9.46017830889427e-09	14.5818564700885
TC0800000790.mm.1	94065	Mrpl34	mitochondrial ribosomal protein L34	-0.58130849223673	8.40217468089446	-17.8084906546316	1.55557596320151e-10	9.46017830889427e-09	14.5797378019382
TC1200002416.mm.1	21981	Ppp1r13b	protein phosphatase 1, regulatory subunit 13B	0.703657914303825	7.25615348811809	17.7787370327704	1.58859237872877e-10	9.63746043095451e-09	14.5579792851114
TC1700001138.mm.1	72515	Wdr43	WD repeat domain 43	0.675257366191548	9.01075284127205	17.7448251410094	1.62714305770196e-10	9.83939223638168e-09	14.5331359482401
TC0100002618.mm.1	13838	Epha4	Eph receptor A4	-0.733402909061265	9.19679454410535	-17.7425456091793	1.62977019075384e-10	9.83939223638168e-09	14.5314643160463
TC0900002093.mm.1	258854	Olfr985	olfactory receptor 985	-1.61481861722322	6.43104004964896	-17.6931543135101	1.68782604211588e-10	1.01652788729752e-08	14.4951923947845
TC0500001225.mm.1	17855	Mvk	mevalonate kinase	-0.668736380364971	7.8488004456196	-17.6705756152932	1.71510173163782e-10	1.02798910040042e-08	14.4785777810524
TC1900000056.mm.1	68090	Yif1a	Yip1 interacting factor homolog A (S. cerevisiae)	-0.732661155077543	7.48762328610516	-17.66404878408	1.72307422108272e-10	1.03029095032318e-08	14.4737710873468
TC1400002259.mm.1	74195	Elp3	elongator acetyltransferase complex subunit 3	0.815207341903825	8.58210409305423	17.6555821196166	1.73347554567956e-10	1.03403060420991e-08	14.4675331900177
TC0600002342.mm.1	107569	Nt5c3	5'-nucleotidase, cytosolic III	-0.795984261273404	5.52538279089243	-17.651581495441	1.73841376052283e-10	1.03450140107103e-08	14.4645846648632
TC0800002920.mm.1	12308	Calb2	calbindin 2	0.996350004462865	4.53204114408433	17.6415366891146	1.7508793751148e-10	1.03943872235982e-08	14.4571785736119
TC0700002037.mm.1	330671	B4galnt4	beta-1,4-N-acetyl-galactosaminyl transferase 4	0.661535957736679	7.81217504908234	17.6318065146938	1.76304608410557e-10	1.0441755596458e-08	14.4500004966514
TC1800000714.mm.1	52662	Ldlrad4	low density lipoprotein receptor class A domain containing 4	0.624881909251235	6.78655325476488	17.6274807649997	1.7684841662584e-10	1.04491431757078e-08	14.4468080804363
TC1700002497.mm.1	67052	Ndc80	NDC80 kinetochore complex component	0.735439465719775	8.47226763337209	17.6138694725298	1.78571331125481e-10	1.052599898412e-08	14.4367578657723
TC0600003373.mm.1	19691	Recql	RecQ protein-like	-0.703832373378694	7.33526470459081	-17.5982707335606	1.80568005548717e-10	1.06185911564899e-08	14.4252307574518
TC0300000500.mm.1	17380	Mme	membrane metallo endopeptidase	-0.588678158880999	8.9681997160958	-17.5578828825769	1.85849974426309e-10	1.08855462469878e-08	14.3953382327679
TC0900000647.mm.1	72022	Slc35f2	solute carrier family 35, member F2	-0.859926703176724	9.05219592313475	-17.5568990194197	1.85980697088988e-10	1.08855462469878e-08	14.3946091950599
TC1400000991.mm.1	57784	Bin3	bridging integrator 3	0.78496404042165	6.29111968124338	17.5486167500707	1.87085056442296e-10	1.09245405089747e-08	14.388470479622
TC0800000806.mm.1	234413	Zfp961	zinc finger protein 961	-0.683328007432721	8.32333055495799	-17.5078788399005	1.92620506276623e-10	1.12214946343489e-08	14.3582344739113
TC0800002008.mm.1	108159	Ubxn8	UBX domain protein 8	-0.61402660080766	7.76462247813216	-17.4540357638791	2.00208047224722e-10	1.16363343811217e-08	14.3181653438101
TC1500001787.mm.1	14106	Foxh1	forkhead box H1	-0.981932754644945	6.85876348964138	-17.4370704691005	2.02664786722912e-10	1.17517297491839e-08	14.3055148698544
TC1900001765.mm.1	68505	Vps51	VPS51 GARP complex subunit	-0.552811638475717	6.60109611230132	-17.4287674247476	2.03878927158903e-10	1.17947034101626e-08	14.2993191479361
TC1000000175.mm.1	667281	H60b	histocompatibility 60b	0.880247555678943	6.1799008255188	17.4251589250793	2.04409024478785e-10	1.17979967971158e-08	14.2966255855825
TC0100001532.mm.1	59290	Gpa33	glycoprotein A33 (transmembrane)	0.578243847603687	8.82771675020704	17.4171543334982	2.05590207690167e-10	1.18387672945649e-08	14.2906486064788
TC0600001293.mm.1	28006	Washc2	WASH complex subunit 2`	-0.535370376181243	9.67117031949298	-17.4134724580379	2.06135975695078e-10	1.18428442810624e-08	14.2878984666718
TC1400000609.mm.1	268741	Tox4	TOX high mobility group box family member 4	0.642135287727115	7.82226689215289	17.4092461361338	2.06764365695684e-10	1.18516383776004e-08	14.2847409538592
TC1900001770.mm.1	225895	Taf6l	TATA-box binding protein associated factor 6 like	-0.652943225770803	7.36481838791638	-17.385040843163	2.10403173610625e-10	1.20325521348792e-08	14.2666425053028
TC1700002573.mm.1	56298	Atl2	atlastin GTPase 2	0.804574831130669	8.50279853056754	17.3627289293327	2.13818290710479e-10	1.21998747381581e-08	14.2499378209152
TC1800000301.mm.1	13653	Egr1	early growth response 1	0.587131298610501	8.99801467717589	17.3462087785293	2.16385234859587e-10	1.22900898541889e-08	14.2375557849369
TC0100002214.mm.1	56210	Rev1	REV1, DNA directed polymerase	0.650916894243366	7.68249744298995	17.3230300791611	2.20042728953085e-10	1.24566514298783e-08	14.2201635737545
TC0100003058.mm.1	14270	Srgap2	SLIT-ROBO Rho GTPase activating protein 2	0.634238976334043	8.41050206864461	17.3213088374398	2.20316968018622e-10	1.24566514298783e-08	14.2188711241452
TC0400001715.mm.1	230861	Eif4g3	eukaryotic translation initiation factor 4 gamma, 3	0.635126114885027	6.34519364230803	17.3131583727636	2.21620543220271e-10	1.24856270149206e-08	14.2127493751626
TC0900002276.mm.1	66952	2310030G06Rik	RIKEN cDNA 2310030G06 gene	0.794928793146637	6.64268054556342	17.3118476871403	2.21830944397602e-10	1.24856270149206e-08	14.2117646658642
TC0100003393.mm.1	71449	Eef1aknmt	EEF1A lysine and N-terminal methyltransferase	0.580409428238622	7.16145010386859	17.3045558580027	2.23005406000954e-10	1.25234612460085e-08	14.2062850285712
TC0800001207.mm.1	234678	D230025D16Rik	RIKEN cDNA D230025D16 gene	-0.731196508318776	8.85249311692417	-17.2993768737826	2.23843614935298e-10	1.25422847074084e-08	14.2023917690661
TC0600001243.mm.1	97287	Mtmr14	myotubularin related protein 14	-0.683955423621113	9.17348358247805	-17.2811901748022	2.26813996530673e-10	1.26802246401251e-08	14.1887110077353
TC1400002833.mm.1	268749	Rnf31	ring finger protein 31	0.659491503510886	6.85432718778836	17.2690449070265	2.28821197582066e-10	1.2763820448571e-08	14.1795669911351
TC1700002553.mm.1	268980	Strn	striatin, calmodulin binding protein	0.664823365004447	6.90563425591602	17.2642659009331	2.29616226107071e-10	1.27795780842717e-08	14.175967210728
TC1000000133.mm.1	64058	Perp	PERP, TP53 apoptosis effector	0.85013936818973	8.56090098380701	17.253627752644	2.31396640999492e-10	1.28499862955041e-08	14.1679505317482
TC0300000766.mm.1	68603	Pmvk	phosphomevalonate kinase	0.681784895864988	8.48955246519426	17.224132334505	2.36410998760389e-10	1.30992707624256e-08	14.1456980720121
TC0800001654.mm.1	13642	Efnb2	ephrin B2	-1.18410932839633	6.12333273524256	-17.2167886160861	2.37677519513411e-10	1.31402467218346e-08	14.1401518906091
TC1100002715.mm.1	21414	Tcf7	transcription factor 7, T cell specific	0.613087710468717	7.47886688789411	17.1905466436246	2.42263151513872e-10	1.3364135884617e-08	14.120314277781
TC0X00002709.mm.1	83558	Tex11	testis expressed gene 11	0.977058161452986	4.07096559183949	17.1336479313617	2.52535386903427e-10	1.38669304455815e-08	14.0771997397171
TC0600000215.mm.1	56463	Snd1	staphylococcal nuclease and tudor domain containing 1	-0.540920050480324	9.43101480219866	-17.1308838006572	2.5304617601426e-10	1.38669304455815e-08	14.0751016772267
TC0X00000690.mm.1	102857	Slc6a8	solute carrier family 6 (neurotransmitter transporter, creatine), member 8	0.698657168072875	9.73728629874396	17.1212989754077	2.54825983166162e-10	1.39338400532129e-08	14.0678239278302
TC1900001541.mm.1	14718	Got1	glutamic-oxaloacetic transaminase 1, soluble	-0.521433627171406	10.8767085845809	-17.1071408661952	2.57479634578804e-10	1.40290050241158e-08	14.0570663986898
TC0800001541.mm.1	382038	Urb2	URB2 ribosome biogenesis 2 homolog (S. cerevisiae)	-0.620097993525698	9.44614644692713	-17.106016309386	2.57691678071911e-10	1.40290050241158e-08	14.0562115717447
TC1900000069.mm.1	58249	Fibp	fibroblast growth factor (acidic) intracellular binding protein	-0.589349817052434	7.02484752308235	-17.0929556826573	2.60168134081778e-10	1.41329678762419e-08	14.0462795690034
TC0900000365.mm.1	74144	Robo4	roundabout guidance receptor 4	-0.826947761944537	7.45824049596749	-17.0849996869328	2.61689201695538e-10	1.41702735109306e-08	14.0402257673594
TC0900002396.mm.1	102657	Cd276	CD276 antigen	0.754919620835857	8.1668215091256	17.0512543487903	2.68247743232923e-10	1.44185697672365e-08	14.0145179358646
TC0300003113.mm.1	99633	Adgrl2	adhesion G protein-coupled receptor L2	-0.754161146077371	5.95618104844498	-17.0507888615761	2.68339437052803e-10	1.44185697672365e-08	14.014162971699
TC1200001193.mm.1	100124484	Mir453	microRNA 453	-1.93252976998857	4.7593947282319	-17.0273036535962	2.73009618992626e-10	1.45970125416063e-08	13.9962416890434
TC1400002031.mm.1	76338	Rab2b	RAB2B, member RAS oncogene family	0.841857201489047	7.16406624322448	17.0114553379114	2.76210419962524e-10	1.471587737467e-08	13.9841343902208
TC1000000011.mm.1	213783	Plekhg1	pleckstrin homology domain containing, family G (with RhoGef domain) member 1	0.794828831673967	6.45108978982012	17.0080973112029	2.76893781282143e-10	1.47208305809999e-08	13.981567617382
TC0800001951.mm.1	66653	Brf2	BRF2, RNA polymerase III transcription initiation factor 50kDa subunit	-0.609887455964574	8.01702047834361	-16.9949192574994	2.79593114592299e-10	1.48327121686051e-08	13.9714899372502
TC0800000744.mm.1	59042	Cope	coatomer protein complex, subunit epsilon	-0.626883293504989	8.54009565119727	-16.9659741601045	2.85621776202353e-10	1.51203680845637e-08	13.9493279127226
TC1400002325.mm.1	71843	R3hcc1	R3H domain and coiled-coil containing 1	0.710416995247823	7.36281289234274	16.9563701660235	2.87652799403243e-10	1.51541201351618e-08	13.9419663989591
TC0700001913.mm.1	56213	Htra1	HtrA serine peptidase 1	0.789375981520877	7.00655795458469	16.9550496939269	2.87933258910855e-10	1.51541201351618e-08	13.9409539320955
TC1800000834.mm.1	19201	Pstpip2	proline-serine-threonine phosphatase-interacting protein 2	1.50176694290166	6.2870861384848	16.9501734179897	2.88971493709632e-10	1.51541201351618e-08	13.9372144003482
TC0X00001619.mm.1	78283	Map7d2	MAP7 domain containing 2	0.741380632079902	6.66628073504357	16.9493665226989	2.8914368140338e-10	1.51541201351618e-08	13.9365955051886
TC1000003119.mm.1	16971	Lrp1	low density lipoprotein receptor-related protein 1	0.984028087108553	7.67333477974081	16.9486428914912	2.89298194607244e-10	1.51541201351618e-08	13.9360404498244
TC1900000926.mm.1	19671	Rce1	Ras converting CAAX endopeptidase 1	-0.642928607916458	7.61281885109535	-16.9452133556795	2.90031691952349e-10	1.51606922581549e-08	13.9334095384418
TC1900001276.mm.1	14297	Fxn	frataxin	-0.86316243652066	7.3780016815353	-16.9115596454072	2.97336273577724e-10	1.54833400232425e-08	13.9075650937972
TC0900002541.mm.1	22003	Tpm1	tropomyosin 1, alpha	-0.542209588298451	7.02764658386626	-16.9110606650369	2.97446052423725e-10	1.54833400232425e-08	13.9071815238582
TC1800000179.mm.1	13527	Dtna	dystrobrevin alpha	-0.673638265311894	5.17011146658115	-16.9050032017658	2.98782208304915e-10	1.55134372609098e-08	13.9025242272523
TC1600000788.mm.1	19128	Pros1	protein S (alpha)	0.888354949047775	8.03980278362209	16.9014123981907	2.99577308675327e-10	1.55134372609098e-08	13.8997626611329
TC1700002656.mm.1	72416	Lrpprc	leucine-rich PPR-motif containing	0.602856446593401	7.94782207422203	16.8999995118718	2.99890782054966e-10	1.55134372609098e-08	13.8986759012029
TC0900001836.mm.1	235028	Zfp426	zinc finger protein 426	0.637356542953099	6.8480618547853	16.8879681706034	3.02574453265473e-10	1.56198580077045e-08	13.8894180820719
TC0800001493.mm.1	67177	Cdt1	chromatin licensing and DNA replication factor 1	-0.523917100527603	9.61244329602859	-16.8813283933903	3.04066529509243e-10	1.56644521627757e-08	13.8843061878078
TC1500002254.mm.1	668225	Fignl2	fidgetin-like 2	0.791312918416804	6.90095545469993	16.8755113618199	3.05380211706181e-10	1.56996911313029e-08	13.8798261079498
TC1400002215.mm.1	14137	Fdft1	farnesyl diphosphate farnesyl transferase 1	0.655971873294519	8.97498259865201	16.8471257870104	3.1187862255721e-10	1.60007851334187e-08	13.8579429198299
TC0200001838.mm.1	12010	B2m	beta-2 microglobulin	-0.959722008839297	8.39348674586236	-16.8329548472157	3.15178237465708e-10	1.61329531401115e-08	13.8470047399297
TC0200004556.mm.1	56461	Kcnip3	Kv channel interacting protein 3, calsenilin	0.889636013264787	6.9378012772754	16.8305204984014	3.15748822185547e-10	1.61329531401115e-08	13.8451248279225
TC1400002345.mm.1	239170	Fam160b2	family with sequence similarity 160, member B2	0.941919188081	6.83499892786714	16.8222582020847	3.17693696834481e-10	1.61917092669703e-08	13.8387423441041
TC1500001657.mm.1	17988	Ndrg1	N-myc downstream regulated gene 1	-0.729412827044294	6.49617102426045	-16.8201265948347	3.18197543146525e-10	1.61917092669703e-08	13.8370952189357
TC0200003332.mm.1	72543	Mvb12b	multivesicular body subunit 12B	0.704584892926012	5.83581275845005	16.8049304083915	3.2181440240286e-10	1.63424038890283e-08	13.8253470112639
TC1900000560.mm.1	15201	Hells	helicase, lymphoid specific	-0.666831178074494	9.43599192831766	-16.7843441422552	3.26784711175658e-10	1.65610772123046e-08	13.8094152375038
TC0200000933.mm.1	227960	Gca	grancalcin	0.865134952741268	6.93477786592612	16.7668744678457	3.31067202540889e-10	1.67440763248571e-08	13.7958805010352
TC1900001070.mm.1	67710	Polr2g	polymerase (RNA) II (DNA directed) polypeptide G	-0.71204812964868	8.91662321201968	-16.7589290168085	3.33034833660068e-10	1.68094950252634e-08	13.789720181092
TC0100000936.mm.1	18000	2002-09-01	septin 2	0.542547932385654	9.57532380154069	16.7476031054522	3.35861339901215e-10	1.6917912422418e-08	13.7809339940889
TC1400002335.mm.1	19057	Ppp3cc	protein phosphatase 3, catalytic subunit, gamma isoform	0.830186758706721	5.40989221493632	16.7198879746575	3.42887133993617e-10	1.72129188582995e-08	13.7594093495881
TC0X00001637.mm.1	107815	Scml2	Scm polycomb group protein like 2	1.05871815368124	5.8041905093208	16.7190632376043	3.4309860722607e-10	1.72129188582995e-08	13.7587682962249
TC1700002422.mm.1	72900	Ndufv2	NADH:ubiquinone oxidoreductase core subunit V2	0.944241089966503	8.27910429359064	16.7041517516811	3.46946350591877e-10	1.73710046298351e-08	13.7471725675082
TC0600000926.mm.1	232156	Slc4a5	solute carrier family 4, sodium bicarbonate cotransporter, member 5	0.631605719851802	6.50444046627352	16.6636256465698	3.57639579371421e-10	1.78705115672285e-08	13.7156071383391
TC1400002834.mm.1	16391	Irf9	interferon regulatory factor 9	0.769361203342517	6.20157002971673	16.6560674431711	3.59672745739359e-10	1.79361604845304e-08	13.7097118823065
TC1300002204.mm.1	13039	Ctsl	cathepsin L	-0.629192499800546	9.59105634517213	-16.6401469425144	3.63996083616988e-10	1.81155256465189e-08	13.6972857017282
TC1400002094.mm.1	18002	Nedd8	neural precursor cell expressed, developmentally down-regulated gene 8	0.646823260125046	9.04988552896064	16.5869569936831	3.78849450603052e-10	1.88171956201922e-08	13.6556864661948
TC0600001027.mm.1	103963	Rpn1	ribophorin I	-0.522978080965956	10.1661743724811	-16.5611675320487	3.8628420921381e-10	1.90911688196267e-08	13.6354702979253
TC1800000891.mm.1	50764	Fbxo15	F-box protein 15	-0.627825828841182	9.4855683696298	-16.5599706546075	3.86633034019647e-10	1.90911688196267e-08	13.6345313346648
TC1400002151.mm.1	75965	Zdhhc20	zinc finger, DHHC domain containing 20	0.720961217593177	6.67265181063065	16.5573611376126	3.87394739253553e-10	1.90911688196267e-08	13.6324839126799
TC1900001144.mm.1	20908	Stx3	syntaxin 3	-0.641471886649564	6.90346538825935	-16.5572470862362	3.87428067006141e-10	1.90911688196267e-08	13.632394421067
TC1400001070.mm.1	21807	Tsc22d1	TSC22 domain family, member 1	0.756252998692483	6.77040849223806	16.5532590387433	3.8859537965591e-10	1.90958602425423e-08	13.6292647823764
TC0100002964.mm.1	13167	Dbi	diazepam binding inhibitor	0.569404016396674	7.22714056889161	16.5516923527471	3.89054985289624e-10	1.90958602425423e-08	13.6280351186466
TC1400000795.mm.1	73181	Nfatc4	nuclear factor of activated T cells, cytoplasmic, calcineurin dependent 4	0.576334952976573	6.29883980858648	16.5457524575208	3.90802829388153e-10	1.91439641413835e-08	13.6233719780911
TC0800000977.mm.1	212999	Tnpo2	transportin 2 (importin 3, karyopherin beta 2b)	-0.535733431716292	9.18356291558587	-16.524975346869	3.96983203494866e-10	1.93898564111582e-08	13.6070480646015
TC1500001112.mm.1	15421	Hoxc12	homeobox C12	-0.94543723876046	7.14162913145438	-16.5236608000071	3.97377742283702e-10	1.93898564111582e-08	13.6060145992534
TC1400002598.mm.1	76789	Mzt1	mitotic spindle organizing protein 1	0.849015044054523	8.82977956984229	16.506357080277	4.0261057295003e-10	1.96068203631563e-08	13.5924034100512
TC0700004586.mm.1	22113	Phlda2	pleckstrin homology like domain, family A, member 2	0.951930860513325	9.5536115654925	16.4865410342694	4.08694155829334e-10	1.98642886577946e-08	13.576799054173
TC0400004224.mm.1	13844	Ephb2	Eph receptor B2	0.72445657633085	6.86445487616937	16.4518412342259	4.19586034261603e-10	2.03540042378965e-08	13.5494306087948
TC0700004610.mm.1	12443	Ccnd1	cyclin D1	0.785247072812688	6.94785995434004	16.4454778310163	4.21617026690759e-10	2.04128134825386e-08	13.5444056104786
TC0X00002161.mm.1	56501	Elf4	E74-like factor 4 (ets domain transcription factor)	0.618495842265297	6.58770787337768	16.4242470756552	4.28469880521025e-10	2.07043953506032e-08	13.5276266914615
TC0300002944.mm.1	66357	Ostc	oligosaccharyltransferase complex subunit (non-catalytic)	-0.690723233792058	9.4838886464473	-16.3960725696138	4.37749212861564e-10	2.11118740299618e-08	13.5053276782464
TC1700002686.mm.1	193813	Mcfd2	multiple coagulation factor deficiency 2	0.616259755379925	6.74722364089838	16.3872954092818	4.40683870239691e-10	2.12123776458619e-08	13.4983733450974
TC0800000972.mm.1	13423	Dnase2a	deoxyribonuclease II alpha	-0.734373543567909	6.94679969853787	-16.3616062534741	4.49395075841997e-10	2.15484938866238e-08	13.4779986022619
TC0900001299.mm.1	270192	Rab6b	RAB6B, member RAS oncogene family	0.827676364717104	6.3519664603804	16.357857021161	4.5068181988881e-10	2.15687149656576e-08	13.4750224076853
TC0100003323.mm.1	78255	Ralgps2	Ral GEF with PH domain and SH3 binding motif 2	0.538411734557318	7.4090327302122	16.3503819846033	4.53259083218852e-10	2.1599756957059e-08	13.4690866522379
TC0600003064.mm.1	13619	Phc1	polyhomeotic 1	-0.558167913356804	10.1512749244873	-16.3496155938456	4.53524214107046e-10	2.1599756957059e-08	13.4684779309798
TC0800002184.mm.1	52357	Wwc2	WW, C2 and coiled-coil domain containing 2	-0.771181891612447	7.64181632603996	-16.3484456357046	4.53929279116825e-10	2.1599756957059e-08	13.4675486151544
TC0300000054.mm.1	229055	Zbtb10	zinc finger and BTB domain containing 10	1.07834650027051	6.45211118743329	16.3395516938343	4.5702127988787e-10	2.17054639861412e-08	13.4604819223907
TC0800001263.mm.1	66164	Nip7	NIP7, nucleolar pre-rRNA processing protein	-0.550169688980782	8.51903015196697	-16.3312116391647	4.5994126312066e-10	2.18026149327957e-08	13.4538519513682
TC1100003090.mm.1	11684	Alox12	arachidonate 12-lipoxygenase	1.01939142170899	5.53119984371715	16.318618653813	4.64388268963953e-10	2.19716453479074e-08	13.443834903371
TC0600003439.mm.1	71177	Ints13	integrator complex subunit 13	-0.523086045150148	8.27891106512339	-16.3092026445764	4.67743521606329e-10	2.20731580258706e-08	13.4363401014385
TC0200005281.mm.1	12162	Bmp7	bone morphogenetic protein 7	0.766414348468552	6.94609585211569	16.3076358447531	4.68304347304304e-10	2.20731580258706e-08	13.4350925809753
TC1500002342.mm.1	22770	Zhx1	zinc fingers and homeoboxes 1	-0.783470371537028	6.90720671336472	-16.2726752051526	4.81007842972146e-10	2.26291501069198e-08	13.4072260770646
TC1400000747.mm.1	65107	Lrp10	low-density lipoprotein receptor-related protein 10	0.564040241278756	7.08005724236206	16.2676892183047	4.82849506346067e-10	2.26730124128679e-08	13.4032471384462
TC1900000113.mm.1	17283	Men1	multiple endocrine neoplasia 1	-0.515874460094711	8.74806235902888	-16.2583811942288	4.86307872538881e-10	2.27924821313618e-08	13.3958159661122
TC0100003649.mm.1	69726	Smyd3	SET and MYND domain containing 3	0.62135293600786	6.92946355685642	16.251146038719	4.89014431677469e-10	2.28763336574972e-08	13.3900368636123
TC1900000340.mm.1	22682	Zfand5	zinc finger, AN1-type domain 5	-0.816227172846449	7.22665613008084	-16.2470204039696	4.90565000938756e-10	2.28995106947164e-08	13.3867403914744
TC1900000214.mm.1	75138	4930526L06Rik	RIKEN cDNA 4930526L06 gene	-1.16047059935803	6.06374277038312	-16.2449458643623	4.91346684112989e-10	2.28995106947164e-08	13.385082484658
TC0100000027.mm.1	319263	Pcmtd1	protein-L-isoaspartate (D-aspartate) O-methyltransferase domain containing 1	0.670485606711235	7.68370221190595	16.2231393071054	4.99644711844265e-10	2.32428008304569e-08	13.3676430326819
TC1300001776.mm.1	97848	Serpinb6c	serine (or cysteine) peptidase inhibitor, clade B, member 6c	1.77086068784267	6.14818788858523	16.2150429289887	5.02763796178132e-10	2.33443435640699e-08	13.361162339476
TC0400001245.mm.1	230654	Lrrc41	leucine rich repeat containing 41	0.576240853389022	6.73791616205093	16.1988574321474	5.09061986320758e-10	2.35540809447728e-08	13.3481974282653
TC1900001028.mm.1	57431	Dnajc4	DnaJ heat shock protein family (Hsp40) member C4	-0.637472371824343	8.60890742306491	-16.1985812329195	5.09170194482737e-10	2.35540809447728e-08	13.3479760789908
TC0100003055.mm.1	226419	Dyrk3	dual-specificity tyrosine-(Y)-phosphorylation regulated kinase 3	0.719019773947231	8.86675815827162	16.1891544997189	5.12878197994197e-10	2.36816759051617e-08	13.3404192089129
TC1900000981.mm.1	56390	Znrd2	zinc ribbon domain containing 2	-0.578512013668299	8.10307772279537	-16.1687595525622	5.2100008994761e-10	2.40018190273938e-08	13.3240552651828
TC1700001241.mm.1	78798	Eml4	echinoderm microtubule associated protein like 4	0.876560819417162	7.89423407516627	16.1669264423109	5.21736821723247e-10	2.40018190273938e-08	13.322583492374
TC0500000048.mm.1	319653	Slc25a40	solute carrier family 25, member 40	-0.713390747141223	7.27659884967447	-16.1621030985553	5.23680682338223e-10	2.40468768571294e-08	13.3187101460426
TC0600000987.mm.1	21841	Tia1	cytotoxic granule-associated RNA binding protein 1	-0.642423974499573	6.95315375982498	-16.1579825717454	5.25347456184735e-10	2.40729733688415e-08	13.3154003111445
TC1900001514.mm.1	66583	Exosc1	exosome component 1	-0.534041127886141	9.74999599506607	-16.1541482773181	5.26903561869531e-10	2.40729733688415e-08	13.3123196653606
TC0700000810.mm.1	16541	Napsa	napsin A aspartic peptidase	0.864141013058332	6.76980871996982	16.1535534660759	5.27145402237405e-10	2.40729733688415e-08	13.3118417041255
TC1400000833.mm.1	71330	Rcbtb1	regulator of chromosome condensation (RCC1) and BTB (POZ) domain containing protein 1	0.861008225623181	7.89844895939757	16.1433668019754	5.31305672040802e-10	2.42186026081634e-08	13.3036535734207
TC0200002067.mm.1	18798	Plcb4	phospholipase C, beta 4	0.686466604957063	7.3783712048398	16.1381458922886	5.33451554763425e-10	2.42720457417358e-08	13.2994550360119
TC0900002887.mm.1	245007	Zbtb38	zinc finger and BTB domain containing 38	-0.759901780861789	6.66947693953861	-16.1272279505163	5.37969135445843e-10	2.44330098783364e-08	13.290670856062
TC0300001014.mm.1	78908	Igsf3	immunoglobulin superfamily, member 3	0.715310975161985	7.31597389507388	16.1180248359479	5.41809054406132e-10	2.45626672046591e-08	13.283261926936
TC0100002118.mm.1	213109	Phf3	PHD finger protein 3	0.547185663212961	8.67367608406706	16.1035639364255	5.47902279488111e-10	2.47938211193404e-08	13.2716120307596
TC0100000631.mm.1	241112	Catip	ciliogenesis associated TTC17 interacting protein	-1.01092963076293	6.73738870226703	-16.0947118249226	5.51668446821459e-10	2.48931950067921e-08	13.2644756939141
TC0500003090.mm.1	109154	Mlec	malectin	-0.526602200485536	10.0872307565907	-16.0918672318595	5.52884581047542e-10	2.48931950067921e-08	13.2621816588663
TC0800002395.mm.1	66462	Rex1bd	required for excision 1-B domain containing	-0.613504372009115	8.17902098052488	-16.0904992178963	5.5347046519624e-10	2.48931950067921e-08	13.2610782791798
TC1700000564.mm.1	70101	Cyp4f16	cytochrome P450, family 4, subfamily f, polypeptide 16	0.598917716572198	6.4136593219086	16.0890502851163	5.54091731321473e-10	2.48931950067921e-08	13.2599095357737
TC1900000971.mm.1	225861	Snx32	sorting nexin 32	-1.05632385497067	6.24294349750894	-16.057714228305	5.67712596389236e-10	2.54399587011016e-08	13.2346083924088
TC0100000944.mm.1	66615	Atg4b	autophagy related 4B, cysteine peptidase	0.501448269942	7.60894231376397	16.0563751589728	5.68302598721166e-10	2.54399587011016e-08	13.2335261553779
TC1400002735.mm.1	223255	Stk24	serine/threonine kinase 24	0.560258378781658	8.80364049512859	16.0137976916728	5.87409829480267e-10	2.62481661079946e-08	13.1990698105677
TC0300002595.mm.1	19221	Ptgfrn	prostaglandin F2 receptor negative regulator	0.753961424773682	8.17209875992862	15.9917249667179	5.97585591876236e-10	2.66550968655493e-08	13.1811726117748
TC1900001766.mm.1	81909	Zfpl1	zinc finger like protein 1	-0.535476907586671	8.12015658621105	-15.9881141104377	5.99268161799654e-10	2.66824149041296e-08	13.1782425738203
TC1900000905.mm.1	58988	Rps6kb2	ribosomal protein S6 kinase, polypeptide 2	-0.727379973366751	8.24303158288733	-15.9586013336017	6.13212480364769e-10	2.72546167297953e-08	13.1542705762929
TC1000000246.mm.1	19272	Ptprk	protein tyrosine phosphatase, receptor type, K	-0.807777476093288	8.15102902932137	-15.9553019269322	6.14792902755472e-10	2.72762388564145e-08	13.1515879685947
TC0100003319.mm.1	20652	Soat1	sterol O-acyltransferase 1	0.88443639195487	7.80430958745453	15.9483305057993	6.18146619848007e-10	2.73526991596424e-08	13.145918054929
TC1300002075.mm.1	26914	Macroh2a1	macroH2A.1 histone	0.507063120058906	7.9273457138308	15.9471627848266	6.18710288202386e-10	2.73526991596424e-08	13.1449681059996
TC1900001227.mm.1	20409	Ostf1	osteoclast stimulating factor 1	-0.68623431426676	7.25856120544237	-15.9274750227344	6.28297234660006e-10	2.77273685823232e-08	13.1289419483171
TC0900000918.mm.1	12306	Anxa2	annexin A2	-0.770695686512213	6.36699287265868	-15.9182207178386	6.32858576907013e-10	2.78631111605912e-08	13.1214022446857
TC0700000852.mm.1	66065	Hsd17b14	hydroxysteroid (17-beta) dehydrogenase 14	-0.95093956838393	8.44414825551834	-15.9167069196429	6.3360808647049e-10	2.78631111605912e-08	13.1201685180599
TC0600000813.mm.1	13666	Eif2ak3	eukaryotic translation initiation factor 2 alpha kinase 3	-0.556950663966504	7.88891320212852	-15.9107811908097	6.36551199344529e-10	2.79432528247473e-08	13.1153380433195
TC1400002649.mm.1	72486	Rnf219	ring finger protein 219	0.994453268565658	5.8928027570533	15.9054628188111	6.39205151029121e-10	2.80104415391215e-08	13.1110012021811
TC1800000682.mm.1	66286	Sec11c	SEC11 homolog C, signal peptidase complex subunit	-0.534452016958956	6.18445997365621	-15.8663010497558	6.59116932024577e-10	2.87818241385303e-08	13.0790241667169
TC0200004504.mm.1	67578	Patl2	protein associated with topoisomerase II homolog 2 (yeast)	-0.585963571023125	6.33128319561169	-15.8588601344196	6.62974957513114e-10	2.88996811025035e-08	13.072939856583
TC0X00001955.mm.1	67455	Klhl13	kelch-like 13	1.06984739149018	5.93057422336036	15.8247480336332	6.80974471412028e-10	2.96324912219677e-08	13.0450120176779
TC1400000877.mm.1	67153	Rnaseh2b	ribonuclease H2, subunit B	0.805457339602932	7.66495815544585	15.7859611462281	7.02079892546102e-10	3.04976655762099e-08	13.0131869762147
TC0900001477.mm.1	74249	Lrrc2	leucine rich repeat containing 2	-0.598639163161867	9.08484728576472	-15.7595507450994	7.16851845872717e-10	3.10280374098369e-08	12.9914742436496
TC0600002641.mm.1	17119	Mxd1	MAX dimerization protein 1	-0.61723177044113	7.36480080896074	-15.7577318461282	7.17881400561805e-10	3.10280374098369e-08	12.9899775986712
TC0100001479.mm.1	53330	Vamp4	vesicle-associated membrane protein 4	0.554379965353964	6.33221402279724	15.757482462422	7.18022683302956e-10	3.10280374098369e-08	12.9897723853887
TC0700000383.mm.1	18793	Plaur	plasminogen activator, urokinase receptor	-0.776561777650634	7.42854536464578	-15.7429236883067	7.26322563274364e-10	3.13320538460967e-08	12.977786866534
TC1400001062.mm.1	100303751	Snora31	small nucleolar RNA, H/ACA box 31	1.58851929868173	7.9482270377272	15.7407489959023	7.275711549246e-10	3.13320538460967e-08	12.9759956427803
TC0500000589.mm.1	66681	Pgm1	phosphoglucomutase 1	0.526511472834516	8.42656038802593	15.7381608399704	7.29060137258067e-10	3.1342043900677e-08	12.9738635550417
TC1700002416.mm.1	19765	Ralbp1	ralA binding protein 1	0.657490264851983	8.27712859660944	15.7324069089983	7.32382136844378e-10	3.14306647161407e-08	12.9691223471378
TC0800000646.mm.1	71306	Mfap3l	microfibrillar-associated protein 3-like	-1.16933957177891	5.60445759788972	-15.7259560805159	7.3612580737374e-10	3.15370461873829e-08	12.963804934041
TC0600001769.mm.1	67246	Resf1	retroelement silencing factor 1	-0.557739123010403	8.91172573053182	-15.7231009251215	7.37789316970682e-10	3.15540974774391e-08	12.9614507679442
TC1700001794.mm.1	74762	Mdga1	MAM domain containing glycosylphosphatidylinositol anchor 1	0.56950324356629	6.89517611982671	15.7159468375724	7.41975269887483e-10	3.1678786608518e-08	12.9555502065087
TC0600001813.mm.1	50799	Slc25a13	solute carrier family 25 (mitochondrial carrier, adenine nucleotide translocator), member 13	-0.609757072345287	9.95986332719474	-15.6962489693505	7.5363298285384e-10	3.21215124691926e-08	12.9392905304028
TC0800001147.mm.1	100041953	Sap18b	Sin3-associated polypeptide 18B	0.653002759363284	9.46484274897682	15.6921001648469	7.56113319014714e-10	3.21722346353462e-08	12.9358634070552
TC1000002260.mm.1	19073	Srgn	serglycin	0.816278527792723	6.16076856012146	15.6888133831612	7.58084518056858e-10	3.21735306958401e-08	12.9331477457191
TC1200002295.mm.1	192119	Dicer1	dicer 1, ribonuclease type III	0.720799932010624	7.86766612072945	15.6877482895778	7.58724474579049e-10	3.21735306958401e-08	12.9322676095377
TC0600003203.mm.1	101142	Itfg2	integrin alpha FG-GAP repeat containing 2	-0.616969100125309	7.5677833902332	-15.6561023562225	7.78005725274144e-10	3.28793131423483e-08	12.906091118371
TC1100000119.mm.1	22271	Upp1	uridine phosphorylase 1	0.509859667072883	8.77247250890864	15.6448710964647	7.84974558399495e-10	3.31176914367733e-08	12.8967888748036
TC0600003120.mm.1	22225	Usp5	ubiquitin specific peptidase 5 (isopeptidase T)	-0.583717312242884	8.67181202783147	-15.6390897017236	7.88587913834743e-10	3.32139375735735e-08	12.8919979815183
TC0800001927.mm.1	14272	Fnta	farnesyltransferase, CAAX box, alpha	-0.601711820934161	8.70949994212321	-15.6349269602115	7.91200664131088e-10	3.32437915104608e-08	12.8885473811339
TC0800002388.mm.1	76813	Armc6	armadillo repeat containing 6	-0.736379326923522	7.02426708516161	-15.6266335342717	7.96433769662632e-10	3.33752598533917e-08	12.8816701476213
TC0100003679.mm.1	13849	Ephx1	epoxide hydrolase 1, microsomal	0.89041630231573	7.71612755510283	15.6211610781522	7.99907187776914e-10	3.34645735235396e-08	12.8771302714027
TC1100003055.mm.1	12514	Cd68	CD68 antigen	1.02778629525598	8.32119045084523	15.5962023736936	8.15956092377598e-10	3.40788093925344e-08	12.8564056692465
TC1400001965.mm.1	67419	Armh4	armadillo-like helical domain containing 4	0.861999686208436	4.73570238138897	15.587991685378	8.21310956705726e-10	3.42450959774257e-08	12.8495809851876
TC1100000919.mm.1	20670	Sox15	SRY (sex determining region Y)-box 15	1.54569150478214	8.00861909666074	15.56605433558	8.35803909842984e-10	3.47912098297579e-08	12.8313299971582
TC0900001367.mm.1	56808	Cacna2d2	calcium channel, voltage-dependent, alpha 2/delta subunit 2	0.673162506990916	5.53988524853909	15.5607788474459	8.3932994065515e-10	3.48797545671592e-08	12.8269373596156
TC0800000753.mm.1	14232	Fkbp8	FK506 binding protein 8	-0.556943113171057	8.45914498922216	-15.5167499835891	8.69387984796004e-10	3.60088372307368e-08	12.7902214559219
TC0100000608.mm.1	54380	Smarcal1	SWI/SNF related matrix associated, actin dependent regulator of chromatin, subfamily a-like 1	0.546395929868537	7.45308736542094	15.5116948528355	8.72912286814788e-10	3.60948506790048e-08	12.7859996282383
TC0600003110.mm.1	14791	Emg1	EMG1 N1-specific pseudouridine methyltransferase	-0.605456367405936	8.10265242356975	-15.4809008601934	8.94714822497426e-10	3.68740816266956e-08	12.7602535808069
TC0100002314.mm.1	14660	Gls	glutaminase	0.936553095172342	6.16954725111823	15.4674367609876	9.04430489638951e-10	3.72129865159366e-08	12.7489813368519
TC1200001869.mm.1	20663	Sos2	SOS Ras/Rho guanine nucleotide exchange factor 2	0.550706090219133	6.27371326223393	15.4577009527073	9.11526315524766e-10	3.74431584041096e-08	12.7408246487944
TC1200001885.mm.1	110095	Pygl	liver glycogen phosphorylase	0.603115252476234	4.69301842210966	15.4519007565393	9.15782089753632e-10	3.75561030031531e-08	12.7359629127349
TC1700001154.mm.1	57440	Ehd3	EH-domain containing 3	0.685518492156436	7.20444238310046	15.4389852092174	9.25335379174941e-10	3.78855703519671e-08	12.7251308586058
TC0700004288.mm.1	56312	Nupr1	nuclear protein transcription regulator 1	0.776206734708701	6.26868963032742	15.4116840778614	9.45882990837546e-10	3.86633549074481e-08	12.702205572713
TC1300002770.mm.1	76803	2410141K09Rik	RIKEN cDNA 2410141K09 gene	0.554101354830401	9.14949448518928	15.3940794524123	9.5939195749018e-10	3.90932574775602e-08	12.6874022242462
TC0100001190.mm.1	74137	Nuak2	NUAK family, SNF1-like kinase, 2	0.770734002019134	6.3138440184277	15.3938930217383	9.59536118403259e-10	3.90932574775602e-08	12.6872453729795
TC0800000312.mm.1	69742	Tm2d2	TM2 domain containing 2	-0.636931460234136	7.47089881297418	-15.3904483279584	9.62203976346919e-10	3.91328833963834e-08	12.684346896551
TC0100001968.mm.1	383491	Prdm14	PR domain containing 14	0.570843139446348	8.28056907314026	15.3885885555081	9.63647646000617e-10	3.91328833963834e-08	12.6827817687574
TC1700002324.mm.1	19280	Ptprs	protein tyrosine phosphatase, receptor type, S	0.5397197032503	7.68521486356619	15.3595255177754	9.86512627983953e-10	3.999626970106e-08	12.658299917842
TC1400000797.mm.1	219094	Khnyn	KH and NYN domain containing	0.669322788565525	6.23881948370336	15.3189185714235	1.01943949933149e-09	4.1197251987571e-08	12.6240203329237
TC1200000714.mm.1	211945	Plekhh1	pleckstrin homology domain containing, family H (with MyTH4 domain) member 1	0.528152026646659	7.22486823328471	15.3109154550887	1.02606697448199e-09	4.13979837244886e-08	12.6172541269069
TC1400002054.mm.1	20540	Slc7a7	solute carrier family 7 (cationic amino acid transporter, y+ system), member 7	0.522715076173599	9.62422960075713	15.3040305044763	1.03180547232111e-09	4.15622579109122e-08	12.6114305950278
TC1400002150.mm.1	219114	Ska3	spindle and kinetochore associated complex subunit 3	0.504007863459305	8.49066487153395	15.2700669254606	1.06062185285886e-09	4.25604801503841e-08	12.5826667435486
TC1900000160.mm.1	14705	Bscl2	Berardinelli-Seip congenital lipodystrophy 2 (seipin)	-0.860239497646235	7.61371163309745	-15.2688065979158	1.06170765434904e-09	4.25604801503841e-08	12.5815982062723
TC0X00000064.mm.1	54636	Wdr45	WD repeat domain 45	-0.739379791934622	8.30064177761827	-15.2605496924386	1.06885073208414e-09	4.27780484009406e-08	12.5745957342772
TC1900001042.mm.1	68229	Spindoc	spindlin interactor and repressor of chromatin binding	-0.524524782812708	7.44328627228559	-15.2459813805768	1.08157985845089e-09	4.32181285106002e-08	12.5622319917039
TC1900000127.mm.1	18938	Ppp1r14b	protein phosphatase 1, regulatory inhibitor subunit 14B	-0.554014409293657	9.97654266411904	-15.2337140263787	1.09242464848738e-09	4.35816258966151e-08	12.5518123607056
TC0800001977.mm.1	67920	Mak16	MAK16 homolog	-0.569556981767372	10.0352738601026	-15.2084769263931	1.11510374002362e-09	4.42828335039062e-08	12.5303515843585
TC0900000184.mm.1	15894	Icam1	intercellular adhesion molecule 1	0.557056198374861	8.65686185837609	15.2082287572674	1.11532924682975e-09	4.42828335039062e-08	12.5301403829989
TC0800002831.mm.1	497652	Acd	adrenocortical dysplasia	-0.570248045789225	8.21699835118488	-15.1498122049589	1.16979731940894e-09	4.63715840415621e-08	12.4803350648788
TC0800002404.mm.1	18709	Pik3r2	phosphoinositide-3-kinase regulatory subunit 2	-0.585595887863384	7.29268250454556	-15.1414602192132	1.17781507475677e-09	4.6577490788893e-08	12.473199472662
TC0600003168.mm.1	319801	Tigar	Trp53 induced glycolysis regulatory phosphatase	-0.697867420285686	8.60217927157114	-15.140513408925	1.17872770866253e-09	4.6577490788893e-08	12.4723903230851
TC0600000344.mm.1	70699	Nup205	nucleoporin 205	-0.561491338801476	9.25939153528924	-15.1365441753551	1.18256193110163e-09	4.66009177216944e-08	12.4689976743344
TC1900001353.mm.1	240614	Ranbp6	RAN binding protein 6	-1.45067414394656	5.25699789173762	-15.136031119536	1.18305851118283e-09	4.66009177216944e-08	12.4685590856686
TC0700000509.mm.1	71984	Sars2	seryl-aminoacyl-tRNA synthetase 2	-0.528675322377428	8.28571388128339	-15.1322405337447	1.18673430832143e-09	4.66719767250576e-08	12.4653182481576
TC0900001732.mm.1	71544	Arhgap42	Rho GTPase activating protein 42	-0.588265223767396	6.56972626271603	-15.1237096958611	1.19505169567191e-09	4.6851287704219e-08	12.4580218402531
TC0800000123.mm.1	16783	Lamp1	lysosomal-associated membrane protein 1	-0.524815107510282	10.6218934556653	-15.1176916025272	1.20095681347617e-09	4.70088809846388e-08	12.4528722464902
TC0900002857.mm.1	68861	Dipk2a	divergent protein kinase domain 2A	-0.728892585469622	7.77951143681116	-15.1007336216836	1.21776544077219e-09	4.75512748508908e-08	12.4383511673762
TC1400002091.mm.1	19188	Psme2	proteasome (prosome, macropain) activator subunit 2 (PA28 beta)	0.567327806625696	6.21966798554395	15.0850526859164	1.23353295851003e-09	4.80576731054519e-08	12.4249099586947
TC1200000798.mm.1	26897	Acot1	acyl-CoA thioesterase 1	1.02351473291917	6.5111340609621	15.073798539685	1.2449841614846e-09	4.83709025460189e-08	12.4152551524759
TC0600000711.mm.1	26357	Abcg2	ATP binding cassette subfamily G member 2 (Junior blood group)	-0.667127159005528	7.85616989569987	-15.0733403600577	1.2454527727017e-09	4.83709025460189e-08	12.4148619417017
TC1100001147.mm.1	68385	Tlcd1	TLC domain containing 1	-0.691960698700055	7.40225448753248	-15.0696358935722	1.24924853635361e-09	4.84428662604057e-08	12.4116823474805
TC0800001952.mm.1	75767	Rab11fip1	RAB11 family interacting protein 1 (class I)	-0.549909237929291	7.05182918315508	-15.0571219616037	1.26216290608773e-09	4.88676551248316e-08	12.4009360315943
TC1400001031.mm.1	105670	Rcbtb2	regulator of chromosome condensation (RCC1) and BTB (POZ) domain containing protein 2	0.697181018053548	5.27453005091038	15.0444522126862	1.27538407844327e-09	4.93029869952008e-08	12.3900473516855
TC1400000813.mm.1	76007	Zmym2	zinc finger, MYM-type 2	0.718615593146263	8.3203223696261	15.0377152113901	1.28247472026675e-09	4.95003477943205e-08	12.3842539043268
TC0100001703.mm.1	226751	Cdc42bpa	CDC42 binding protein kinase alpha	0.674879710254081	6.21312686641475	15.0268829749167	1.2939643640613e-09	4.98470099565004e-08	12.3749336668749
TC1400002171.mm.1	71844	Nupl1	nucleoporin like 1	0.543408900837433	8.128613728447	15.0254856645778	1.29545449794707e-09	4.98470099565004e-08	12.3737309380902
TC1700002400.mm.1	224938	Pja2	praja ring finger ubiquitin ligase 2	0.918891776062597	6.87441234580156	15.0198404222737	1.30149352061428e-09	4.99857240634287e-08	12.368870750426
TC0600001207.mm.1	192193	Edem1	ER degradation enhancer, mannosidase alpha-like 1	-0.689158414946717	7.99542826157832	-15.0183723613338	1.30306892761806e-09	4.99857240634287e-08	12.3676065640002
TC0800000488.mm.1	18536	Pcm1	pericentriolar material 1	-0.518679782558504	8.82252374061999	-15.0138717502444	1.30791138798735e-09	5.00944125162466e-08	12.3637302443069
TC1600000224.mm.1	224023	Klhl22	kelch-like 22	0.673137689189007	6.98047945281586	15.0055066050231	1.31696327178887e-09	5.03637457343306e-08	12.3565225499967
TC0600001579.mm.1	14011	Etv6	ets variant 6	-0.54689045913392	7.29265602950901	-15.0025395744437	1.32019000509974e-09	5.04098278516952e-08	12.3539651487876
TC0600001271.mm.1	74244	Atg7	autophagy related 7	-0.567188275111273	6.66663149730945	-14.9962623035355	1.32704470446945e-09	5.05829667024222e-08	12.3485529547768
TC0800001528.mm.1	104346	Gas8	growth arrest specific 8	-0.680382704690968	7.36353418448595	-14.9946771416402	1.32878171132135e-09	5.05829667024222e-08	12.3471859092411
TC0200001675.mm.1	74268	Aven	apoptosis, caspase activation inhibitor	-0.576184798355778	7.25378195299456	-14.9899198312604	1.33400938884423e-09	5.06246274637054e-08	12.3430823843159
TC1700002584.mm.1	106794	Dhx57	DEAH (Asp-Glu-Ala-Asp/His) box polypeptide 57	0.53971202289359	6.29896561359969	14.9897343621597	1.33421364198392e-09	5.06246274637054e-08	12.3429223790188
TC1900000711.mm.1	94219	Cnnm2	cyclin M2	-0.568368060896693	8.50617422633375	-14.9881433682036	1.33596714811575e-09	5.06246274637054e-08	12.3415497427133
TC1500001972.mm.1	69291	1700001L05Rik	RIKEN cDNA 1700001L05 gene	0.866636922762065	6.54226203671387	14.962404184063	1.36468158943337e-09	5.15560162892904e-08	12.3193241384894
TC1900000428.mm.1	67072	Cdc37l1	cell division cycle 37-like 1	-0.635295005918334	6.97260961101158	-14.9394094930445	1.39089451512811e-09	5.24668136765573e-08	12.299438027895
TC1100003318.mm.1	78889	Wsb1	WD repeat and SOCS box-containing 1	-0.522913044546705	8.51675751880084	-14.9338755001761	1.39728330814404e-09	5.25573316868687e-08	12.2946478730691
TC0200002032.mm.1	110911	Cds2	CDP-diacylglycerol synthase (phosphatidate cytidylyltransferase) 2	-0.554892768841887	9.19727491877043	-14.9336797567213	1.39750986237242e-09	5.25573316868687e-08	12.2944784095162
TC0100001240.mm.1	67196	Ube2t	ubiquitin-conjugating enzyme E2T	0.670242046169405	6.63413628658059	14.9279052979272	1.4042109988881e-09	5.27298148287289e-08	12.2894782743573
TC1400000998.mm.1	105653	Phyhip	phytanoyl-CoA hydroxylase interacting protein	0.874657172867765	6.66125158295957	14.9223553367205	1.41068409885159e-09	5.28932290537827e-08	12.2846708237952
TC1400002328.mm.1	246710	Rhobtb2	Rho-related BTB domain containing 2	0.556884186369855	6.4705609952138	14.9153503903707	1.41889992023558e-09	5.31213973140451e-08	12.2786006525527
TC0600001450.mm.1	66493	Mrpl51	mitochondrial ribosomal protein L51	-0.736610753201481	7.58892217900242	-14.9117348766814	1.42316047801568e-09	5.31659537540495e-08	12.2754665656423
TC0700004409.mm.1	18242	Oat	ornithine aminotransferase	0.785234973333541	7.19113287127403	14.9107236426721	1.42435458040046e-09	5.31659537540495e-08	12.2745898559113
TC0800000816.mm.1	17274	Rab8a	RAB8A, member RAS oncogene family	-0.612499095218922	10.2202143458206	-14.8829656070616	1.45755547708054e-09	5.43238987526551e-08	12.2505026894677
TC1200001151.mm.1	100861572	DQ267102	snoRNA DQ267102	-1.59463938760392	5.67850046827092	-14.8694958898329	1.47396461564582e-09	5.48534831738997e-08	12.2387991118364
TC0X00000986.mm.1	382231	8030474K03Rik	RIKEN cDNA 8030474K03 gene	0.67711653133615	5.4920522303666	14.8582091451683	1.4878669864361e-09	5.52883389564796e-08	12.2289846310547
TC0600002878.mm.1	58799	Crbn	cereblon	-0.686072003687279	8.36719897784311	-14.8474552089052	1.50124397190238e-09	5.56303591731371e-08	12.2196269640017
TC1900001603.mm.1	54130	Actr1a	ARP1 actin-related protein 1A, centractin alpha	-0.724896022432656	9.06011517621414	-14.8471720519627	1.50159793333282e-09	5.56303591731371e-08	12.2193804858841
TC0500001487.mm.1	319804	Glt1d1	glycosyltransferase 1 domain containing 1	0.677638155968689	6.03196990058562	14.8454404946691	1.50376442138022e-09	5.56303591731371e-08	12.2178731307133
TC1500002247.mm.1	668218	Bin2	bridging integrator 2	0.685937796330482	9.06697049149392	14.8403342870324	1.51017274294973e-09	5.57846624780869e-08	12.2134271170008
TC0700003010.mm.1	17872	Ppp1r15a	protein phosphatase 1, regulatory subunit 15A	-0.592079673239796	7.32882136872778	-14.834345911644	1.51772552807108e-09	5.58980329644377e-08	12.2082111691787
TC1400001985.mm.1	219022	Ttc5	tetratricopeptide repeat domain 5	0.706205269607325	7.00481315383055	14.8133562068803	1.5445201048641e-09	5.66896373837543e-08	12.1899133171152
TC0100001234.mm.1	75605	Kdm5b	lysine (K)-specific demethylase 5B	0.506098462017546	10.2972046175505	14.8130403227443	1.54492720365132e-09	5.66896373837543e-08	12.1896377588006
TC1100003612.mm.1	76815	Calcoco2	calcium binding and coiled-coil domain 2	-0.605570897188169	8.57573358342275	-14.8086651340745	1.55057762173082e-09	5.66896373837543e-08	12.1858205422467
TC1700002660.mm.1	213760	Prepl	prolyl endopeptidase-like	0.658852171380844	7.66723966413804	14.8086579969936	1.55058685713164e-09	5.66896373837543e-08	12.1858143145033
TC0900001200.mm.1	76477	Pcolce2	procollagen C-endopeptidase enhancer 2	-0.519922151239689	8.01222235319957	-14.7827285869872	1.58453224869811e-09	5.78458668946393e-08	12.1631700346084
TC1700002420.mm.1	106585	Ankrd12	ankyrin repeat domain 12	0.542471620681772	5.79982258142244	14.7803366578019	1.58770354599279e-09	5.78769009002693e-08	12.1610792814305
TC0800003093.mm.1	234852	Chmp1a	charged multivesicular body protein 1A	-0.628659455086019	7.81309775933767	-14.7516372452042	1.62628952502102e-09	5.90324774384243e-08	12.1359688305839
TC0600001736.mm.1	232533	Stk38l	serine/threonine kinase 38 like	-0.597430664722368	7.97456591225131	-14.7514779676539	1.62650645705452e-09	5.90324774384243e-08	12.13582934397
TC0300001255.mm.1	69608	Sec24d	Sec24 related gene family, member D (S. cerevisiae)	-0.60538373191495	7.33839007808797	-14.7335426224873	1.65113357196627e-09	5.98391925630917e-08	12.1201135427878
TC1100001570.mm.1	14786	Grb7	growth factor receptor bound protein 7	0.510428136177833	7.59508580436123	14.7309629645193	1.65470848218187e-09	5.98817145061287e-08	12.1178516549809
TC1600001604.mm.1	85031	Pla1a	phospholipase A1 member A	-0.768182785922172	6.23187291873716	-14.7159850361964	1.67562970278855e-09	6.05018045292499e-08	12.1047114446396
TC1100002907.mm.1	11671	Aldh3a2	aldehyde dehydrogenase family 3, subfamily A2	0.648323250850029	7.23473346653307	14.7152267788958	1.67669635556717e-09	6.05018045292499e-08	12.1040458899163
TC1600001191.mm.1	13731	Emp2	epithelial membrane protein 2	0.870249201166662	7.56297285496764	14.7029866588666	1.69401585490199e-09	6.10384267718589e-08	12.0932977858597
TC0100000257.mm.1	70853	Vwa3b	von Willebrand factor A domain containing 3B	0.636645897575653	5.61460074111422	14.698704227557	1.70012062313078e-09	6.11699965615336e-08	12.0895353926684
TC0600000830.mm.1	66700	Chmp3	charged multivesicular body protein 3	-0.534185107114581	7.32516268874848	-14.693470392877	1.70761370820219e-09	6.12637668736302e-08	12.0849357414068
TC1900000650.mm.1	319594	Hif1an	hypoxia-inducible factor 1, alpha subunit inhibitor	-0.529360588742008	7.21476423164705	-14.6934514508402	1.70764089103926e-09	6.12637668736302e-08	12.0849190918005
TC0300002346.mm.1	13638	Efna3	ephrin A3	0.596246428266323	7.72693666299782	14.6840657236577	1.72116716391325e-09	6.1571853751812e-08	12.0766667944732
TC1900000523.mm.1	107182	Btaf1	B-TFIID TATA-box binding protein associated factor 1	-0.659645037144143	8.42483281421574	-14.6774981115762	1.73070040705217e-09	6.17357424169367e-08	12.0708893684243
TC0800001514.mm.1	234854	Cdk10	cyclin-dependent kinase 10	-0.71277839816285	7.98692473474988	-14.6558332530142	1.76255172032805e-09	6.2625079900117e-08	12.0518140285758
TC0200003699.mm.1	14725	Lrp2	low density lipoprotein receptor-related protein 2	-0.972525089675197	6.09852402675497	-14.6434710740741	1.78100759963867e-09	6.31687674102283e-08	12.0409176758438
TC0100002827.mm.1	16560	Kif1a	kinesin family member 1A	0.664138623672541	5.79579168815037	14.6377813511888	1.78957150706057e-09	6.33823522117164e-08	12.0358997229277
TC0500003513.mm.1	78339	Ttyh3	tweety family member 3	-0.59172961552934	8.37952988279428	-14.6147259964111	1.82472806231756e-09	6.45358432706751e-08	12.0155478391521
TC0100001821.mm.1	19250	Ptpn14	protein tyrosine phosphatase, non-receptor type 14	0.748969882424035	7.20444655321775	14.6098826891226	1.83220722048659e-09	6.47085762544089e-08	12.0112686587991
TC0800001599.mm.1	16412	Itgb1	integrin beta 1 (fibronectin receptor beta)	-0.714860472526194	8.69870389039008	-14.6072998569626	1.83620912938485e-09	6.47353894250279e-08	12.008986123556
TC1600001158.mm.1	70511	Eef2kmt	eukaryotic elongation factor 2 lysine methyltransferase	0.576631952309858	7.45475654919513	14.5681140060979	1.8980884915401e-09	6.65674185896165e-08	11.9743101243253
TC0700001442.mm.1	75430	Anapc15	anaphase promoting complex C subunit 15	-0.644329521646273	7.60234145435344	-14.5680517251426	1.89818860259956e-09	6.65674185896165e-08	11.9742549421786
TC0800000768.mm.1	72093	2010320M18Rik	RIKEN cDNA 2010320M18 gene	-1.30045442250693	6.99459334684409	-14.5605643125242	1.91026530394803e-09	6.68298845263334e-08	11.9676193488245
TC0200003142.mm.1	14810	Grin1	glutamate receptor, ionotropic, NMDA1 (zeta 1)	0.677776312421572	5.70684865330565	14.5600897984616	1.91103343495932e-09	6.68298845263334e-08	11.9671987118206
TC0400002962.mm.1	242509	Bnc2	basonuclin 2	-0.585689796264153	7.00849164108205	-14.5527641397515	1.92293414153511e-09	6.7151876589687e-08	11.960703201886
TC0900001293.mm.1	56332	Amotl2	angiomotin-like 2	-0.568032738923252	7.44740928664654	-14.5470294181536	1.93230578484021e-09	6.73847726422459e-08	11.9556162213649
TC0600000078.mm.1	75725	Phf14	PHD finger protein 14	-0.570727320731634	6.79442900656545	-14.4891523436369	2.02967744084126e-09	7.03509191027596e-08	11.9041718451919
TC1000002380.mm.1	71733	Susd2	sushi domain containing 2	-0.704910285412929	8.59913071731021	-14.4881152233986	2.03146954977087e-09	7.03509191027596e-08	11.9032482553957
TC0100000633.mm.1	227292	Ctdsp1	CTD (carboxy-terminal domain, RNA polymerase II, polypeptide A) small phosphatase 1	-0.525891785400795	7.91405781722428	-14.4736406273735	2.05665903875067e-09	7.11244611265039e-08	11.8903517410288
TC0X00000181.mm.1	17161	Maoa	monoamine oxidase A	0.952301917050596	6.93179307558977	14.4674649507431	2.06750803645989e-09	7.1400616871317e-08	11.8848457196228
TC0800001227.mm.1	56513	Pard6a	par-6 family cell polarity regulator alpha	-0.699838168732349	6.36438695086812	-14.4591551333906	2.08220308552574e-09	7.18086469356831e-08	11.877433529227
TC1700001857.mm.1	170716	Cyp4f13	cytochrome P450, family 4, subfamily f, polypeptide 13	0.726134665644418	7.16284371293518	14.4536132063479	2.09206563492153e-09	7.19879100391747e-08	11.8724880445493
TC1700001341.mm.1	77022	2700099C18Rik	NDC80 homolog, kinetochore complex component pseudogene	0.682274716992779	5.63292560752031	14.4468814699526	2.10411302311401e-09	7.22643996120177e-08	11.8664784357853
TC1100002269.mm.1	17268	Meis1	Meis homeobox 1	-0.667181663951426	4.69706129261293	-14.4395452685971	2.11732694625062e-09	7.26181981813107e-08	11.8599262463401
TC0100003747.mm.1	381314	Iars2	isoleucine-tRNA synthetase 2, mitochondrial	0.540221897292247	7.76772355330459	14.4182867601025	2.15612266532339e-09	7.36448801879087e-08	11.8409221665797
TC1700001156.mm.1	50850	Spast	spastin	0.691832310816272	7.15478357531094	14.4163937005534	2.15961417880852e-09	7.3663228364448e-08	11.839228603605
TC0800002508.mm.1	18997	Pou4f2	POU domain, class 4, transcription factor 2	-0.849962399913103	8.54730887280599	-14.4108549470576	2.16986458499278e-09	7.3911753500287e-08	11.8342723575089
TC1900001169.mm.1	109910	Zfp91	zinc finger protein 91	-0.693462698133444	6.87052966041245	-14.4008213341957	2.18856658129974e-09	7.44470929578822e-08	11.8252894770447
TC0X00002272.mm.1	19655	Rbmx	RNA binding motif protein, X chromosome	-0.631347054650789	7.16868811601356	-14.3919677983584	2.20521256338993e-09	7.49111308658919e-08	11.8173582777268
TC1900000201.mm.1	269061	Cpsf7	cleavage and polyadenylation specific factor 7	-0.57517370728064	8.01471405223052	-14.3886168234143	2.21154827082882e-09	7.50241422923074e-08	11.8143552189374
TC1700002492.mm.1	74355	Smchd1	SMC hinge domain containing 1	0.745999009838	7.06232588558845	14.3851596229319	2.21810527970771e-09	7.5144343810098e-08	11.811256284572
TC0500001268.mm.1	77407	Rab35	RAB35, member RAS oncogene family	-0.529723866763904	9.16198243684933	-14.3814737382237	2.22511898174737e-09	7.5279669865521e-08	11.8079516045375
TC0400000963.mm.1	77963	Hook1	hook microtubule tethering protein 1	0.66077168208679	7.31273775515904	14.3771378980924	2.23339990606255e-09	7.54192217338355e-08	11.8040631852335
TC0500001716.mm.1	231855	Ap5z1	adaptor-related protein complex 5, zeta 1 subunit	-0.575192564635939	7.48389140641972	-14.3688728138557	2.24927687699515e-09	7.5654376328899e-08	11.7966479770658
TC1700002583.mm.1	225027	Srsf7	serine/arginine-rich splicing factor 7	0.500897534815293	9.08160908323686	14.3498931739266	2.2861960533906e-09	7.6618296230163e-08	11.7796050074406
TC0100002644.mm.1	69368	Wdfy1	WD repeat and FYVE domain containing 1	0.516619756014422	7.75166874984759	14.3462537352983	2.2933494400838e-09	7.66635038662062e-08	11.7763345513822
TC0700004119.mm.1	50781	Dkk3	dickkopf WNT signaling pathway inhibitor 3	0.780680945674272	6.17636528451635	14.3460785838498	2.29369430834161e-09	7.66635038662062e-08	11.7761771382106
TC0100000535.mm.1	12912	Creb1	cAMP responsive element binding protein 1	0.596418906260408	8.18629385702069	14.344292891323	2.29721346144565e-09	7.66783406260854e-08	11.7745721883139
TC0200001226.mm.1	58207	Slc43a3	solute carrier family 43, member 3	0.768367509456882	6.65325914036869	14.3387201176865	2.30823327840586e-09	7.68404386699223e-08	11.769562285853
TC0600000560.mm.1	58887	Repin1	replication initiator 1	1.05847576422522	6.42458288570959	14.3323736851062	2.32085202711674e-09	7.71574992588385e-08	11.7638546727864
TC1900001774.mm.1	381236	Lipo3	lipase, member O3	-0.920426705292843	6.5930835584269	-14.3220759478463	2.34148488147484e-09	7.77397923231608e-08	11.7545885100392
TC1000000215.mm.1	14219	Ccn2	cellular communication network factor 2	-0.509763537072039	7.67532618009313	-14.314710125891	2.35636387248133e-09	7.80598829360253e-08	11.7479567780436
TC0200004521.mm.1	17876	Myef2	myelin basic protein expression factor 2, repressor	-0.525603502918532	8.42954722781415	-14.304164976054	2.37784183332845e-09	7.86327695917927e-08	11.738457081676
TC1400002132.mm.1	219105	Zmym5	zinc finger, MYM-type 5	0.68489646562152	6.58667789588636	14.2771289063508	2.4338726563982e-09	8.02727259452815e-08	11.7140717849141
TC0800000974.mm.1	21672	Prdx2	peroxiredoxin 2	-0.500688706585645	7.70960798831454	-14.2637874687212	2.46204222142187e-09	8.09875471621808e-08	11.7020226951163
TC1900000471.mm.1	19211	Pten	phosphatase and tensin homolog	-0.513004804074116	8.67865704255825	-14.2596262808855	2.47089965345332e-09	8.1171820763116e-08	11.6982624605296
TC0700002055.mm.1	12476	Cd151	CD151 antigen	-0.532092702534032	8.25251743881659	-14.2575195433431	2.47539703975356e-09	8.12125655121254e-08	11.6963583323374
TC1500002040.mm.1	140570	Plxnb2	plexin B2	0.667505466973054	7.97791346371045	14.2463755906199	2.49933319348454e-09	8.18157183051152e-08	11.6862817935699
TC0100000774.mm.1	64294	Itm2c	integral membrane protein 2C	0.504576444029221	6.9598019999575	14.2437885807388	2.50492525958317e-09	8.1858199767296e-08	11.6839415376037
TC0800000276.mm.1	57312	Mrps31	mitochondrial ribosomal protein S31	-0.553967546590936	8.17483020881139	-14.2026537585594	2.59566787312334e-09	8.44913612904143e-08	11.6466774394276
TC0X00003396.mm.1	245537	Nlgn3	neuroligin 3	0.612281398731521	5.68628863312641	14.1982340145557	2.60562541142516e-09	8.4704907442601e-08	11.6426676658391
TC0800000539.mm.1	71876	Cenpu	centromere protein U	-0.554922902931323	7.46917494302522	-14.1864055059566	2.63247666948998e-09	8.53552318297311e-08	11.6319306923922
TC1000003130.mm.1	56516	Rbms2	RNA binding motif, single stranded interacting protein 2	-0.558107908825981	8.44760294627106	-14.1842133134619	2.63748555165146e-09	8.540657759075e-08	11.6299398890935
TC1400001125.mm.1	219249	Tdrd3	tudor domain containing 3	0.62239229660098	6.03704211131905	14.1608413063927	2.69152735662259e-09	8.69062430362161e-08	11.6086973438412
TC0300001023.mm.1	12373	Casq2	calsequestrin 2	-0.858881494382221	5.82041001392476	-14.1596755096059	2.69425386488309e-09	8.69062430362161e-08	11.6076369191094
TC1900001097.mm.1	225908	Myrf	myelin regulatory factor	-0.530465799267396	7.79973646419214	-14.1486224044804	2.72025194060214e-09	8.75275462333464e-08	11.5975788656533
TC0600003169.mm.1	12444	Ccnd2	cyclin D2	0.717371592859243	5.20868106813147	14.1470186125426	2.7240465178903e-09	8.75275462333464e-08	11.5961188533424
TC1600001233.mm.1	26565	Pla2g10	phospholipase A2, group X	-0.765266131659424	6.40967732711991	-14.1427589103575	2.73415256675362e-09	8.77392021871746e-08	11.5922402924689
TC1700001213.mm.1	378462	Morn2	MORN repeat containing 2	0.771315126639051	6.02319027920171	14.134260790703	2.75443445037053e-09	8.82474818701044e-08	11.5844993365007
TC1500000485.mm.1	239510	Phf20l1	PHD finger protein 20-like 1	0.694913167916866	5.21656519697473	14.1325077658224	2.75863830892854e-09	8.82474818701044e-08	11.5829019691693
TC0100003627.mm.1	23797	Akt3	thymoma viral proto-oncogene 3	0.879680788534997	6.28185872482758	14.1316867813525	2.76060944327751e-09	8.82474818701044e-08	11.5821538202261
TC1900001313.mm.1	52874	Pum3	pumilio RNA-binding family member 3	-0.56278831073875	9.30714978926978	-14.1264576016885	2.77319987979086e-09	8.85364478907877e-08	11.5773876200884
TC0600002955.mm.1	110157	Raf1	v-raf-leukemia viral oncogene 1	-0.610052783953277	8.91275986287921	-14.1227568405953	2.78214749441052e-09	8.87085238179435e-08	11.5740135344596
TC1700002556.mm.1	320473	Heatr5b	HEAT repeat containing 5B	0.742608240551085	7.5880157527169	14.1182543544214	2.79307525465218e-09	8.89432163467401e-08	11.5699073966406
TC0100000878.mm.1	108679	Cops8	COP9 signalosome subunit 8	0.54724754062411	9.25955225143866	14.1112421124467	2.81018605783405e-09	8.93739530179007e-08	11.5635100333713
TC0100001252.mm.1	13007	Csrp1	cysteine and glycine-rich protein 1	0.570572509020646	8.69584556554538	14.1030567403012	2.83030172050915e-09	8.98990357951276e-08	11.5560387067046
TC1000001531.mm.1	320398	Lrig3	leucine-rich repeats and immunoglobulin-like domains 3	0.639544414600455	7.19958365222613	14.0994253741111	2.83927523406849e-09	9.00693240283253e-08	11.5527228428193
TC0100003120.mm.1	13924	Ptprv	protein tyrosine phosphatase, receptor type, V	0.529106212179516	5.95597848234246	14.0973211717567	2.84448890750378e-09	9.01200589830994e-08	11.5508010994152
TC0900002040.mm.1	208076	Pknox2	Pbx/knotted 1 homeobox 2	-0.567455752092385	6.20361707011184	-14.0826624573067	2.88109546295359e-09	9.1086267592928e-08	11.5374061421338
TC0X00002867.mm.1	245596	Hdx	highly divergent homeobox	1.04999607474591	3.92787300872412	14.0821867493644	2.88229185573194e-09	9.1086267592928e-08	11.5369712311762
TC1400002122.mm.1	219103	Cenpj	centromere protein J	0.645675186254633	5.82910153946102	14.0757932677045	2.89842307528867e-09	9.14801024800604e-08	11.5311247470981
TC0200001222.mm.1	56791	Ube2l6	ubiquitin-conjugating enzyme E2L 6	-0.605868410153503	5.50532405256399	-14.0687343226518	2.91634579518418e-09	9.19085555465633e-08	11.5246668974403
TC1500000528.mm.1	107831	Adgrb1	adhesion G protein-coupled receptor B1	0.606376597285638	7.37352919982472	14.0675477430951	2.91937017698236e-09	9.19085555465633e-08	11.5235810671552
TC1400002103.mm.1	56532	Ripk3	receptor-interacting serine-threonine kinase 3	0.74567891702586	7.44899835342334	14.0660591784379	2.92316902104063e-09	9.19121013500972e-08	11.5222187734651
TC0600003387.mm.1	74741	C2cd5	C2 calcium-dependent domain containing 5	-0.54315452182375	8.81063349693063	-14.0590161046539	2.94121506579474e-09	9.21451315365012e-08	11.5157713478207
TC0100000602.mm.1	22596	Xrcc5	X-ray repair complementing defective repair in Chinese hamster cells 5	0.546241403379684	9.79456387653904	14.0588403215698	2.94166698897309e-09	9.21451315365012e-08	11.5156103931347
TC1900000903.mm.1	11632	Aip	aryl-hydrocarbon receptor-interacting protein	-0.652031535220064	7.65125846194566	-14.028051446862	3.02198270876274e-09	9.41876460753626e-08	11.4873901907269
TC0800003202.mm.1	52202	Rbm34	RNA binding motif protein 34	-0.543105633234051	8.25903317305975	-14.0203206714165	3.04251626713715e-09	9.45670711343671e-08	11.4802954489143
TC0800002592.mm.1	19358	Rad23a	RAD23 homolog A, nucleotide excision repair protein	-0.526357926132727	8.6141987891889	-14.0183095012038	3.04788257689483e-09	9.45670711343671e-08	11.4784491548891
TC1400000791.mm.1	67842	Nop9	NOP9 nucleolar protein	0.61429855031832	7.9550932438941	14.0165424871116	3.05260579025367e-09	9.45670711343671e-08	11.4768268003276
TC0400000015.mm.1	17096	Lyn	LYN proto-oncogene, Src family tyrosine kinase	0.759370428457933	5.45866780265941	14.0163503188778	3.05311992713425e-09	9.45670711343671e-08	11.4766503529451
TC0600002492.mm.1	22134	Tgoln1	trans-golgi network protein	-0.6265153815215	9.38118608293743	-14.0084945157451	3.07421741738598e-09	9.51024033313921e-08	11.469435313944
TC0600001696.mm.1	75320	Etnk1	ethanolamine kinase 1	-0.653177549320631	8.90741906813799	-13.996933389442	3.10555062311797e-09	9.58339099465637e-08	11.458810422749
TC0700004084.mm.1	56788	Scube2	signal peptide, CUB domain, EGF-like 2	0.53416406221068	5.96695450171528	13.9875933039763	3.13111431929067e-09	9.6169414982661e-08	11.4502208276762
TC1400000810.mm.1	75339	Mphosph8	M-phase phosphoprotein 8	0.689922355628334	7.19587165484716	13.9873254743314	3.13185068444376e-09	9.6169414982661e-08	11.4499744409656
TC1700001394.mm.1	100037282	Rsph3b	radial spoke 3B homolog (Chlamydomonas)	0.740318186622328	5.96776295817244	13.9624765488709	3.20098408112895e-09	9.81713863208723e-08	11.4270961222027
TC0X00000614.mm.1	207854	Fmr1nb	Fmr1 neighbor	0.954725596745144	5.48867979874391	13.9591467595165	3.21037163875412e-09	9.83383371507312e-08	11.4240275608111
TC0800000017.mm.1	20911	Stxbp2	syntaxin binding protein 2	-0.514683293554135	8.022989397337	-13.9460838379359	3.24748544945488e-09	9.92313752410637e-08	11.4119829666432
TC0600001327.mm.1	70727	Rasgef1a	RasGEF domain family, member 1A	-0.560099228913237	5.67409842841032	-13.9305412126148	3.29224465233648e-09	1.00363090170366e-07	11.3976385003586
TC1700001150.mm.1	225010	Lclat1	lysocardiolipin acyltransferase 1	0.940821085862667	6.29184859120888	13.9260097386512	3.30541842431804e-09	1.00508906087739e-07	11.3934535909225
TC0600001088.mm.1	67678	Lsm3	LSM3 homolog, U6 small nuclear RNA and mRNA degradation associated	-0.55500889685931	7.78182952600192	-13.9239249051577	3.31149836145561e-09	1.00571132940967e-07	11.3915277853647
TC0800002512.mm.1	78651	Lsm6	LSM6 homolog, U6 small nuclear RNA and mRNA degradation associated	-0.56703911001115	7.24599718451538	-13.9209450830761	3.32020914722631e-09	1.00713010799198e-07	11.3887748010743
TC0600001129.mm.1	65106	Arl6ip5	ADP-ribosylation factor-like 6 interacting protein 5	-0.707043563521329	7.95229194644343	-13.9071740388375	3.36078570923121e-09	1.0172596881967e-07	11.3760450588442
TC1300000087.mm.1	18073	Nid1	nidogen 1	0.822101646043095	8.98799625022365	13.9068445679257	3.36176298658091e-09	1.0172596881967e-07	11.3757403596472
TC0200000302.mm.1	12151	Bmi1	Bmi1 polycomb ring finger oncogene	-0.626060113712694	6.04781701020591	-13.8980956935864	3.38782567685227e-09	1.02374463362185e-07	11.3676468628046
TC0400004071.mm.1	100072	Camta1	calmodulin binding transcription activator 1	0.515838341714005	7.29572825089496	13.8911662926362	3.40862189408915e-09	1.02769744023239e-07	11.3612332327405
TC0600000927.mm.1	232157	Mob1a	MOB kinase activator 1A	-0.533277798303412	8.29289532806674	-13.8657316082054	3.48613615976489e-09	1.04853219550757e-07	11.3376665904522
TC0800002535.mm.1	74841	Usp38	ubiquitin specific peptidase 38	-0.647258276859513	8.28608590063434	-13.8453966489454	3.54946761749552e-09	1.06501113808223e-07	11.318796668794
TC1600001352.mm.1	12724	Clcn2	chloride channel, voltage-sensitive 2	0.620595494539373	7.89774022337348	13.8431059247234	3.5566787920466e-09	1.06589217549147e-07	11.3166693928676
TC1700001312.mm.1	17075	Epcam	epithelial cell adhesion molecule	0.76492400484281	6.79419320957782	13.8343679187579	3.58433046883517e-09	1.07160306846446e-07	11.3085519078607
TC0400003228.mm.1	619295	Lrp8os2	low density lipoprotein receptor-related protein 8, apolipoprotein e receptor, opposite strand 2	0.658707190282295	6.18204945465934	13.8321795615893	3.59129161027614e-09	1.07239838336078e-07	11.3065182211128
TC1000001566.mm.1	407790	Ndufa4l2	Ndufa4, mitochondrial complex associated like 2	0.818059687989413	6.47901221171388	13.8136526966838	3.65080932653869e-09	1.08811997268049e-07	11.289289024075
TC1400001745.mm.1	170677	Cdhr1	cadherin-related family member 1	-0.724877516773565	5.38998189457497	-13.8130791269386	3.65266871393908e-09	1.08811997268049e-07	11.2887552918107
TC1100001891.mm.1	237988	Cdr2l	cerebellar degeneration-related protein 2-like	0.672344362071678	7.29192835126739	13.8028045126599	3.68614928306319e-09	1.09639640335308e-07	11.2791908741824
TC1300000803.mm.1	628709	Gm10324	predicted gene 10324	0.64365063047109	9.88228060069259	13.8018592597216	3.6892459389317e-09	1.09639640335308e-07	11.2783106320071
TC0100000640.mm.1	67534	Ttll4	tubulin tyrosine ligase-like family, member 4	0.644449958007907	7.94825540435372	13.8000165189199	3.69529079106584e-09	1.09688548314804e-07	11.276594469384
TC0800002307.mm.1	21892	Tll1	tolloid-like	-0.838404825713252	4.116630776397	-13.7955844490194	3.70987308849939e-09	1.09964067508352e-07	11.2724659822277
TC0X00002470.mm.1	17524	Mpp1	membrane protein, palmitoylated	0.741075645662275	7.50680334401847	13.7945173763847	3.71339315160153e-09	1.09964067508352e-07	11.2714718198337
TC1600000392.mm.1	15205	Hes1	hes family bHLH transcription factor 1	0.513630336353009	7.87674283898268	13.7917731511981	3.72246226363483e-09	1.10101867237806e-07	11.2689147778171
TC0200001299.mm.1	258652	Olfr1131	olfactory receptor 1131	-1.82233983687322	5.61306908907457	-13.7850324569499	3.7448398308121e-09	1.10501581469194e-07	11.2626318933696
TC0800003068.mm.1	13057	Cyba	cytochrome b-245, alpha polypeptide	0.554830070025628	6.79369456449766	13.7699082623631	3.79557511458495e-09	1.1173420295993e-07	11.2485246846797
TC1700002558.mm.1	19106	Eif2ak2	eukaryotic translation initiation factor 2-alpha kinase 2	0.72248080009197	6.73529815660284	13.766614092041	3.8067230742014e-09	1.11930227750163e-07	11.2454501471862
TC0100003832.mm.1	329324	Syt14	synaptotagmin XIV	0.796630726679246	6.371448099654	13.7647800278367	3.8129450230692e-09	1.11958778802939e-07	11.2437380750295
TC0900001017.mm.1	666190	Gm7972	predicted gene 7972	0.690305750595553	6.18828498894235	13.7636822147029	3.81667449997986e-09	1.11958778802939e-07	11.2427131829407
TC0300000896.mm.1	75007	Mindy1	MINDY lysine 48 deubiquitinase 1	-0.533979801339703	7.16622249813737	-13.7549058127702	3.84663052589536e-09	1.12572635601731e-07	11.2345170622904
TC0900003165.mm.1	77049	4921528I07Rik	RIKEN cDNA 4921528I07 gene	0.652042609251399	2.91352721039179	13.7464648046463	3.87567961351825e-09	1.13289795408516e-07	11.2266296593592
TC0400001557.mm.1	16792	Laptm5	lysosomal-associated protein transmembrane 5	0.623831708142465	8.12485708878407	13.7421810924423	3.89051154345334e-09	1.13590181293285e-07	11.2226252059554
TC1700002665.mm.1	78586	Srbd1	S1 RNA binding domain 1	0.588006279886436	7.70943452386612	13.7379920572844	3.90507451134631e-09	1.13829183512596e-07	11.2187081568491
TC0800002465.mm.1	270066	Slc35e1	solute carrier family 35, member E1	-0.568612575551853	8.83536564892853	-13.737201925148	3.90782790915146e-09	1.13829183512596e-07	11.2179692044359
TC1400002454.mm.1	210808	Lacc1	laccase domain containing 1	0.85526320726641	6.1103399045974	13.7271429245974	3.94306326226552e-09	1.1432132486201e-07	11.2085583744029
TC0400001926.mm.1	230904	Fbxo2	F-box protein 2	0.571312906301356	8.81542477784017	13.7235677753334	3.95566842910203e-09	1.14553584914321e-07	11.2052120827364
TC1300000958.mm.1	105171	Arrdc3	arrestin domain containing 3	-0.712401627023847	8.1759663228546	-13.7168003181011	3.979647358045e-09	1.15114300725631e-07	11.1988756582744
TC0500003084.mm.1	21405	Hnf1a	HNF1 homeobox A	-0.541558566396016	6.88274847031482	-13.7142160497453	3.98884518283607e-09	1.1524665792449e-07	11.196455235588
TC0600002269.mm.1	54353	Skap2	src family associated phosphoprotein 2	-0.634834373818039	8.5107276629273	-13.6953109947334	4.05682826889885e-09	1.16804799141714e-07	11.1787361369652
TC1100003054.mm.1	24070	Mpdu1	mannose-P-dolichol utilization defect 1	-0.533631161401306	8.78706995341183	-13.6868758873124	4.08756084034227e-09	1.17553912333442e-07	11.1708229956316
TC0100000632.mm.1	18173	Slc11a1	solute carrier family 11 (proton-coupled divalent metal ion transporters), member 1	-0.631183837994268	6.39740615807702	-13.6718630643034	4.14287771580958e-09	1.19007503417046e-07	11.1567281809006
TC1500001061.mm.1	11482	Acvrl1	activin A receptor, type II-like 1	0.510986086525945	5.9759179911574	13.663763327307	4.17305508074851e-09	1.1973642736868e-07	11.1491178783467
TC1700002045.mm.1	76797	2410137M14Rik	RIKEN cDNA 2410137M14 gene	-0.940210192467816	7.10989575143092	-13.647241808675	4.23534251077294e-09	1.21236666367514e-07	11.1335819566832
TC1900000978.mm.1	104401	Pcnx3	pecanex homolog 3	-0.64754395608927	8.12444353800713	-13.6460357430308	4.23992833369987e-09	1.21236666367514e-07	11.1324471694608
TC0100001969.mm.1	17978	Ncoa2	nuclear receptor coactivator 2	0.64288388340394	7.24741248386046	13.6389011163712	4.26716540173306e-09	1.2175278677444e-07	11.1257323327854
TC0400001847.mm.1	626995	Gm13128	predicted gene 13128	-1.12041205426887	5.74644590136897	-13.6387500144503	4.26774427050857e-09	1.2175278677444e-07	11.1255900869251
TC1700001053.mm.1	14158	Fer	fer (fms/fps related) protein kinase	0.716843551635035	6.71306924153178	13.6250575940741	4.32055066476872e-09	1.23118411743249e-07	11.1126942264045
TC0600002188.mm.1	29807	Tpk1	thiamine pyrophosphokinase	-0.718362144747186	5.15652606532917	-13.6046962052746	4.40037571896716e-09	1.2500191091038e-07	11.0934955697907
TC0800000982.mm.1	414077	Wdr83os	WD repeat domain 83 opposite strand	-0.681796266650146	10.3509430735135	-13.6037109047725	4.40427838299119e-09	1.2500191091038e-07	11.092565872585
TC1100000231.mm.1	22183	Zrsr1	zinc finger (CCCH type), RNA binding motif and serine/arginine rich 1	-0.895749492700664	7.04211850878995	-13.602453291608	4.40926503640348e-09	1.2500191091038e-07	11.0913791412274
TC1600001752.mm.1	56277	Tmem45a	transmembrane protein 45a	-0.872759577256928	4.80577469107464	-13.5940777105236	4.4426303905816e-09	1.25492852470427e-07	11.0834730831901
TC0800000623.mm.1	50753	Fbxo8	F-box protein 8	-0.523583952783504	7.40033988056255	-13.5928737489825	4.44744874790381e-09	1.25492852470427e-07	11.0823362503597
TC0100001114.mm.1	107895	Mgat5	mannoside acetylglucosaminyltransferase 5	0.699157084481473	6.81288932017413	13.5924432301569	4.44917308028626e-09	1.25492852470427e-07	11.0819297135724
TC1400001988.mm.1	21745	Tep1	telomerase associated protein 1	0.504245260914344	6.12647253697842	13.580387477889	4.49775141079519e-09	1.26576674578744e-07	11.0705407761408
TC1900000322.mm.1	67383	Carnmt1	carnosine N-methyltransferase 1	-0.519547279367282	8.48132464982525	-13.5777592123063	4.50841721933857e-09	1.26733793626818e-07	11.0680566637273
TC1700001163.mm.1	74196	Ttc27	tetratricopeptide repeat domain 27	0.647553090856577	7.57974149214171	13.5623885489785	4.57133842427539e-09	1.28213444624165e-07	11.0535202934565
TC1400000541.mm.1	74385	Ap5m1	adaptor-related protein complex 5, mu 1 subunit	0.954049136650443	6.42537366266387	13.5512248583112	4.61762770760579e-09	1.29258011796769e-07	11.0429531739828
TC0700002477.mm.1	14282	Fosb	FBJ osteosarcoma oncogene B	0.663720846346965	7.13304461788101	13.5437207667124	4.64902493107174e-09	1.29953797792985e-07	11.0358456509154
TC1900000404.mm.1	50796	Dmrt1	doublesex and mab-3 related transcription factor 1	-0.707709803788348	7.67660018395744	-13.5416167832054	4.65786903561968e-09	1.30055214483921e-07	11.0338522154721
TC0700001878.mm.1	233912	Armc5	armadillo repeat containing 5	-0.615826325330969	7.29589428545134	-13.5363186886195	4.68021956487033e-09	1.30533103613509e-07	11.0288312503731
TC1700002167.mm.1	80905	Polh	polymerase (DNA directed), eta (RAD 30 related)	0.700305853007828	7.08585396065916	13.5234189928782	4.73512020000043e-09	1.31916745326045e-07	11.0165988493884
TC0100000462.mm.1	12168	Bmpr2	bone morphogenetic protein receptor, type II (serine/threonine kinase)	0.718827879498535	6.95028772511788	13.5214678489456	4.74348410888669e-09	1.32002268717612e-07	11.0147477162705
TC1000001216.mm.1	17311	Kitl	kit ligand	-0.770960786805064	4.72172972831692	-13.5054090154874	4.81292741429242e-09	1.33561715624308e-07	10.9995028165347
TC0400001250.mm.1	18710	Pik3r3	phosphoinositide-3-kinase regulatory subunit 3	-0.591289109827656	6.13249944587387	-13.4963397213735	4.85262652622492e-09	1.34290110771245e-07	10.9908859362916
TC1700001322.mm.1	73825	Ppp1r21	protein phosphatase 1, regulatory subunit 21	0.536380539803976	7.01054199350669	13.4929969350842	4.86734732007455e-09	1.34399156233376e-07	10.9877085790374
TC0100001752.mm.1	96935	Susd4	sushi domain containing 4	0.611489819941879	5.99439225534845	13.4884120647122	4.88761582166229e-09	1.34809527541292e-07	10.9833494467102
TC1500000175.mm.1	11732	Ank	progressive ankylosis	0.878335424926584	6.21773038071638	13.485082532699	4.9023914857616e-09	1.34918575392914e-07	10.9801830044934
TC0500001241.mm.1	72357	2210016L21Rik	RIKEN cDNA 2210016L21 gene	-0.583566579674061	8.23056422234003	-13.4768773477803	4.9390088459451e-09	1.35477718993174e-07	10.9723767095925
TC1400002863.mm.1	75751	Ipo4	importin 4	0.529844425266291	8.24125670985947	13.4750418337324	4.94724026141601e-09	1.35554383162799e-07	10.9706298389893
TC0100000233.mm.1	226971	Plekhb2	pleckstrin homology domain containing, family B (evectins) member 2	0.597472906323926	7.4947654584878	13.4721111799194	4.96041335181165e-09	1.35766132287675e-07	10.9678402702009
TC1200001173.mm.1	723842	Mir329	microRNA 329	-1.81851897918142	3.84816731760095	-13.4666097746892	4.98524341138125e-09	1.3629611756511e-07	10.9626022252165
TC0100001060.mm.1	76707	Clasp1	CLIP associating protein 1	0.559217792885511	8.12709440748853	13.4565670337691	5.0309144995952e-09	1.37370575337095e-07	10.9530352484143
TC0100000397.mm.1	19070	Mob4	MOB family member 4, phocein	0.725914504278171	7.82210923257414	13.4507528462349	5.05756027506078e-09	1.37819899342476e-07	10.9474935485168
TC0600001733.mm.1	67529	Fgfr1op2	FGFR1 oncogene partner 2	-0.508542889575026	7.88183287760154	-13.44444180451	5.08665433840724e-09	1.38159737771074e-07	10.9414758266602
TC0100001193.mm.1	213452	Dstyk	dual serine/threonine and tyrosine protein kinase	0.572608774046333	6.2229275316559	13.4405339515	5.10475951102253e-09	1.38500624208744e-07	10.9377483188427
TC0100002411.mm.1	57750	Wdr12	WD repeat domain 12	0.5550631532834	7.95582379692377	13.4156121183251	5.22185971083347e-09	1.41523750032524e-07	10.9139535341343
TC0700003103.mm.1	233280	Nipa1	non imprinted in Prader-Willi/Angelman syndrome 1 homolog (human)	-0.806672276411009	5.88621241456592	-13.4128809027885	5.23486681851695e-09	1.41722225030295e-07	10.9113434042184
TC1100003070.mm.1	83813	Tnk1	tyrosine kinase, non-receptor, 1	0.600943934697717	6.17171123987978	13.3909883407744	5.34039076882207e-09	1.44422237993286e-07	10.8904040557595
TC0400003566.mm.1	14620	Gjb3	gap junction protein, beta 3	0.659733396484373	7.49489770079846	13.3768250305643	5.40987184708364e-09	1.46142735249386e-07	10.8768409437679
TC0200000480.mm.1	56177	Olfm1	olfactomedin 1	0.700861026443397	6.46247288276021	13.3527937695381	5.52998799934866e-09	1.48831761598956e-07	10.8537983664759
TC0800000111.mm.1	50770	Atp11a	ATPase, class VI, type 11A	0.572346021266278	7.4808839354358	13.3399090039666	5.5955644192933e-09	1.49779068609606e-07	10.841428285109
TC0600000676.mm.1	78937	Avl9	AVL9 cell migration associated	-0.670220210309238	7.30117528095461	-13.3395776085644	5.59726199292668e-09	1.49779068609606e-07	10.841109985209
TC0100001076.mm.1	226351	Tmem185b	transmembrane protein 185B	0.597195793244143	7.95578801864505	13.3393274427216	5.5985438334865e-09	1.49779068609606e-07	10.8408697002569
TC1900000163.mm.1	102308570	Lbhd1	LBH domain containing 1	-0.608476586152607	6.82578760991339	-13.3356013183816	5.61767363640926e-09	1.50129768971306e-07	10.837290266814
TC0100000387.mm.1	72085	Osgepl1	O-sialoglycoprotein endopeptidase-like 1	0.657723444808109	5.77836971448901	13.3241484126377	5.67691225999654e-09	1.51550460696739e-07	10.8262825923548
TC0200000819.mm.1	21930	Tnfaip6	tumor necrosis factor alpha induced protein 6	-0.74780165559027	5.77340477917195	-13.3227598770545	5.68413964244024e-09	1.5158110999423e-07	10.8249474562386
TC0600002351.mm.1	243382	Ppm1k	protein phosphatase 1K (PP2C domain containing)	0.900545928738626	4.71626347399548	13.318673818687	5.70546499002644e-09	1.51986092316952e-07	10.8210178091882
TC0100002193.mm.1	56030	Tmem131	transmembrane protein 131	0.589891093228772	10.3355809687308	13.317517171815	5.71151714530295e-09	1.51986092316952e-07	10.8199052405505
TC1700000884.mm.1	28064	Yipf3	Yip1 domain family, member 3	-0.612377452210481	8.23376094229264	-13.3149481322438	5.7249842669916e-09	1.52182044470329e-07	10.8174337919639
TC1800001486.mm.1	100503582	Gm19784	predicted gene, 19784	-0.745970860903104	5.38288266903902	-13.3098698201891	5.75170541226116e-09	1.52729523694696e-07	10.8125471267213
TC0700000908.mm.1	338352	Nell1	NEL-like 1	-0.625332592402833	4.77849014124642	-13.3061590830549	5.77131511604611e-09	1.52762177392244e-07	10.8089753638581
TC1400000542.mm.1	70646	Naa30	N(alpha)-acetyltransferase 30, NatC catalytic subunit	0.603820455019815	7.62554938222973	13.2965021396933	5.8226846224545e-09	1.53958450027869e-07	10.7996758827373
TC0200003872.mm.1	72657	Selenoh	selenoprotein H	-0.502917402121788	7.79813140453198	-13.2896565084184	5.85939616154743e-09	1.54601252795792e-07	10.7930799637323
TC1400002738.mm.1	56643	Slc15a1	solute carrier family 15 (oligopeptide transporter), member 1	0.547751213883925	8.27121916178941	13.27863107956	5.91904535845563e-09	1.56010017936293e-07	10.7824502801211
TC0100001317.mm.1	56207	Uchl5	ubiquitin carboxyl-terminal esterase L5	0.591348736545417	9.54610889419847	13.2763358319507	5.9315446165326e-09	1.56174375362855e-07	10.780236418356
TC0100000916.mm.1	14733	Gpc1	glypican 1	0.64100534942126	7.17181043549347	13.2708468869294	5.96155066096899e-09	1.56798844072364e-07	10.7749407048878
TC1000000252.mm.1	210757	Themis	thymocyte selection associated	-0.593010193770359	3.17209159331817	-13.2630547874717	6.00442684783152e-09	1.5776014649508e-07	10.7674195292599
TC1400001303.mm.1	105559	Mbnl2	muscleblind like splicing factor 2	0.577494528090297	7.85642351180365	13.2596968474283	6.0230057464668e-09	1.58081710823582e-07	10.7641771152294
TC1700001192.mm.1	73694	Ndufaf7	NADH:ubiquinone oxidoreductase complex assembly factor 7	0.815962310732378	6.48342451047374	13.2539218624451	6.0551019404951e-09	1.58757005030815e-07	10.758599083224
TC0800001901.mm.1	11502	Adam9	a disintegrin and metallopeptidase domain 9 (meltrin gamma)	-0.5431517024458	7.96798953221162	-13.2462471275321	6.09804045359562e-09	1.59714853644909e-07	10.7511827059613
TC0700001409.mm.1	22228	Ucp2	uncoupling protein 2 (mitochondrial, proton carrier)	0.67112855532903	9.6965748622177	13.2327458802831	6.17437085358038e-09	1.61544347180664e-07	10.7381265702456
TC1900001004.mm.1	56327	Arl2	ADP-ribosylation factor-like 2	-0.545966561327346	7.74536460916724	-13.230658779336	6.18626151782491e-09	1.61685791074891e-07	10.7361072081352
TC0100003881.mm.1	98303	D630023F18Rik	RIKEN cDNA D630023F18 gene	0.705147920365905	5.52748708547287	13.2190487954137	6.25285549921787e-09	1.6308441319822e-07	10.7248688062656
TC0500001827.mm.1	70138	2210417A02Rik	RIKEN cDNA 2210417A02 gene	1.96726172887657	4.8524462136006	13.2037159598687	6.34198289758923e-09	1.65063675958758e-07	10.7100130998713
TC0700001008.mm.1	16001	Igf1r	insulin-like growth factor I receptor	0.619355756969836	6.59730314757956	13.1977505557626	6.37702581790922e-09	1.6580267126564e-07	10.7042291386667
TC0500003452.mm.1	231801	Agfg2	ArfGAP with FG repeats 2	-0.507020978641873	7.91170429681555	-13.1946059740787	6.3955816680709e-09	1.65939056515796e-07	10.7011792566693
TC0100001096.mm.1	70829	Ccdc93	coiled-coil domain containing 93	0.52757261993658	7.00579026838359	13.18279355788	6.46580399058114e-09	1.67078617133464e-07	10.6897167378471
TC1700000531.mm.1	328795	Ubash3a	ubiquitin associated and SH3 domain containing, A	0.534506135281086	6.19854272879539	13.1827096636715	6.46630566831607e-09	1.67078617133464e-07	10.6896352956969
TC1400000790.mm.1	105446	Gmpr2	guanosine monophosphate reductase 2	0.631887078857466	7.21228169122897	13.1790949376237	6.48796097317282e-09	1.67318920852014e-07	10.686125778661
TC0900001348.mm.1	76491	Abhd14b	abhydrolase domain containing 14b	-0.961762793252275	7.27122271278802	-13.1760819353467	6.5060708127807e-09	1.67585092609374e-07	10.6831998112712
TC0100003107.mm.1	68507	Ppfia4	protein tyrosine phosphatase, receptor type, f polypeptide (PTPRF), interacting protein (liprin), alpha 4	0.542187340409505	6.08427314304146	13.173964115279	6.518832511748e-09	1.67740526158849e-07	10.6811428079143
TC1900001709.mm.1	213993	Ccdc186	coiled-coil domain containing 186	-0.530795213788322	7.3154574513202	-13.1641791130037	6.57814481984495e-09	1.69092229833004e-07	10.6716349420589
TC0100001500.mm.1	116914	Slc19a2	solute carrier family 19 (thiamine transporter), member 2	0.516593463776825	9.57580469284725	13.161838227197	6.59241975641436e-09	1.69284649028255e-07	10.6693594158419
TC1900000030.mm.1	23789	Coro1b	coronin, actin binding protein 1B	-0.590339150871928	8.9316930224027	-13.1563683063946	6.62590537818019e-09	1.69969469855499e-07	10.6640408037497
TC1200002138.mm.1	435337	Gm5662	predicted gene 5662	0.76715281625992	3.08351712561308	13.1397362472369	6.72884733864944e-09	1.72255728482428e-07	10.6478566226376
TC1700002580.mm.1	72692	Hnrnpll	heterogeneous nuclear ribonucleoprotein L-like	0.573757629026784	6.2670882362558	13.1282399159452	6.80100316270928e-09	1.73746119732575e-07	10.6366591277641
TC0800001522.mm.1	22152	Tubb3	tubulin, beta 3 class III	-0.612583181337744	8.66651290651576	-13.1198163923148	6.85439878651395e-09	1.74497367602909e-07	10.6284489831058
TC1700001019.mm.1	78625	Acsbg3	acyl-CoA synthetase bubblegum family member 3	-0.59514666816773	7.98016929564676	-13.1059825896619	6.94306632638718e-09	1.76291665765925e-07	10.614955351377
TC0100000471.mm.1	329165	Abi2	abl-interactor 2	0.508413055216749	8.39013852354683	13.1023500232072	6.96655234945545e-09	1.76708053185475e-07	10.6114099933026
TC1900000050.mm.1	66419	Mrpl11	mitochondrial ribosomal protein L11	-0.584036858400146	7.66620356778225	-13.0848084799338	7.08116963181754e-09	1.79068847464238e-07	10.5942771734381
TC0600001252.mm.1	171095	Il17rc	interleukin 17 receptor C	0.502558598255447	6.87096612505507	13.0726901104493	7.1615306292794e-09	1.80917532634704e-07	10.5824291478735
TC0100003087.mm.1	17248	Mdm4	transformed mouse 3T3 cell double minute 4	0.848525448770044	8.60828890379348	13.0711898701621	7.17154698966095e-09	1.80987199028549e-07	10.5809616918947
TC0500000201.mm.1	52323	Klhl7	kelch-like 7	-0.636312360532533	6.57548618482164	-13.0574681391094	7.26385966276822e-09	1.8307529768306e-07	10.5675328181225
TC1400000817.mm.1	21821	Ift88	intraflagellar transport 88	0.758629381853799	5.87017654164979	13.0560716150427	7.27332587298059e-09	1.8307529768306e-07	10.5661653915066
TC1900000171.mm.1	66395	Ahnak	AHNAK nucleoprotein (desmoyokin)	-0.905438347609501	7.18286775327189	-13.0541252980723	7.28654085410066e-09	1.83147791992083e-07	10.5642594089456
TC1900000154.mm.1	56389	Stx5a	syntaxin 5A	-0.52248658668494	6.63385930668083	-13.0478382850215	7.32940405216483e-09	1.8385448756205e-07	10.5581009469322
TC0X00001629.mm.1	270672	Map3k15	mitogen-activated protein kinase kinase kinase 15	0.575876302544978	5.20064435673524	13.0463557342143	7.33955100005293e-09	1.83911807091542e-07	10.5566483231463
TC1700002549.mm.1	225020	Fez2	fasciculation and elongation protein zeta 2 (zygin II)	0.650672082742049	6.61069906432969	13.0453503010169	7.34644099876376e-09	1.83911807091542e-07	10.5556631017625
TC0800001544.mm.1	76332	Cog2	component of oligomeric golgi complex 2	-0.579539984153484	7.41495676049325	-13.0154265679481	7.55470626528861e-09	1.88935853579445e-07	10.5263097841014
TC0800002410.mm.1	234388	Ccdc124	coiled-coil domain containing 124	-0.583650948574314	8.22242966617114	-13.0062375189839	7.61992331554218e-09	1.90375919789307e-07	10.5172837922554
TC1900000654.mm.1	18504	Pax2	paired box 2	0.907081609400836	5.88592230105844	12.9935357180605	7.71106611925142e-09	1.91692644683365e-07	10.5047979956641
TC0500001852.mm.1	100503999	Gm20005	predicted gene, 20005	1.47586707457311	3.80380248017538	12.9720617558244	7.86782099152113e-09	1.95282550275235e-07	10.483664401459
TC0500001251.mm.1	117109	Pop5	processing of precursor 5, ribonuclease P/MRP family (S. cerevisiae)	-0.552165026777945	8.01936301785092	-12.9603337199909	7.95487117631259e-09	1.97019079927077e-07	10.4721090685733
TC0400003230.mm.1	12896	Cpt2	carnitine palmitoyltransferase 2	0.508073522255581	7.26446453994373	12.9600573578991	7.95693484745995e-09	1.97019079927077e-07	10.4718366635742
TC0600003167.mm.1	19362	Rad51ap1	RAD51 associated protein 1	-0.741361216764786	6.42471455826445	-12.9563386646592	7.98475918947831e-09	1.97511890506401e-07	10.4681707122929
TC0200003601.mm.1	17076	Ly75	lymphocyte antigen 75	0.672799097113389	8.71678771155728	12.9439845463329	8.07794706951723e-09	1.99224067488964e-07	10.4559850685683
TC1700001266.mm.1	19043	Ppm1b	protein phosphatase 1B, magnesium dependent, beta isoform	0.56991430505858	6.08835555781267	12.9295656652448	8.18818520952751e-09	2.01743290528023e-07	10.4417496947342
TC0200003300.mm.1	13429	Dnm1	dynamin 1	0.562869541645733	6.69026089312185	12.9265792667583	8.21121824048506e-09	2.02077548451758e-07	10.4387995344861
TC1400002061.mm.1	19173	Psmb5	proteasome (prosome, macropain) subunit, beta type 5	0.617215125875431	9.68191445663708	12.920211718498	8.26056095226894e-09	2.02924952496427e-07	10.4325072235352
TC1200000797.mm.1	171210	Acot2	acyl-CoA thioesterase 2	0.649450342411524	7.99663052066641	12.9116462179437	8.327437384753e-09	2.04366460385267e-07	10.4240385698651
TC0100003563.mm.1	18611	Pea15a	phosphoprotein enriched in astrocytes 15A	0.785781509365393	6.76697924778436	12.9088841985009	8.34912573584623e-09	2.04697247883569e-07	10.4213067121222
TC0300001373.mm.1	110173	Manba	mannosidase, beta A, lysosomal	-0.600737370657083	7.91459505673647	-12.9011126619274	8.41047585818919e-09	2.05998826176905e-07	10.4136172470267
TC0600002783.mm.1	20917	Suclg2	succinate-Coenzyme A ligase, GDP-forming, beta subunit	0.561335576336598	7.68437891943021	12.8861402612925	8.53003662803064e-09	2.0851758165031e-07	10.3987913246316
TC1600000472.mm.1	171286	Slc12a8	solute carrier family 12 (potassium/chloride transporters), member 8	-0.528928046811522	6.14518668471733	-12.865139104649	8.70081697569725e-09	2.12484006338918e-07	10.3779697630082
TC1100003992.mm.1	52639	Wipi1	WD repeat domain, phosphoinositide interacting 1	0.553534406725641	6.5338513735217	12.8599405791785	8.74365419018161e-09	2.13321207023472e-07	10.3728110233762
TC0100001611.mm.1	16513	Kcnj10	potassium inwardly-rectifying channel, subfamily J, member 10	0.71844433315157	5.65142671456652	12.8565607210393	8.77162625103349e-09	2.13794456445033e-07	10.369456036947
TC1900000112.mm.1	240505	Cdc42bpg	CDC42 binding protein kinase gamma (DMPK-like)	-0.541545186348786	7.64233279368534	-12.8229619504872	9.05496395813789e-09	2.19841934291283e-07	10.336061790814
TC0400001141.mm.1	52430	Echdc2	enoyl Coenzyme A hydratase domain containing 2	0.532715478085866	7.44026045519707	12.8229563621179	9.055011892081e-09	2.19841934291283e-07	10.3360562299957
TC0100001526.mm.1	433375	Creg1	cellular repressor of E1A-stimulated genes 1	0.599408575223166	6.89340915809907	12.8115336839563	9.15355968141767e-09	2.21418876795292e-07	10.3246853632729
TC0600003440.mm.1	67623	Tm7sf3	transmembrane 7 superfamily member 3	-0.510439355845342	8.64549745119231	-12.8041435282755	9.21792896236458e-09	2.22497425699515e-07	10.3173239286201
TC0800000550.mm.1	192174	Rwdd4a	RWD domain containing 4A	-0.562567613801369	7.59987885151565	-12.7944925794358	9.30272100843078e-09	2.23893866432638e-07	10.3077048032853
TC0600002880.mm.1	58911	Sumf1	sulfatase modifying factor 1	-0.61889621319674	7.25298539274563	-12.7890373239873	9.35101945256654e-09	2.24406466824152e-07	10.3022646857192
TC0700003793.mm.1	67800	Dgat2	diacylglycerol O-acyltransferase 2	0.604184095486278	6.14274327392895	12.76870497211	9.53341279869024e-09	2.28472925063526e-07	10.2819705926873
TC0700004504.mm.1	74075	Syce1	synaptonemal complex central element protein 1	0.816275668560675	6.92699748055377	12.7664927023967	9.55348683459134e-09	2.28605221433494e-07	10.2797607562616
TC0400003361.mm.1	12795	Plk3	polo like kinase 3	-0.506757768499323	8.61613229086746	-12.7399679355717	9.79772855219593e-09	2.34224893308201e-07	10.2532386814339
TC0600002475.mm.1	69956	Ptcd3	pentatricopeptide repeat domain 3	-0.61826324418182	9.09014320890652	-12.7380341311535	9.81579483724591e-09	2.3443201960909e-07	10.2513031589476
TC0100002332.mm.1	227099	Pms1	PMS1 homolog 1, mismatch repair system component	0.533916076835647	6.64790306251056	12.7252329248764	9.93629171631968e-09	2.36856116304699e-07	10.2384840076205
TC0800001551.mm.1	244666	Sprtn	SprT-like N-terminal domain	-0.503741706573119	7.45699257724612	-12.7051539175285	1.01284965212669e-08	2.40289183883223e-07	10.2183538193624
TC1100003584.mm.1	16400	Itga3	integrin alpha 3	0.586176583223684	7.77010120200236	12.6978171256836	1.01997174547978e-08	2.41748816556967e-07	10.2109912974604
TC0700003574.mm.1	70420	Arpin	actin-related protein 2/3 complex inhibitor	0.515626311725914	6.87604416566598	12.6795023623898	1.03798567033079e-08	2.45401687388529e-07	10.192595858284
TC0X00003185.mm.1	66611	Ribc1	RIB43A domain with coiled-coils 1	0.642416191917097	7.03344281998759	12.6768286728625	1.04064381579355e-08	2.4571413733898e-07	10.189908424611
TC1700001262.mm.1	213556	Plekhh2	pleckstrin homology domain containing, family H (with MyTH4 domain) member 2	0.603112469780831	5.78829420357166	12.6679018229201	1.04957170069767e-08	2.47587708469212e-07	10.1809320525942
TC1000000493.mm.1	14609	Gja1	gap junction protein, alpha 1	-0.763008527524343	5.53766029041026	-12.6655272540412	1.05196033213036e-08	2.47697813534067e-07	10.1785433685901
TC1400001153.mm.1	52023	Pibf1	progesterone immunomodulatory binding factor 1	0.677296843166333	6.6783325506196	12.6634282079304	1.05407665705587e-08	2.4771298178163e-07	10.1764315153108
TC0100003352.mm.1	29809	Rabgap1l	RAB GTPase activating protein 1-like	0.603135846968733	4.97745072734092	12.6623410106651	1.05517459587788e-08	2.47737508226169e-07	10.1753375628944
TC0600002728.mm.1	72170	Chchd4	coiled-coil-helix-coiled-coil-helix domain containing 4	-0.558396534173767	8.479684753544	-12.654040124254	1.06359797874215e-08	2.48984632559684e-07	10.1669823609993
TC1600001400.mm.1	12053	Bcl6	B cell leukemia/lymphoma 6	0.581870767703494	5.75040236416163	12.653462058583	1.0641872509739e-08	2.48984632559684e-07	10.1664003323787
TC1900001754.mm.1	11757	Prdx3	peroxiredoxin 3	-0.509509876059916	8.4502352427992	-12.6531743158631	1.06448070228854e-08	2.48984632559684e-07	10.1661106082654
TC0500001593.mm.1	22788	Zp3	zona pellucida glycoprotein 3	-0.723603190332057	5.29044147769566	-12.6512265192368	1.06646942190154e-08	2.49216012799372e-07	10.164149245952
TC0200000013.mm.1	66540	Fam107b	family with sequence similarity 107, member B	-0.847262355584503	5.48197078853335	-12.6355032718799	1.08266946586406e-08	2.5276479833197e-07	10.1483067108863
TC0200003365.mm.1	14594	Ggta1	glycoprotein galactosyltransferase alpha 1, 3	0.600707050551571	7.051542998907	12.6338014322401	1.08443865444894e-08	2.52941004771093e-07	10.1465909151481
TC0800000707.mm.1	16956	Lpl	lipoprotein lipase	-0.679394992078828	5.32388145501824	-12.6129711206324	1.10634596271045e-08	2.57088818585483e-07	10.1255732224191
TC0600001712.mm.1	67636	Etfrf1	electron transfer flavoprotein regulatory factor 1	-0.87197517508034	6.38240014597487	-12.5960815637296	1.12445668460821e-08	2.60811190456011e-07	10.108509221109
TC0600002903.mm.1	58186	Rad18	RAD18 E3 ubiquitin protein ligase	-0.502183551489976	8.14103945891848	-12.5917306033013	1.12917348397972e-08	2.61661818304372e-07	10.1041100504125
TC0700000113.mm.1	245109	Zscan4c	zinc finger and SCAN domain containing 4C	1.31353678492728	5.66285725853686	12.5845626214971	1.13699043398273e-08	2.63228593137656e-07	10.0968597188277
TC0900001599.mm.1	17433	Mobp	myelin-associated oligodendrocytic basic protein	0.754764228344984	5.66830772854027	12.5800997241407	1.14188664651531e-08	2.63872119038115e-07	10.0923437086643
TC1100000899.mm.1	22318	Vamp2	vesicle-associated membrane protein 2	-0.735460264250778	7.29887972708005	-12.5781427451162	1.14404075081223e-08	2.64125111858817e-07	10.0903629939705
TC1900001109.mm.1	225913	Tkfc	triokinase, FMN cyclase	-0.719115959002772	7.84615711525508	-12.5691108552256	1.15403895746111e-08	2.66186932149264e-07	10.0812180354585
TC1900001619.mm.1	71041	Pcgf6	polycomb group ring finger 6	-0.573810222203893	8.42059781052934	-12.5669793521351	1.15641212941642e-08	2.6648780069195e-07	10.079059003335
TC0X00000126.mm.1	21912	Tspan7	tetraspanin 7	0.750377440095186	6.15863811943969	12.5436040413372	1.18278336921951e-08	2.7202087414507e-07	10.0553605877721
TC1100000368.mm.1	574403	Insyn2b	inhibitory synaptic factor family member 2B	-1.129139559595	5.30518845923276	-12.5366890570036	1.19070750204998e-08	2.73128802724141e-07	10.0483425622162
TC1300001326.mm.1	13723	Emb	embigin	-0.63356640791949	6.27646173682852	-12.5198236442105	1.21027358984853e-08	2.77107086219315e-07	10.0312115263777
TC1500000119.mm.1	12565	Cdh9	cadherin 9	-1.05527398702931	4.58066190498424	-12.5006792877482	1.23290159416133e-08	2.81770562317312e-07	10.0117410173755
TC0200001770.mm.1	69065	Chac1	ChaC, cation transport regulator 1	0.67471987699972	6.4787772326992	12.4985028167307	1.23550264888578e-08	2.82106438162253e-07	10.0095258060557
TC0600003108.mm.1	50908	C1s1	complement component 1, s subcomponent 1	0.736122622776234	4.95604765090763	12.4846277323567	1.25222321910234e-08	2.84693007829776e-07	9.99539576829298
TC1100003252.mm.1	12874	Cpd	carboxypeptidase D	0.668443015294086	6.19147348783829	12.4843592537488	1.25254913686598e-08	2.84693007829776e-07	9.99512222022874
TC1500001689.mm.1	239528	Ago2	argonaute RISC catalytic subunit 2	0.569717883533432	9.1299764698189	12.4804702691789	1.25728034380351e-08	2.85250483097331e-07	9.99115922294148
TC0100002333.mm.1	70396	Asnsd1	asparagine synthetase domain containing 1	0.575968047062133	8.11624265226253	12.471585083258	1.26816171478251e-08	2.87457674512611e-07	9.98210086406073
TC0500003116.mm.1	80888	Hspb8	heat shock protein 8	-0.630812247957997	7.70689476261822	-12.4683801228283	1.27211142575927e-08	2.88091065303195e-07	9.97883204641951
TC1900000908.mm.1	19367	Rad9a	RAD9 checkpoint clamp component A	-0.593909290797628	9.06124116141539	-12.4516612726947	1.2929300000531e-08	2.91745851776688e-07	9.96176809917701
TC0600002741.mm.1	64658	Mrps25	mitochondrial ribosomal protein S25	-0.564072694553446	6.54496398409864	-12.4251367336053	1.32671086426928e-08	2.98019898105317e-07	9.93465472527826
TC0Y00000006.mm.1	26908	Eif2s3y	eukaryotic translation initiation factor 2, subunit 3, structural gene Y-linked	-0.725471542569494	4.38349559111981	-12.4029090877725	1.35574729543011e-08	3.0426825440373e-07	9.91189447979819
TC0100002063.mm.1	70155	Ogfrl1	opioid growth factor receptor-like 1	0.751471435964388	6.11781251161958	12.3925492730658	1.36951233444599e-08	3.07081120027666e-07	9.90127420543956
TC0600002658.mm.1	72103	Aplf	aprataxin and PNKP like factor	-0.564348901531012	7.20375832796494	-12.3894086840936	1.37371471990646e-08	3.07470402389118e-07	9.89805312011472
TC1900000999.mm.1	18120	Mrpl49	mitochondrial ribosomal protein L49	-0.569308945093731	9.14842399282145	-12.3781832955226	1.38884851357027e-08	3.10578913339562e-07	9.88653415948619
TC0X00003249.mm.1	20603	Sms	spermine synthase	0.508416798380993	7.85982660614702	12.3702584095442	1.3996400977834e-08	3.12431747521319e-07	9.87839650345856
TC0100000467.mm.1	269198	Nbeal1	neurobeachin like 1	0.669669277917122	6.08547065415767	12.3629403040648	1.40968516431899e-08	3.13831159706514e-07	9.87087786150837
TC0600002911.mm.1	14910	Gt(ROSA)26Sor	gene trap ROSA 26, Philippe Soriano	-0.570989143714201	5.5931966789526	-12.3579351296066	1.41659986033937e-08	3.14866485856674e-07	9.86573328599742
TC0X00001555.mm.1	245670	Rragb	Ras-related GTP binding B	1.01955375144984	6.63275946608033	12.3549182884518	1.42078518855815e-08	3.15176671632641e-07	9.86263154010448
TC0100000338.mm.1	70676	Gulp1	GULP, engulfment adaptor PTB domain containing 1	0.647614861433544	3.9989875740441	12.3473686978027	1.4313170269536e-08	3.17043338627529e-07	9.85486656937952
TC0600000839.mm.1	20019	Polr1a	polymerase (RNA) I polypeptide A	-0.540508982483331	8.95728834571945	-12.3416642533798	1.43933027649763e-08	3.18158343210921e-07	9.84899662705937
TC0Y00000235.mm.1	26900	Ddx3y	DEAD (Asp-Glu-Ala-Asp) box polypeptide 3, Y-linked	-0.702560564984417	3.50568768669882	-12.3235918742769	1.46503595569006e-08	3.23267314328991e-07	9.8303842391041
TC0500001219.mm.1	100756	Usp30	ubiquitin specific peptidase 30	-0.506663828180881	7.69029980000994	-12.3215860523699	1.46791914405587e-08	3.2361711704588e-07	9.82831701041357
TC0500003215.mm.1	12589	Ift81	intraflagellar transport 81	0.609575597109664	5.6709409279971	12.3012556706689	1.49748746470975e-08	3.29262367240501e-07	9.80734760296808
TC0100002772.mm.1	212427	A730008H23Rik	RIKEN cDNA A730008H23 gene	0.58458739927219	8.17514199765932	12.2936580711787	1.50870046730997e-08	3.3114381559777e-07	9.79950341740912
TC0500003024.mm.1	320129	Grk3	G protein-coupled receptor kinase 3	0.569540707096797	6.2662662558895	12.2911638813633	1.51240111668223e-08	3.31664111199249e-07	9.79692735292302
TC1100003787.mm.1	20851	Stat5b	signal transducer and activator of transcription 5B	0.52223995938714	6.85097570536707	12.2869405559808	1.51868947545012e-08	3.32750469076215e-07	9.79256435020134
TC1900001608.mm.1	56350	Arl3	ADP-ribosylation factor-like 3	-0.528954637417065	8.2044519194213	-12.2752002643164	1.53631780883006e-08	3.36022353029551e-07	9.78042888657227
TC1800001338.mm.1	19038	Ppic	peptidylprolyl isomerase C	0.712826292267933	8.18474528023106	12.2740180671037	1.53810500864874e-08	3.36118407411461e-07	9.77920633544934
TC0600000912.mm.1	110958	M1ap	meiosis 1 associated protein	0.650714700667643	5.91188123214399	12.2713120421878	1.54220425571317e-08	3.36145411099931e-07	9.77640755411498
TC1900000586.mm.1	212391	Lcor	ligand dependent nuclear receptor corepressor	-0.64626091804135	7.21751913211728	-12.2712667266175	1.54227300191835e-08	3.36145411099931e-07	9.77636068064093
TC0X00003420.mm.1	22294	Uxt	ubiquitously expressed prefoldin like chaperone	-0.581628900498941	8.47959990433022	-12.2703584452621	1.54365160664774e-08	3.36152045066854e-07	9.77542114160604
TC1700002337.mm.1	19725	Rfx2	regulatory factor X, 2 (influences HLA class II expression)	0.507062513559626	8.56809341859896	12.2532338735516	1.5698920042646e-08	3.40084163634522e-07	9.75769586887662
TC0800001884.mm.1	109145	Gins4	GINS complex subunit 4 (Sld5 homolog)	-0.512799051356748	9.50189316179939	-12.2447453650757	1.58307581022611e-08	3.42345292733547e-07	9.74890158117162
TC1100004268.mm.1	213980	Fbxw10	F-box and WD-40 domain protein 10	0.694018926948121	5.11258075277001	12.2400263158025	1.59045635473025e-08	3.43643316714419e-07	9.74401023794001
TC0300002497.mm.1	69168	Bola1	bolA-like 1 (E. coli)	-0.528557442875249	6.41242671028192	-12.2389333165321	1.59217104289348e-08	3.4371595483555e-07	9.74287709827468
TC0400001010.mm.1	72157	Pgm2	phosphoglucomutase 2	0.693366263239215	6.85042155927228	12.2188865944217	1.62397372127155e-08	3.49371533789343e-07	9.72207849055513
TC0800001289.mm.1	11906	Zfhx3	zinc finger homeobox 3	-0.592587010075195	5.60792576002508	-12.2115063683796	1.63585260406726e-08	3.51320834020785e-07	9.71441396378574
TC0600002575.mm.1	70527	Stambp	STAM binding protein	-0.521631021622949	6.93834037867403	-12.1949731860371	1.66280260902669e-08	3.56188318328793e-07	9.69722922967051
TC0900001771.mm.1	75723	Amotl1	angiomotin-like 1	0.52248935640777	6.15204079275363	12.1845787755196	1.679989133073e-08	3.5938517970066e-07	9.6864147950243
TC1400002395.mm.1	214254	Nudt15	nudix (nucleoside diphosphate linked moiety X)-type motif 15	0.863917876314713	5.24015019155314	12.181872155258	1.68449550159795e-08	3.5990754787355e-07	9.68359748558673
TC0100001755.mm.1	108909	Aida	axin interactor, dorsalization associated	0.529146899928153	7.95238822598358	12.175391139302	1.69533869679969e-08	3.61914170085646e-07	9.67684920836511
TC1000001124.mm.1	237459	Cdk17	cyclin-dependent kinase 17	-0.544339129234659	7.3080085651462	-12.1710805636136	1.70259195159093e-08	3.63025500451005e-07	9.67235914336108
TC1300002175.mm.1	14120	Fbp2	fructose bisphosphatase 2	0.843974548516273	5.64140561074616	12.1648074913076	1.71320683955249e-08	3.64480369773053e-07	9.66582239154354
TC1900000693.mm.1	75146	Mfsd13a	major facilitator superfamily domain containing 13a	-0.50834238380242	7.93179567984745	-12.1566772873848	1.7270697716543e-08	3.67116433814394e-07	9.65734608075758
TC0X00002393.mm.1	236848	Tmem185a	transmembrane protein 185A	0.730874534525236	7.81174879305517	12.149181116441	1.73995803784648e-08	3.69226499707779e-07	9.64952642336672
TC0800003243.mm.1	100038489	Apela	apelin receptor early endogenous ligand	-0.749127297195725	7.07567886256187	-12.1216649829186	1.78815663328346e-08	3.78167069502033e-07	9.6207868620653
TC0800000916.mm.1	71310	Tbc1d9	TBC1 domain family, member 9	-0.552017257480831	5.29136796874268	-12.1161351337756	1.79801435363455e-08	3.79538383609218e-07	9.61500430244468
TC0900001879.mm.1	74766	Yipf2	Yip1 domain family, member 2	-0.512412368160245	7.56241793758356	-12.1133743749399	1.80295754340408e-08	3.79761173212991e-07	9.61211652064195
TC1700002281.mm.1	211482	Efhb	EF hand domain family, member B	0.831254283000547	4.26900931831883	12.112329213042	1.80483271940882e-08	3.79761173212991e-07	9.61102312148761
TC1200001136.mm.1	76880	6430411K18Rik	RIKEN cDNA 6430411K18 gen	-0.76724141891465	4.41617791732988	-12.090191231526	1.84504593768355e-08	3.86916529942823e-07	9.58784413946285
TC0300002348.mm.1	11490	Adam15	a disintegrin and metallopeptidase domain 15 (metargidin)	0.510444978592568	6.84355427449266	12.0596947366934	1.90202028450497e-08	3.98194574087715e-07	9.55585320637898
TC0600002543.mm.1	56284	Mrpl19	mitochondrial ribosomal protein L19	-0.523582589062916	8.13969192716876	-12.0336131756048	1.95224118932689e-08	4.07681589737661e-07	9.52843785989217
TC0400000439.mm.1	12913	Creb3	cAMP responsive element binding protein 3	-0.620859807447396	7.09293064720995	-12.0267742212975	1.96564340472484e-08	4.09366694699375e-07	9.52124064913815
TC0200004312.mm.1	228432	Ano3	anoctamin 3	0.691923122674845	4.98951090020753	12.0261468603133	1.96687775828127e-08	4.09366694699375e-07	9.52058024657158
TC0700002325.mm.1	665848	Zscan4e	zinc finger and SCAN domain containing 4E	1.50781202489645	5.37453514812008	12.0186428371847	1.98170665470067e-08	4.11765614402554e-07	9.51267869141067
TC0X00003108.mm.1	56068	Ammecr1	Alport syndrome, mental retardation, midface hypoplasia and elliptocytosis chromosomal region gene 1	0.594557527595838	7.54755805996508	12.0168705787613	1.98522629969962e-08	4.12153476741968e-07	9.51081192256335
TC0X00002794.mm.1	245555	Nexmif	neurite extension and migration factor	-0.681892815505689	5.96923468174615	-12.0135373954341	1.99186402650217e-08	4.12844036881173e-07	9.50730034256822
TC1400000965.mm.1	18039	Nefl	neurofilament, light polypeptide	0.84337838833159	6.04447911712314	11.9867088580269	2.04616363465376e-08	4.23043483138116e-07	9.47900515880934
TC1500000374.mm.1	239435	Aard	alanine and arginine rich domain containing protein	-0.724898301189112	7.19441971217145	-11.9640498860611	2.09325871633266e-08	4.31349692835029e-07	9.45506478454122
TC1400002252.mm.1	14365	Fzd3	frizzled class receptor 3	0.866916372385736	4.59916128960377	11.9597133983193	2.10240334396907e-08	4.32519182991129e-07	9.45047859432333
TC0600000985.mm.1	66488	Fam136a	family with sequence similarity 136, member A	-0.502336900217317	8.02705462799232	-11.9512556457718	2.12036199188755e-08	4.34659698414603e-07	9.44152969481491
TC0X00003069.mm.1	279706	Nup62cl	nucleoporin 62 C-terminal like	0.632911117921061	8.17682636864378	11.949384086329	2.12435808272175e-08	4.34882959233038e-07	9.43954871360708
TC0500000499.mm.1	20563	Slit2	slit guidance ligand 2	0.641014055371056	4.24975013618307	11.9363082563869	2.15250302611041e-08	4.38843094464733e-07	9.42570091809764
TC0100003309.mm.1	104009	Qsox1	quiescin Q6 sulfhydryl oxidase 1	0.50910496635303	6.32942467555257	11.9326268661023	2.16049880032163e-08	4.39790428191648e-07	9.42179982473298
TC0600002924.mm.1	66087	Emc3	ER membrane protein complex subunit 3	-0.592862276975475	7.85919106449434	-11.9325448546468	2.16067728617458e-08	4.39790428191648e-07	9.4217129070563
TC0700001939.mm.1	76429	Lhpp	phospholysine phosphohistidine inorganic pyrophosphate phosphatase	0.652006938109666	6.59935411746325	11.9053850048163	2.22066375693913e-08	4.50903057303239e-07	9.3928998659459
TC0600000047.mm.1	94192	C1galt1	core 1 synthase, glycoprotein-N-acetylgalactosamine 3-beta-galactosyltransferase, 1	-0.633170262753008	7.18380248575744	-11.8880383449822	2.259907338959e-08	4.57374428487042e-07	9.37446765533413
TC0100003874.mm.1	78321	Ankrd23	ankyrin repeat domain 23	0.526708524567193	6.33736438214853	11.8798173543597	2.27876442332403e-08	4.60104353195427e-07	9.36572409953929
TC1500000045.mm.1	16880	Lifr	LIF receptor alpha	-0.599732687090496	8.61533728402812	-11.8797446738278	2.27893188496171e-08	4.60104353195427e-07	9.36564677584303
TC1400001338.mm.1	110821	Pcca	propionyl-Coenzyme A carboxylase, alpha polypeptide	0.508103890809087	7.42574109344609	11.8479942972922	2.35336224135748e-08	4.73062003732452e-07	9.33182901451966
TC0600003109.mm.1	317677	C1s2	complement component 1, s subcomponent 2	0.668213068359755	4.64129632542641	11.8368241902914	2.38016267728594e-08	4.77833946823249e-07	9.31991303089305
TC0800002959.mm.1	234740	Tmem231	transmembrane protein 231	-0.518768182807928	8.00951569223059	-11.8304919127251	2.39550061198407e-08	4.80162236390352e-07	9.31315362298449
TC1500001111.mm.1	15422	Hoxc13	homeobox C13	-0.617283963909786	6.55394798355424	-11.8080147159125	2.45080428405876e-08	4.89258238740762e-07	9.28913512986379
TC0800002949.mm.1	319481	Wdr59	WD repeat domain 59	-0.534303834475293	7.97526422641528	-11.8059047475766	2.45606542975186e-08	4.89916283403463e-07	9.28687846077736
TC0500001297.mm.1	59043	Wsb2	WD repeat and SOCS box-containing 2	-0.504273159003086	9.0108985506308	-11.8028325207782	2.4637475607296e-08	4.90865050401915e-07	9.2835920101677
TC1600001479.mm.1	11815	Apod	apolipoprotein D	0.686429065714806	5.83332438490912	11.7857992013496	2.50680862563707e-08	4.97649412990722e-07	9.26535763034729
TC1100001156.mm.1	11676	Aldoc	aldolase C, fructose-bisphosphate	0.625273480300088	7.21352577066907	11.7705264254806	2.5461041089572e-08	5.04646739687909e-07	9.24898868552246
TC0700000869.mm.1	211535	Ccdc114	coiled-coil domain containing 114	0.520793626009525	5.88439103628118	11.755482211587	2.58545657424042e-08	5.12039509309853e-07	9.23284687998189
TC0800001130.mm.1	74187	Katnb1	katanin p80 (WD40-containing) subunit B 1	-0.522848213113393	8.34557480733738	-11.749577786997	2.60107869428131e-08	5.1472457272389e-07	9.22650684032976
TC0100000244.mm.1	94220	Cnnm4	cyclin M4	0.507388120099335	6.52969988836457	11.7442623270664	2.615228922413e-08	5.17114337442077e-07	9.22079688086012
TC0100001018.mm.1	98432	Phlpp1	PH domain and leucine rich repeat protein phosphatase 1	0.540696224718382	6.18750102348765	11.737802340649	2.63253695572665e-08	5.20124219129068e-07	9.21385446823497
TC1700002562.mm.1	75292	Prkd3	protein kinase D3	0.563785467597424	6.79684223260145	11.7351201541989	2.63975922490631e-08	5.21138214677862e-07	9.21097101631299
TC0200004241.mm.1	15259	Hipk3	homeodomain interacting protein kinase 3	0.510039884568225	6.294849211002	11.7329356718677	2.64565700131443e-08	5.21889332838403e-07	9.20862219783758
TC0700002323.mm.1	545913	Zscan4d	zinc finger and SCAN domain containing 4D	1.1121051102197	4.49716974904624	11.7312304314951	2.65027069448935e-08	5.22386162026856e-07	9.20678841371734
TC0500001756.mm.1	53324	Nptx2	neuronal pentraxin 2	0.553619257621326	7.71559901490077	11.725203436166	2.66664642388423e-08	5.2478422993788e-07	9.20030526330878
TC1400001290.mm.1	100037258	Dnajc3	DnaJ heat shock protein family (Hsp40) member C3	0.5514419963907	7.82603575685032	11.7182275507128	2.68573563270192e-08	5.28124071496763e-07	9.19279784066089
TC0X00002805.mm.1	272790	Magee2	melanoma antigen, family E, 2	-0.687183502787216	5.96965924820162	-11.7128933095345	2.70043118910162e-08	5.30595360670289e-07	9.18705456687155
TC1200001816.mm.1	70611	Fbxo33	F-box protein 33	-0.660779646179086	7.05780576188977	-11.7056517898441	2.72051903439344e-08	5.32862699163911e-07	9.17925417865879
TC0600001679.mm.1	66964	Golt1b	golgi transport 1B	-0.530915250381392	8.54200804156994	-11.6971904389341	2.74419342312165e-08	5.3676887003864e-07	9.1701345834931
TC0900000830.mm.1	19289	Igdcc3	immunoglobulin superfamily, DCC subclass, member 3	0.580068385549892	7.37602779150645	11.6920487700042	2.75868712535464e-08	5.38878634757649e-07	9.16459016458898
TC0600002629.mm.1	72102	Dusp11	dual specificity phosphatase 11 (RNA/RNP complex 1-interacting)	-0.512909710256271	8.09801645289878	-11.6772407799841	2.80088845898819e-08	5.45604319034464e-07	9.14861059442432
TC1000001133.mm.1	15109	Hal	histidine ammonia lyase	0.528356345942236	7.09977082011621	11.66450358726	2.83774096016525e-08	5.50632164208251e-07	9.13485179106236
TC0100000442.mm.1	227154	Stradb	STE20-related kinase adaptor beta	0.626343098679039	5.93641948860874	11.6526300571195	2.87256211714885e-08	5.56092908793757e-07	9.12201435309021
TC1400000932.mm.1	50759	Fbxo16	F-box protein 16	0.729556301842028	5.16409910375223	11.6429496510768	2.90128985541194e-08	5.60935831484326e-07	9.11153980777036
TC0600000991.mm.1	72012	1600020E01Rik	RIKEN cDNA 1600020E01 gene	-0.886076881878195	6.13332648077223	-11.6271666895618	2.94878880188097e-08	5.68346818366601e-07	9.09444612244457
TC1400001107.mm.1	67955	Sugt1	SGT1, suppressor of G2 allele of SKP1 (S. cerevisiae)	0.545810288475117	10.0094690528856	11.6269159965816	2.94954994371694e-08	5.68346818366601e-07	9.09417445046423
TC0X00001124.mm.1	68117	Apool	apolipoprotein O-like	0.618151363693985	6.32443104507003	11.6248314855434	2.9558869810271e-08	5.69128077103704e-07	9.091915305515
TC1200000073.mm.1	17182	Matn3	matrilin 3	0.607747440052011	5.37085513651259	11.6229293144564	2.96168240593835e-08	5.69803928315331e-07	9.08985347471514
TC1400000784.mm.1	19186	Psme1	proteasome (prosome, macropain) activator subunit 1 (PA28 alpha)	0.759719211090764	8.05221265585086	11.6207603123165	2.96830563419679e-08	5.70280044569526e-07	9.0875020648822
TC0600003030.mm.1	232341	Wnk1	WNK lysine deficient protein kinase 1	-0.599214232074788	9.50599322357472	-11.6206210440727	2.96873144241295e-08	5.70280044569526e-07	9.08735107173096
TC1100000324.mm.1	67579	Cpeb4	cytoplasmic polyadenylation element binding protein 4	-0.640015128655136	6.40508019504216	-11.6160276044121	2.98281242609021e-08	5.72103423324103e-07	9.08237004778
TC0300003080.mm.1	229927	Clca3b	chloride channel accessory 3B	-0.717076005900655	5.62965105938713	-11.6148909939651	2.98630767112889e-08	5.72289644263731e-07	9.08113727331847
TC0X00003260.mm.1	245684	Cnksr2	connector enhancer of kinase suppressor of Ras 2	0.760193845427635	4.86415355691558	11.6064563718062	3.01238269516557e-08	5.76002684978974e-07	9.07198581544242
TC1300000385.mm.1	68021	Bphl	biphenyl hydrolase-like (serine hydrolase, breast epithelial mucin-associated antigen)	0.741722756020188	5.931763816891	11.5735956118005	3.11631627969392e-08	5.93599924506404e-07	9.03627814993185
TC1400002093.mm.1	67881	Mdp1	magnesium-dependent phosphatase 1	0.635995361117324	6.08345020457106	11.4942805891609	3.38331621009331e-08	6.38604136127681e-07	8.94973480713834
TC1800000319.mm.1	67393	Cxxc5	CXXC finger 5	0.509277230482534	7.43084126861091	11.4613058706615	3.5014306714471e-08	6.57910115763843e-07	8.91360558440278
TC1300002711.mm.1	14313	Fst	follistatin	-0.539962083633738	5.53096162647645	-11.4602375251659	3.50533046794237e-08	6.58146911804782e-07	8.91243356237148
TC0600000456.mm.1	12366	Casp2	caspase 2	-0.531546185832204	7.61924997918984	-11.4593286279949	3.50865188581889e-08	6.5827483913475e-07	8.91143638923433
TC0100000171.mm.1	68421	Lmbrd1	LMBR1 domain containing 1	0.562278924162501	6.95128525083971	11.4536644179271	3.52942683659667e-08	6.61177526248696e-07	8.90522053543539
TC0100002348.mm.1	98488	Gtf3c3	general transcription factor IIIC, polypeptide 3	0.563306762506091	8.62583791782899	11.4414577456316	3.57464663207466e-08	6.68643954419727e-07	8.8918161788203
TC0900002972.mm.1	81907	Tmem108	transmembrane protein 108	0.684472429342148	6.72717440447268	11.4391376608662	3.58331129660373e-08	6.69762247897432e-07	8.88926708342749
TC0600000410.mm.1	381760	Ssbp1	single-stranded DNA binding protein 1	-0.560011342731697	7.53365197462059	-11.4088417726404	3.6985407502721e-08	6.89178682254058e-07	8.85594050016957
TC1400001001.mm.1	15460	Hr	lysine demethylase and nuclear receptor corepressor	0.609609530386487	6.23404705355895	11.4082032236534	3.70101169302231e-08	6.89178682254058e-07	8.85523726721855
TC1400002242.mm.1	219150	Hmbox1	homeobox containing 1	0.583460231171657	6.96934980975766	11.4013654137756	3.72758239756092e-08	6.928326392686e-07	8.84770470991666
TC0700004519.mm.1	24058	Sigirr	single immunoglobulin and toll-interleukin 1 receptor (TIR) domain	0.545429091932158	6.87402203972767	11.3995867467782	3.7345274210997e-08	6.928326392686e-07	8.84574469725518
TC0600000850.mm.1	56316	Ggcx	gamma-glutamyl carboxylase	-0.613628051697311	7.49961283983583	-11.398111500562	3.74029820130074e-08	6.9338732603147e-07	8.84411884466173
TC1400000938.mm.1	71145	Scara5	scavenger receptor class A, member 5	0.678949918198463	5.71001854615317	11.3971502645801	3.74406343850956e-08	6.93496247873556e-07	8.84305938130971
TC1400002027.mm.1	67772	Chd8	chromodomain helicase DNA binding protein 8	0.604663266267937	7.39962744111442	11.3944816610395	3.75453783646034e-08	6.93496247873556e-07	8.84011768068718
TC0100000829.mm.1	227333	Dgkd	diacylglycerol kinase, delta	0.546401636409614	7.60129607227056	11.3897096965243	3.77334624351037e-08	6.9640721862093e-07	8.83485591454617
TC1900000052.mm.1	107392	Brms1	breast cancer metastasis-suppressor 1	-0.585267429957991	7.82843002902634	-11.3796634447192	3.81327315679699e-08	7.02627427037686e-07	8.82377240508294
TC1900000191.mm.1	69038	Tmem258	transmembrane protein 258	-0.515227506176661	7.51772146219633	-11.3677311058647	3.86128393534908e-08	7.08768973816268e-07	8.81059732394005
TC1600000659.mm.1	212547	Nepro	nucleolus and neural progenitor protein	-0.514893833037473	8.15311626879735	-11.3483289861098	3.94073567889236e-08	7.21426603652733e-07	8.78914952988041
TC1600001648.mm.1	66067	Gtpbp8	GTP-binding protein 8 (putative)	-0.577626454253865	6.3601093606719	-11.3281050926248	4.02541707075385e-08	7.33885597851887e-07	8.76676034574771
TC1400001174.mm.1	50933	Uchl3	ubiquitin carboxyl-terminal esterase L3 (ubiquitin thiolesterase)	0.566467600101818	9.70840477041839	11.3278607921488	4.02645182426157e-08	7.33885597851887e-07	8.76648968293851
TC0600003489.mm.1	170772	Glcci1	glucocorticoid induced transcript 1	-0.514434692066478	5.38731845762113	-11.3142528378125	4.08454103023804e-08	7.4284424542637e-07	8.75140552262904
TC1400002797.mm.1	100039213	Cphx2	cytoplasmic polyadenylated homeobox 2	-0.573602801752332	4.09224705277781	-11.2775952358697	4.24552925620505e-08	7.65423184918414e-07	8.71069506725349
TC0700000115.mm.1	665902	Zscan4f	zinc finger and SCAN domain containing 4F	1.30440747023198	4.92916757581295	11.2758642719789	4.25329697064371e-08	7.66269556835478e-07	8.70876997488227
TC1400002869.mm.1	219132	Phf11d	PHD finger protein 11D	0.714620960680438	7.34658901236003	11.2656599148507	4.2993991083557e-08	7.73457556765808e-07	8.69741613690126
TC0300000772.mm.1	214547	She	src homology 2 domain-containing transforming protein E	0.596870445735493	7.07477290827743	11.2604412072849	4.32318292620389e-08	7.77175508882248e-07	8.69160621802995
TC0800001256.mm.1	272538	Tango6	transport and golgi organization 6	-0.505426862653871	8.04059849197775	-11.2264886807133	4.48139559399681e-08	8.02218985479636e-07	8.65375194243896
TC1400002098.mm.1	21816	Tgm1	transglutaminase 1, K polypeptide	0.555588213513823	7.56468398007026	11.1987623433829	4.61518813540853e-08	8.22552544448009e-07	8.6227679620321
TC0800002402.mm.1	234384	Mpv17l2	MPV17 mitochondrial membrane protein-like 2	-0.747086607734513	8.42400870859631	-11.1928967560705	4.64403603529407e-08	8.27102817885875e-07	8.61620496240134
TC0800002569.mm.1	212123	Dcaf15	DDB1 and CUL4 associated factor 15	-0.539787321468007	8.17952521396207	-11.1912903392026	4.65197024408277e-08	8.27689448814705e-07	8.6144070410114
TC1900000591.mm.1	381224	Gm340	predicted gene 340	-0.671209429724355	7.44144934820004	-11.1850556959766	4.68290117051893e-08	8.3046556035362e-07	8.60742710154062
TC0100002179.mm.1	226976	Kansl3	KAT8 regulatory NSL complex subunit 3	0.550058597717847	8.01401616593573	11.1808326012573	4.70397741766717e-08	8.3242706126411e-07	8.60269731992741
TC1000001011.mm.1	69784	1500009L16Rik	RIKEN cDNA 1500009L16 gene	0.744512643640205	7.39646199069055	11.1723137619556	4.7468018017836e-08	8.39223563014064e-07	8.59315183145756
TC1900001118.mm.1	108673	Ccdc86	coiled-coil domain containing 86	-0.525117203735922	7.82095109746921	-11.1592332559277	4.81337132114669e-08	8.48173855275417e-07	8.57848304783128
TC1300001851.mm.1	21418	Tfap2a	transcription factor AP-2, alpha	-0.567414780060097	5.28705151887527	-11.1550076740276	4.83508899694658e-08	8.50798229003995e-07	8.57374130424221
TC1700002595.mm.1	72167	Thumpd2	THUMP domain containing 2	0.692275660597688	5.83886112072795	11.1234144999254	5.00082280522023e-08	8.75635644841019e-07	8.53824125023788
TC0X00003418.mm.1	19893	Rpgr	retinitis pigmentosa GTPase regulator	0.589045215750987	6.17173462196456	11.1127395156825	5.05818698077635e-08	8.83199118898302e-07	8.52622711012391
TC0700003648.mm.1	80982	Cemip	cell migration inducing protein, hyaluronan binding	-0.576314189968897	5.04001842149072	-11.0971129619127	5.14343180125e-08	8.94949954866487e-07	8.50862282932822
TC0X00003349.mm.1	54156	Egfl6	EGF-like-domain, multiple 6	0.633541721534325	5.86115998138145	11.0820880586976	5.22684438016069e-08	9.08829412656392e-07	8.49167680803652
TC0200001296.mm.1	110511	Olfr153	olfactory receptor 153	-1.92778687232487	4.66107438149432	-11.0806391180532	5.23496447971341e-08	9.09476933950135e-07	8.49004158862906
TC0800001341.mm.1	93739	Gabarapl2	gamma-aminobutyric acid (GABA) A receptor-associated protein-like 2	-0.598548326417374	9.09020330105547	-11.0777450524886	5.25122369808809e-08	9.10528593102424e-07	8.48677492176789
TC1700001209.mm.1	319625	Galm	galactose mutarotase	0.682450437548518	7.61556081316432	11.0620958126314	5.34008350192158e-08	9.24008619270733e-07	8.46909854794588
TC1300000522.mm.1	218203	Mylip	myosin regulatory light chain interacting protein	0.566880027536302	6.40847919417582	11.0541634208917	5.38573813555988e-08	9.30616733694041e-07	8.46013066165814
TC1300001104.mm.1	100039691	Lncenc1	long non-coding RNA, embryonic stem cells expressed 1	0.7064171668379	7.55513778180204	11.0214778185072	5.57830913282571e-08	9.59238344261215e-07	8.42312160359519
TC0100003877.mm.1	72050	Poglut2	protein O-glucosyltransferase 2	0.512821394840495	6.8604536216767	11.0133591122969	5.62727409946429e-08	9.64996233810471e-07	8.41391483306113
TC0300002470.mm.1	56772	Mllt11	myeloid/lymphoid or mixed-lineage leukemia; translocated to, 11	-0.709785403884606	6.33670537527778	-11.0099805140118	5.64778608392815e-08	9.67183366872696e-07	8.41008177239096
TC0500002976.mm.1	667213	Gm10416	zinc finger protein pseudogene	-0.616862463417704	7.08071092089111	-11.0042844600958	5.68254889673692e-08	9.69806120405465e-07	8.40361731366011
TC1900000312.mm.1	353211	Prune2	prune homolog 2	-0.524401675712409	5.54949395044909	-10.9985048877965	5.71805533899982e-08	9.74531728110879e-07	8.39705522394074
TC1900000866.mm.1	14773	Grk5	G protein-coupled receptor kinase 5	-0.583532557854112	6.08293706987276	-10.990688414016	5.76645314087359e-08	9.8076904921243e-07	8.38817588559274
TC1700002541.mm.1	72722	Fam98a	family with sequence similarity 98, member A	0.510506597781385	7.89018352332655	10.9894740678701	5.77401131264632e-08	9.81385126581618e-07	8.38679594448023
TC0200004842.mm.1	71881	Apmap	adipocyte plasma membrane associated protein	-0.579969030108165	7.46490877310436	-10.9829757821278	5.8146374647123e-08	9.86726039636109e-07	8.379409361615
TC1700001211.mm.1	67242	Gemin6	gem nuclear organelle associated protein 6	0.60963300473935	7.3766188913808	10.9825505134645	5.81730680302029e-08	9.86726039636109e-07	8.37892583330193
TC0300001984.mm.1	67890	Ufm1	ubiquitin-fold modifier 1	-0.500615029622041	7.44302108199795	-10.9814891278467	5.82397465485214e-08	9.87185479565488e-07	8.37771897535038
TC0X00001515.mm.1	207375	Fam120c	family with sequence similarity 120, member C	0.509740558507234	4.48223893572942	10.9646219621471	5.93104167550798e-08	1.00328760608627e-06	8.35852699434458
TC1900000208.mm.1	107305	Vps37c	vacuolar protein sorting 37C	-0.527774012123562	7.34282681490418	-10.9561710356965	5.98547479183983e-08	1.00975526698061e-06	8.34890204750354
TC0900001239.mm.1	71979	Prr23a3	proline rich 23A, member 3	0.921076859098597	5.70697957813634	10.9495596563428	6.02843152411704e-08	1.01425716344355e-06	8.34136790364029
TC0700002761.mm.1	445267	Nphs1os	nephrosis 1 homolog, nephrin, opposite strand	-0.636507623993518	7.22515280603255	-10.9343292398608	6.12864873532247e-08	1.02765116050121e-06	8.3239973700896
TC1400000910.mm.1	72400	Pinx1	PIN2/TERF1 interacting, telomerase inhibitor 1	0.662612907970067	8.09835554551689	10.9254306376569	6.18802523157037e-08	1.03621370801864e-06	8.31383908206083
TC0900000692.mm.1	56294	Ptpn9	protein tyrosine phosphatase, non-receptor type 9	0.542728930750298	5.87551068833097	10.9219132695358	6.21166441195317e-08	1.03877693123837e-06	8.30982190378563
TC1400001104.mm.1	432879	Kbtbd6	kelch repeat and BTB (POZ) domain containing 6	0.822199964508584	5.57798397510162	10.9120284088112	6.27861595852711e-08	1.0471639485613e-06	8.29852668283566
TC1900001107.mm.1	72982	Tmem138	transmembrane protein 138	-0.672338087760987	7.18341144631979	-10.8970398141745	6.38161167730981e-08	1.05938152837578e-06	8.2813833510867
TC0100003102.mm.1	12227	Btg2	BTG anti-proliferation factor 2	0.701300821330991	8.15234926808162	10.8897312302808	6.43248709057539e-08	1.06640713508249e-06	8.27301701389141
TC0300001124.mm.1	14866	Gstm5	glutathione S-transferase, mu 5	0.609537561024606	6.0472395105165	10.8830367902016	6.47946796848484e-08	1.07276928503454e-06	8.26534962495868
TC1100002695.mm.1	66089	Rmnd5b	required for meiotic nuclear division 5 homolog B	0.525677443869528	8.31757047389056	10.8691975903123	6.57775692966047e-08	1.08687734449406e-06	8.24948670001153
TC1200001282.mm.1	12925	Crip1	cysteine-rich protein 1 (intestinal)	-0.801260895743691	6.52697959268648	-10.8464015702098	6.74315046396595e-08	1.11126050012245e-06	8.22332074115677
TC1400000096.mm.1	19270	Ptprg	protein tyrosine phosphatase, receptor type, G	-0.538868613266327	6.50012883612346	-10.8331257920825	6.84151477465272e-08	1.12523963978358e-06	8.20806146174085
TC0800002368.mm.1	234362	Zfp868	zinc finger protein 868	-0.693313261082893	7.31556923043339	-10.8150437386786	6.97796473988537e-08	1.14240691283192e-06	8.18725296317267
TC1400002142.mm.1	68631	Cryl1	crystallin, lambda 1	0.794303308854555	5.45032984932465	10.8051517278466	7.05383978222238e-08	1.15105000739485e-06	8.17585726874172
TC0100000440.mm.1	12370	Casp8	caspase 8	0.812835914544284	6.62879787887479	10.7967242031902	7.1191774765829e-08	1.1601932758243e-06	8.16614188910696
TC0X00000131.mm.1	68041	Mid1ip1	Mid1 interacting protein 1 (gastrulation specific G12-like (zebrafish))	0.599108796774718	6.46994331792389	10.7732356384551	7.3047193072483e-08	1.18732640943239e-06	8.13903089576145
TC0X00003335.mm.1	76763	Mospd2	motile sperm domain containing 2	0.520498311450799	6.28322545376886	10.7620036095271	7.39526435157072e-08	1.19813854023434e-06	8.12604944724785
TC0700004481.mm.1	14912	Nkx6-2	NK6 homeobox 2	0.737458239222843	7.18787786666939	10.7549491400183	7.45274546314305e-08	1.20536306945032e-06	8.11789052349868
TC0500003433.mm.1	384309	Trim56	tripartite motif-containing 56	0.556836459720864	5.82637928368973	10.7439344949334	7.54345173017062e-08	1.21897877796549e-06	8.10514260919098
TC1000001286.mm.1	237542	Osbpl8	oxysterol binding protein-like 8	-0.511714195608022	6.98142323041387	-10.7402837455568	7.57377562764455e-08	1.22229463753844e-06	8.10091500527037
TC1800000623.mm.1	18596	Pdgfrb	platelet derived growth factor receptor, beta polypeptide	0.550279403216573	6.51921982852553	10.7280327322768	7.67649095216836e-08	1.23647044832924e-06	8.0867195735752
TC1300002463.mm.1	544963	Iqgap2	IQ motif containing GTPase activating protein 2	0.502779196864928	7.16989900472497	10.718256208441	7.75952754361935e-08	1.24742785153195e-06	8.07538181197619
TC1400001306.mm.1	76108	Rap2a	RAS related protein 2a	0.751829065000005	6.70435315323763	10.7121477067188	7.81189677959924e-08	1.25503759215546e-06	8.06829351672712
TC1700002648.mm.1	240174	Thada	thyroid adenoma associated	0.625573660787102	7.41116744055987	10.7067941267971	7.85810457230897e-08	1.25952681878772e-06	8.0620785025794
TC1900000756.mm.1	240672	Dusp5	dual specificity phosphatase 5	-0.56743775571379	7.05066832333792	-10.6827108011254	8.06961496252864e-08	1.2876184220323e-06	8.0340884020843
TC0100001230.mm.1	240756	Klhl12	kelch-like 12	0.560683102410866	7.44481320539043	10.6736279687597	8.1509572933021e-08	1.29532166444356e-06	8.02351872374585
TC0200000274.mm.1	67448	Plxdc2	plexin domain containing 2	0.602902879449004	6.42827748621437	10.666289621384	8.21731661106071e-08	1.30337514236761e-06	8.01497371580624
TC0600000381.mm.1	192196	Luc7l2	LUC7-like 2 (S. cerevisiae)	-0.604542568820841	7.27763554585023	-10.6430486333057	8.43131785890873e-08	1.33392436227177e-06	7.98787935555398
TC0600001752.mm.1	320737	4732416N19Rik	RIKEN cDNA 4732416N19 gene	-0.642311918651142	5.04145373189214	-10.6316451893487	8.53849086713942e-08	1.34831368765835e-06	7.97456750190335
TC0200004090.mm.1	19271	Ptprj	protein tyrosine phosphatase, receptor type, J	0.604113744037979	5.81481039670316	10.6299652887695	8.55440170636823e-08	1.34997121611763e-06	7.97260547681371
TC1200000005.mm.1	74173	Rab10os	RAB10, member RAS oncogene family, opposite strand	-0.539654524750247	6.33657583591693	-10.6025231492824	8.81884985345117e-08	1.38906634394158e-06	7.94051873228483
TC0200000048.mm.1	74186	Ccdc3	coiled-coil domain containing 3	0.509519190593236	8.66571799144642	10.5987550670511	8.85583795522823e-08	1.392253868699e-06	7.93610760318288
TC0X00002242.mm.1	553127	Rtl8b	retrotransposon Gag like 8B	0.647810274807857	5.79089904216732	10.581973441876	9.0225938634769e-08	1.4140122903327e-06	7.91644652849834
TC0800002357.mm.1	110877	Slc18a1	solute carrier family 18 (vesicular monoamine), member 1	-0.708660714278174	4.86642583819349	-10.5798295057563	9.04413827677469e-08	1.41649839066018e-06	7.91393289593148
TC0800000330.mm.1	67207	Lsm1	LSM1 homolog, mRNA degradation associated	-0.527256309017176	6.95976744022906	-10.5638519491141	9.20643842959608e-08	1.43772190785255e-06	7.89518710379556
TC0500003384.mm.1	12740	Cldn4	claudin 4	0.589432360035929	8.63536807876195	10.5636530913245	9.20847792909491e-08	1.43772190785255e-06	7.89495364676005
TC1900000819.mm.1	226255	Atrnl1	attractin like 1	-0.54530822093118	5.66816998598349	-10.5492383207216	9.35761039035673e-08	1.45826660920722e-06	7.87802130565593
TC0300000555.mm.1	66868	Mfsd1	major facilitator superfamily domain containing 1	0.514208622787775	8.9739190391231	10.4764394194359	1.01512399940312e-07	1.56628105204935e-06	7.79221917038195
TC0200004425.mm.1	72112	Ppp1r14d	protein phosphatase 1, regulatory inhibitor subunit 14D	1.14695983521847	5.67991686176902	10.4748090559679	1.01698166765433e-07	1.56720771948659e-06	7.790292054917
TC1400000951.mm.1	239157	Pnma2	paraneoplastic antigen MA2	0.823664390682377	5.36063548651307	10.4691622649802	1.02344385715978e-07	1.57521908237172e-06	7.78361557664353
TC1700002559.mm.1	73671	Sult6b1	sulfotransferase family, cytosolic, 6B, member 1	0.582420760050265	5.01215135502089	10.4584988585658	1.03576701020512e-07	1.58830348293078e-06	7.77099973709874
TC1000001840.mm.1	17863	Myb	myeloblastosis oncogene	-0.502796664056632	4.94119832961115	-10.4389771883526	1.05873984008311e-07	1.61855421046182e-06	7.74787667169281
TC0800001955.mm.1	11556	Adrb3	adrenergic receptor, beta 3	-0.605352674147801	6.14779470526129	-10.4054173218989	1.09951444320195e-07	1.67064552875061e-06	7.7080436450722
TC0800003074.mm.1	234839	Piezo1	piezo-type mechanosensitive ion channel component 1	-0.512607474112823	8.76437700624554	-10.391260441164	1.11721497611304e-07	1.69547402400502e-06	7.69120932729363
TC1100002058.mm.1	73679	Tex19.1	testis expressed gene 19.1	0.64138883113422	6.37076449172794	10.3606991380936	1.15647247830193e-07	1.74698931873265e-06	7.65480481965601
TC0100001801.mm.1	110957	D1Pas1	DNA segment, Chr 1, Pasteur Institute 1	0.5813701180652	7.20366603970092	10.3521783998473	1.16767860389058e-07	1.75920835706391e-06	7.64463950038289
TC0400002119.mm.1	666513	Gm11787	predicted gene 11787	0.77743648822068	5.71194439915145	10.3453643533371	1.17672361741386e-07	1.76812614973051e-06	7.63650542355764
TC0100003027.mm.1	226414	Dars	aspartyl-tRNA synthetase	0.51885266864309	9.64227136927602	10.3409643751866	1.18260392355727e-07	1.77419050721882e-06	7.63125077798117
TC0800000871.mm.1	76775	Slc10a7	solute carrier family 10 (sodium/bile acid cotransporter family), member 7	-0.654079470481837	7.07458016345613	-10.3375668639349	1.18716596605663e-07	1.77889400226299e-06	7.62719208902935
TC1100003143.mm.1	21689	Tekt1	tektin 1	0.602723956803902	5.56641386034374	10.3195325054035	1.21169856229239e-07	1.80804859079583e-06	7.60563011923149
TC1000002721.mm.1	12905	Cradd	CASP2 and RIPK1 domain containing adaptor with death domain	-0.518266555690669	6.61957883340265	-10.3176736368925	1.21425784018795e-07	1.81078379110326e-06	7.60340592212718
TC0900000598.mm.1	76509	Plet1	placenta expressed transcript 1	0.613913560608331	7.22910208565094	10.3156729805393	1.21701878296925e-07	1.8138162782161e-06	7.60101171079352
TC1400000513.mm.1	16854	Lgals3	lectin, galactose binding, soluble 3	-0.7461182916852	7.47244566175478	-10.3049284928489	1.23196152550268e-07	1.83280004038687e-06	7.58814724749707
TC1500001534.mm.1	72107	Dscc1	DNA replication and sister chromatid cohesion 1	-0.700716199536433	6.40451240301886	-10.2984753675028	1.24103021055015e-07	1.8440283381291e-06	7.58041568014191
TC1400002127.mm.1	100503823	Gm16973	predicted gene, 16973	0.541735093149172	5.50436318370681	10.2978745756244	1.24187813414078e-07	1.8440283381291e-06	7.57969566590579
TC1000001248.mm.1	100043292	Gm4340	predicted gene 4340	0.693859311230758	5.10478609743576	10.2849806524448	1.26022582582037e-07	1.86927250095211e-06	7.56423490073041
TC1400000777.mm.1	28200	Dhrs4	dehydrogenase/reductase (SDR family) member 4	0.56112745308351	7.82285479949982	10.2804053386011	1.26680578226758e-07	1.8779153017277e-06	7.55874501734166
TC0400000952.mm.1	21687	Tek	TEK receptor tyrosine kinase	-0.649134593223732	6.16087988424795	-10.2769649941162	1.27177765552659e-07	1.8841654226322e-06	7.55461568178345
TC1400000376.mm.1	105450	Mmrn2	multimerin 2	0.508007142368763	8.2585073188401	10.2670487150924	1.28622530135326e-07	1.90267714134983e-06	7.5427072739723
TC1000003226.mm.1	103140	Gstt3	glutathione S-transferase, theta 3	0.518778321145817	6.36672236980178	10.2630841792601	1.29205044259045e-07	1.909661276559e-06	7.53794369946477
TC1700000596.mm.1	474160	Smim40	small integral membrane protein 40	-0.559883535255903	5.72061796935445	-10.2528233460763	1.30725803508957e-07	1.927846671533e-06	7.52560796956719
TC1600001130.mm.1	106393	Srl	sarcalumenin	-0.660652867226509	6.67511658786331	-10.2452768101153	1.31856471831774e-07	1.94194286394179e-06	7.51652908702711
TC1300002423.mm.1	218441	Zfyve16	zinc finger, FYVE domain containing 16	0.669115807704895	4.6451698720575	10.2424284341173	1.32285944028137e-07	1.94711790342242e-06	7.51310094569519
TC0500002947.mm.1	12889	Cplx1	complexin 1	0.54142694093252	7.11363734372834	10.2092390612744	1.37401770370314e-07	2.01527984847847e-06	7.47309971074613
TC1100004124.mm.1	20446	St6galnac2	ST6 (alpha-N-acetyl-neuraminyl-2,3-beta-galactosyl-1,3)-N-acetylgalactosaminide alpha-2,6-sialyltransferase 2	0.552957465792635	5.75110397834424	10.2062108823034	1.37878942975188e-07	2.0210896908544e-06	7.46944484007095
TC0400003680.mm.1	100340	Smpdl3b	sphingomyelin phosphodiesterase, acid-like 3B	0.507689739511343	7.02801069802709	10.1661610470531	1.44359115051334e-07	2.10494162262571e-06	7.42102479582882
TC0800002757.mm.1	234595	Slc38a7	solute carrier family 38, member 7	-0.501785685759044	8.60406831708416	-10.145789040313	1.47779470542176e-07	2.1510596611424e-06	7.39633665903967
TC0X00003399.mm.1	56726	Sh3bgrl	SH3-binding domain glutamic acid-rich protein like	0.737046461889708	5.95597393151654	10.1230933014591	1.5169213963218e-07	2.19860204845607e-06	7.36878587042722
TC0300002959.mm.1	74442	Sgms2	sphingomyelin synthase 2	0.647354665175166	5.94040952217161	10.1217014532829	1.51935662311724e-07	2.19997898030228e-06	7.36709467820359
TC0700002320.mm.1	665780	Zscan4b	zinc finger and SCAN domain containing 4B	1.44543456051638	5.51514455504526	10.1101274844689	1.53976926689614e-07	2.22694935619422e-06	7.35302432420838
TC0800000172.mm.1	52123	Agpat5	1-acylglycerol-3-phosphate O-acyltransferase 5 (lysophosphatidic acid acyltransferase, epsilon)	-0.558149916355927	7.45188175814213	-10.1087320807254	1.54225000667424e-07	2.22924415457482e-06	7.35132708019641
TC0200003362.mm.1	13830	Stom	stomatin	0.56826268706302	6.71080399886262	10.0955174071903	1.56595565537121e-07	2.25696753242923e-06	7.33524468608615
TC1400000250.mm.1	100039213	Cphx2	cytoplasmic polyadenylated homeobox 2	-0.569497354164128	4.08837860668077	-10.0852120538359	1.58471224418492e-07	2.28136345822788e-06	7.32269134022261
TC1600001045.mm.1	109857	Cbr3	carbonyl reductase 3	-0.556171480962951	6.26804883421104	-10.0741364484315	1.60513849552423e-07	2.3067736742018e-06	7.30918834772836
TC1800001415.mm.1	13521	Slc26a2	solute carrier family 26 (sulfate transporter), member 2	0.567218800509044	7.00193644194013	10.0650443048579	1.62211683594765e-07	2.32848941781916e-06	7.29809470531606
TC1800000728.mm.1	17203	Mc5r	melanocortin 5 receptor	-0.764234398933011	6.75377240543376	-10.0574327351887	1.63647786309505e-07	2.3437070096733e-06	7.28880144220642
TC1800000689.mm.1	58801	Pmaip1	phorbol-12-myristate-13-acetate-induced protein 1	0.982734725490151	7.49012029897327	10.0504544759763	1.64976330989079e-07	2.36002285535381e-06	7.28027650656916
TC0100003272.mm.1	16782	Lamc2	laminin, gamma 2	0.54319449679159	6.48586843437408	10.0289077958443	1.69151637083794e-07	2.4100725251699e-06	7.25392451333924
TC1100001460.mm.1	110172	Slc35b1	solute carrier family 35, member B1	-0.515829498329753	8.5224999315456	-10.027900486371	1.69349573176705e-07	2.41013827487897e-06	7.25269145730019
TC1400001958.mm.1	105504	Exoc5	exocyst complex component 5	0.514945786034259	6.57087379240585	10.0181244641929	1.71283455215369e-07	2.43210801386106e-06	7.2407194458055
TC1100003770.mm.1	66180	P3h4	prolyl 3-hydroxylase family member 4 (non-enzymatic)	-0.520047605171012	7.17612142678939	-10.016257786149	1.71655392854539e-07	2.43600202927438e-06	7.23843240360211
TC0900002776.mm.1	70348	Ube2cbp	ubiquitin-conjugating enzyme E2C binding protein	-0.548036846068698	6.05057977473049	-9.99195705806605	1.76576807550266e-07	2.50157165878314e-06	7.20862847920781
TC0600002795.mm.1	320701	Tafa4	TAFA chemokine like family member 4	-0.765780345342699	5.69134284339092	-9.99041849221892	1.76893429077861e-07	2.50463416276399e-06	7.20673955700538
TC0X00002136.mm.1	245404	Dcaf12l1	DDB1 and CUL4 associated factor 12-like 1	-0.764901192213512	6.62007808251786	-9.98613931732675	1.77777231869635e-07	2.51429239900028e-06	7.20148473505032
TC0800002603.mm.1	67836	Wdr83	WD repeat domain containing 83	-0.593607834923674	7.27213365372993	-9.98388867305947	1.7824396104291e-07	2.51661094260697e-06	7.19872023209444
TC0800001323.mm.1	102339	Cog4	component of oligomeric golgi complex 4	-0.517188538372462	8.83429280860375	-9.95213865566207	1.84969387279424e-07	2.60272387270043e-06	7.15966861649774
TC1900000309.mm.1	14675	Gna14	guanine nucleotide binding protein, alpha 14	-0.861240371667904	4.88282485847003	-9.94975819149094	1.85484429331301e-07	2.6070286138369e-06	7.15673675241878
TC1900001240.mm.1	16952	Anxa1	annexin A1	-0.548565516313179	4.82243669465375	-9.93792642432586	1.88067187934116e-07	2.63886734043289e-06	7.14215611490873
TC0100002184.mm.1	214895	Lman2l	lectin, mannose-binding 2-like	0.521987945797013	6.58880226700291	9.93323278965326	1.89102373576956e-07	2.65190021527999e-06	7.13636821820548
TC1100000264.mm.1	67030	Fancl	Fanconi anemia, complementation group L	-0.620282635043018	6.73394376940561	-9.93012053904469	1.89792135930179e-07	2.65858265015903e-06	7.13252919692871
TC0400003253.mm.1	230597	Zfyve9	zinc finger, FYVE domain containing 9	0.581886067374415	5.83072330185932	9.90241551860666	1.96052038906345e-07	2.73245474460078e-06	7.09831268971852
TC0300001236.mm.1	14066	F3	coagulation factor III	-0.72757083954281	6.2720132655924	-9.88762528602548	1.99483775529508e-07	2.77562972045354e-06	7.08001547240485
TC0700000507.mm.1	233040	Fbxo27	F-box protein 27	-0.50731078558313	7.30976618680467	-9.87792933213023	2.01768255904404e-07	2.80428633930904e-06	7.06800878542847
TC1100002689.mm.1	71297	Platr20	pluripotency associated transcript 20	0.550686491234878	6.48998745333834	9.86864414887192	2.03982143038375e-07	2.83189908380782e-06	7.05650208291567
TC0800000923.mm.1	12745	Clgn	calmegin	0.513591488616588	7.1924595942062	9.85605605912674	2.07025042203263e-07	2.86457403013105e-06	7.04088866040579
TC0X00003409.mm.1	434869	Gm15097	predicted gene 15097	0.647083168404416	4.02784600809396	9.80881767116628	2.18883128606955e-07	2.99212276791985e-06	6.98215756362439
TC1600001805.mm.1	224273	Crybg3	beta-gamma crystallin domain containing 3	-0.691709382421791	6.32897171088234	-9.80752057335319	2.19218788393695e-07	2.99506918893611e-06	6.98054177141912
TC1400000031.mm.1	432825	Gm5458	predicted gene 5458	0.558556623529177	4.93544357904246	9.80047633841428	2.21051296178438e-07	3.01605344154675e-06	6.97176386203924
TC0600001051.mm.1	232223	Txnrd3	thioredoxin reductase 3	-0.563874044806339	6.76624055194208	-9.77942049118704	2.26626956613244e-07	3.08276950108356e-06	6.94549647182429
TC0600000016.mm.1	243725	Ppp1r9a	protein phosphatase 1, regulatory subunit 9A	-0.658302279319678	6.4186861455489	-9.77720466936437	2.2722238276688e-07	3.0858185685781e-06	6.94272964234392
TC1400002067.mm.1	50934	Slc7a8	solute carrier family 7 (cationic amino acid transporter, y+ system), member 8	0.621286080125154	4.9350875551338	9.7756276116095	2.2764717977067e-07	3.08990461644088e-06	6.94076011992893
TC1700001160.mm.1	12211	Birc6	baculoviral IAP repeat-containing 6	0.64333650847554	7.63297806671444	9.75194227559932	2.34130045652704e-07	3.16755212062101e-06	6.91115061305235
TC0100000267.mm.1	623661	Lipt1	lipoyltransferase 1	0.793964607881939	5.84264707239836	9.7127441294671	2.45295572305961e-07	3.29892114340714e-06	6.8620248754975
TC0200001091.mm.1	15433	Hoxd13	homeobox D13	-0.890983711203817	4.65190929540154	-9.70644643319383	2.47141816470253e-07	3.31838128802869e-06	6.85411780210154
TC0800001488.mm.1	100689703	9330133O14Rik	RIKEN cDNA 9330133O14 gene	-0.618465860619901	6.06651055351472	-9.68395998640263	2.53855919091245e-07	3.3920919006544e-06	6.82585236826402
TC0900003318.mm.1	19054	Ppp2r3d	protein phosphatase 2 (formerly 2A), regulatory subunit B'', delta	-1.34373965158046	7.45195555214744	-9.67808352490496	2.55642431732715e-07	3.41413411506348e-06	6.81845726447318
TC1400002446.mm.1	75789	4930444M15Rik	RIKEN cDNA 4930444M15 gene	0.76675284135514	5.35939004753529	9.62702739617816	2.71740629754509e-07	3.60020237104088e-06	6.75405984636767
TC1200001481.mm.1	69513	1700030C10Rik	RIKEN cDNA 1700030C10 gene	0.522483158406679	7.40639139044146	9.61722181125877	2.74954360752234e-07	3.63698250981231e-06	6.74166174755389
TC1700001096.mm.1	16772	Lama1	laminin, alpha 1	0.572975420689369	7.32281332275938	9.58655479700259	2.85269732924574e-07	3.74956010582041e-06	6.70282348312883
TC1100002112.mm.1	75828	Hormad2	HORMA domain containing 2	0.855005708767542	4.67746064333043	9.57120999954014	2.90585484071477e-07	3.81139319297118e-06	6.68335404841195
TC0400000458.mm.1	384009	Glipr2	GLI pathogenesis-related 2	-0.511432762924676	7.47618293201747	-9.56735420050748	2.91937756689295e-07	3.82510563599101e-06	6.67845803889463
TC1700001158.mm.1	210148	Slc30a6	solute carrier family 30 (zinc transporter), member 6	0.508330136253532	7.37627398466629	9.54811191836565	2.98787323282824e-07	3.90254746921631e-06	6.65400186341177
TC1400002796.mm.1	100039213	Cphx2	cytoplasmic polyadenylated homeobox 2	-0.517377207770739	4.39332142897314	-9.53425688551205	3.03825277469499e-07	3.95798300335658e-06	6.63636916563587
TC1800000171.mm.1	211961	Asxl3	additional sex combs like 3, transcriptional regulator	-0.520108600780644	4.50915166445339	-9.53126960240214	3.04923339196139e-07	3.96400340954981e-06	6.63256479801535
TC1200001188.mm.1	723940	Mir487b	microRNA 487b	-1.13977069179759	3.29106122219079	-9.51138391820238	3.12341634211941e-07	4.04988367521609e-06	6.60721658314976
TC1600000797.mm.1	73569	Vgll3	vestigial like family member 3	-0.571482447706724	5.17189338158521	-9.50436537943507	3.15005642469859e-07	4.08018217628232e-06	6.5982603577597
TC0500000344.mm.1	22612	Yes1	YES proto-oncogene 1, Src family tyrosine kinase	0.575986523473438	8.11198802974024	9.50264673716523	3.15661669940337e-07	4.08443595137123e-06	6.59606645701211
TC1800001181.mm.1	72512	Tmem173	transmembrane protein 173	0.731608146090586	5.96292400001538	9.49433504416239	3.18854978088651e-07	4.12147746172236e-06	6.58545202202782
TC0800000724.mm.1	170759	Atp13a1	ATPase type 13A1	-0.515114596199982	8.40341427192855	-9.46525500002898	3.30301312508654e-07	4.23648813070513e-06	6.54825924731606
TC0200000913.mm.1	100039176	Gm13580	predicted gene 13580	0.655811418212637	7.51052726729017	9.44682342196282	3.37782585719885e-07	4.32576835764747e-06	6.52464031950211
TC1400002146.mm.1	68043	Eef1akmt1	EEF1A alpha lysine methyltransferase 1	0.674329717993803	6.27981283018618	9.41474002124576	3.51239498741114e-07	4.4737358693344e-06	6.48344328203586
TC0700003485.mm.1	244049	Mctp2	multiple C2 domains, transmembrane 2	-0.587484985146846	5.79060482373987	-9.41415557344903	3.51489875993667e-07	4.4737358693344e-06	6.48269182225188
TC1300002301.mm.1	432777	Eprn	ephemeron, early developmental lncRNA	-0.687250750734758	6.85591356177497	-9.40066752217501	3.5732135266865e-07	4.54100438707447e-06	6.46533952830771
TC1900001029.mm.1	68323	Nudt22	nudix (nucleoside diphosphate linked moiety X)-type motif 22	-0.508126769622219	7.7108208940613	-9.39865500690613	3.58200259617827e-07	4.54985495329134e-06	6.46274881302712
TC1900001131.mm.1	109225	Ms4a7	membrane-spanning 4-domains, subfamily A, member 7	-0.541721621914022	3.36925078367992	-9.37941252143281	3.66721197992048e-07	4.63860624926252e-06	6.43795655951753
TC0800001703.mm.1	76413	1700016D06Rik	RIKEN cDNA 1700016D06 gene	0.652092359676914	4.66809184406641	9.35331510746589	3.78624632970699e-07	4.77522842614639e-06	6.40427041982039
TC1400000808.mm.1	328417	Parp4	poly (ADP-ribose) polymerase family, member 4	0.555824388378267	5.20032321290107	9.34596623638804	3.82050419717049e-07	4.81113392183076e-06	6.39477172249434
TC1200001149.mm.1	449561	AF357426	snoRNA AF357426	-2.01341278898868	2.3432403205669	-9.34059677203973	3.84574365671016e-07	4.83315384760136e-06	6.38782789791633
TC1400001405.mm.1	100041651	Gm3453	predicted gene 3453	0.503584924736004	5.12350676988805	9.32078373209978	3.94042530597239e-07	4.94466857469128e-06	6.36217931620703
TC0600001093.mm.1	232236	Ccdc174	coiled-coil domain containing 174	-0.506919535902703	5.70850925033707	-9.31580767380914	3.96459309600663e-07	4.96749569124771e-06	6.35573116374698
TC0800000964.mm.1	73619	1700122E12Rik	RIKEN cDNA 1700122E12 gene	-0.505229700163637	4.96678144196556	-9.31303195284952	3.97814288062881e-07	4.97980527816918e-06	6.35213315227925
TC1000000877.mm.1	17873	Gadd45b	growth arrest and DNA-damage-inducible 45 beta	-0.532307602044074	7.6872733148789	-9.31297695501083	3.97841185293696e-07	4.97980527816918e-06	6.35206185345669
TC1900001769.mm.1	67706	Tmem179b	transmembrane protein 179B	-0.562936344142555	8.52385525262364	-9.30340257952074	4.02553308019153e-07	5.02868947001481e-06	6.33964483556856
TC0600002254.mm.1	70821	4921507P07Rik	RIKEN cDNA 4921507P07 gene	0.773894986638374	4.92929725810041	9.28316003659614	4.12712900130479e-07	5.14272036574381e-06	6.31336038655873
TC0800001311.mm.1	234725	Zfp612	zinc finger protein 612	0.584218366604588	6.25190647660795	9.25409306280126	4.27782280056481e-07	5.31015627600959e-06	6.27554176380926
TC1500001151.mm.1	109828	C7	complement component 7	0.542331061565583	4.22512451011505	9.24024810642121	4.35165270900147e-07	5.39284834225858e-06	6.2574967638028
TC0100001859.mm.1	22782	Slc30a1	solute carrier family 30 (zinc transporter), member 1	0.539367869386592	7.27024762115985	9.22021144245346	4.46091577894945e-07	5.51428219962823e-06	6.23134560973877
TC1400000843.mm.1	219135	Mtmr6	myotubularin related protein 6	0.616275131128317	6.69207922285439	9.21985049851252	4.46291067572382e-07	5.51428219962823e-06	6.23087412613517
TC0600002858.mm.1	72171	Shq1	SHQ1 homolog (S. cerevisiae)	-0.609943814521146	7.6616866315891	-9.21345611214728	4.49840983599425e-07	5.55264113122181e-06	6.22251914526613
TC1700001494.mm.1	328747	Gm5091	predicted gene 5091	0.810101051572488	5.31973599747464	9.20525804102207	4.54436328442674e-07	5.60381573362494e-06	6.21180106564777
TC1000001993.mm.1	103511	Calhm5	calcium homeostasis modulator family member 5	0.717403148240632	4.91969015792504	9.14376733574489	4.90541315345129e-07	5.983932072806e-06	6.1311793815408
TC1300001539.mm.1	319207	Pgbd1	piggyBac transposable element derived 1	0.505868020945001	4.67779145251603	9.12953113513456	4.99328622272001e-07	6.07033635676747e-06	6.11245613259404
TC1800000890.mm.1	109672	Cyb5a	cytochrome b5 type A (microsomal)	-0.552453520773591	6.36675251777005	-9.10710042849503	5.13516127095031e-07	6.22460433300316e-06	6.08291125523697
TC1700000751.mm.1	76416	Znrd1as	zinc ribbon domain containing 1, antisense	0.658438795839912	7.87827121919201	9.09419899146411	5.21870426059106e-07	6.30441724968883e-06	6.06589335392119
TC0100003111.mm.1	71001	Mgat4e	MGAT4 family, member E	0.690141982527754	4.34892397962456	9.0880472152835	5.25904886476026e-07	6.34393441673596e-06	6.05777238902373
TC1200001172.mm.1	791071	Mir758	microRNA 758	-0.576655807136501	5.50437572630126	-9.08027878080772	5.31047132538235e-07	6.39050637196349e-06	6.04751141661842
TC0300002074.mm.1	11416	Slc33a1	solute carrier family 33 (acetyl-CoA transporter), member 1	0.571474992840169	5.40824839428488	9.03470084051595	5.62316724772411e-07	6.67657391213109e-06	5.98717762045853
TC1200000885.mm.1	100039042	Gm2016	predicted gene 2016	0.716134479644318	3.72900873241383	9.03317216255898	5.63398926612911e-07	6.68201974001821e-06	5.98515011636478
TC0800000525.mm.1	192169	Ufsp2	UFM1-specific peptidase 2	0.534631557114364	6.11910684665716	9.02082641140595	5.72220657288851e-07	6.76196676248351e-06	5.96876645885585
TC1100004254.mm.1	319530	Zfp750	zinc finger protein 750	0.59274219631222	7.21758815166312	9.01204897299656	5.78582087001596e-07	6.82420329105856e-06	5.95710808007735
TC1900001428.mm.1	75735	Pank1	pantothenate kinase 1	-0.516570345132371	6.53784247920815	-9.00700767297786	5.82269790324462e-07	6.86445151392441e-06	5.95040831399989
TC0900000729.mm.1	102466639	Mir6385	microRNA 6385	-0.64829057981277	4.97607970890931	-9.00138111655286	5.86415201540283e-07	6.91005512060747e-06	5.94292747531412
TC1200001071.mm.1	78801	Ak7	adenylate kinase 7	-0.511169560944705	6.2246108407184	-8.99650430196336	5.90033676187127e-07	6.94285025108533e-06	5.93644066100884
TC0300003087.mm.1	16007	Ccn1	cellular communication network factor 1	-0.804735910265519	8.00090795605521	-8.98857306715821	5.95969353361317e-07	6.99948179779137e-06	5.9258855001019
TC0500003175.mm.1	246728	Oas2	2'-5' oligoadenylate synthetase 2	0.655006503847049	6.27134192388971	8.97038287366991	6.09824375095733e-07	7.14537639503618e-06	5.90165132485866
TC0500003159.mm.1	433944	Tbx3os2	T-box 3, opposite strand 2	0.526490671981676	6.91939187207915	8.96473794853021	6.14193433736275e-07	7.18643785864866e-06	5.89412340114708
TC0900003321.mm.1	19054	Ppp2r3d	protein phosphatase 2 (formerly 2A), regulatory subunit B'', delta	-0.966325218401032	4.74077002030208	-8.96055185140588	6.1745491848427e-07	7.211063670954e-06	5.88853867168825
TC0800001269.mm.1	54446	Nfat5	nuclear factor of activated T cells 5	-0.579588941049374	7.52528588914695	-8.95626100759094	6.20817170940617e-07	7.2469360207085e-06	5.88281219929116
TC0900001647.mm.1	382118	Zkscan7	zinc finger with KRAB and SCAN domains 7	0.527418553729167	5.32254374316139	8.95258046800291	6.23716738568521e-07	7.27397247870323e-06	5.87789861330714
TC0900001679.mm.1	75135	4930526I15Rik	RIKEN cDNA 4930526I15 gene	-0.91158785830121	6.63367305602864	-8.93633413590518	6.36689260044105e-07	7.40793747547351e-06	5.85619165367648
TC0400001614.mm.1	242691	Gpatch3	G patch domain containing 3	-0.517913622088996	6.87783064389034	-8.902266547498	6.64834488669404e-07	7.68164186305974e-06	5.81057892655989
TC0800001093.mm.1	17751	Mt3	metallothionein 3	-0.542164515511468	7.81261784919685	-8.8779114684686	6.85766586196617e-07	7.86518126045375e-06	5.77789147724246
TC0800000294.mm.1	74561	Nkx6-3	NK6 homeobox 3	0.589382775612784	6.78223195176282	8.8720430458684	6.90914464089512e-07	7.91693991158451e-06	5.77000551349517
TC0400003205.mm.1	242602	Lexm	lymphocyte expansion molecule	0.538140101777747	5.59426015338832	8.84829073426367	7.12174686590124e-07	8.12322215710803e-06	5.73804815908384
TC1100002865.mm.1	19416	Rasd1	RAS, dexamethasone-induced 1	0.636692975955421	5.12367723829661	8.82421280504979	7.3443907409915e-07	8.3464410813632e-06	5.70558858838327
TC0100000333.mm.1	246229	Bivm	basic, immunoglobulin-like variable motif containing	0.524148595035486	7.37476768644084	8.82074956680751	7.37701959846992e-07	8.37226247921024e-06	5.70091445979776
TC1400000019.mm.1	545007	Gm5796	predicted gene 5796	0.541142697123441	4.66758338994292	8.81320480064031	7.44863825032462e-07	8.44585475823529e-06	5.69072709433438
TC1300002053.mm.1	17121	Mxd3	Max dimerization protein 3	-0.527485629747426	6.74161270947607	-8.81263378581268	7.45408866542734e-07	8.44819303562569e-06	5.68995581918977
TC1900000500.mm.1	15958	Ifit2	interferon-induced protein with tetratricopeptide repeats 2	-0.622891198853138	3.98827491770977	-8.80594125312576	7.5182873866278e-07	8.5054890062694e-06	5.68091343373819
TC1200001196.mm.1	723941	Mir541	microRNA 541	-0.686446411096387	2.98306643001367	-8.80332296440561	7.54356357934246e-07	8.52248365597303e-06	5.67737445934307
TC0700003028.mm.1	13732	Emp3	epithelial membrane protein 3	0.597343213370423	7.09034790015905	8.78773442804301	7.69593628175285e-07	8.66713980348805e-06	5.6562885354273
TC0600002177.mm.1	232748	Tcaf2	TRPM8 channel-associated factor 2	0.547978084461124	4.6978709465744	8.71816765697745	8.4170023735259e-07	9.34105491018776e-06	5.56185585892359
TC1500000662.mm.1	14958	H1f0	H1.0 linker histone	0.767791860565517	8.32020481404761	8.70424713176701	8.56974370141825e-07	9.48415399250611e-06	5.54289405772513
TC0100003449.mm.1	68481	Mpzl1	myelin protein zero-like 1	0.550485004604306	8.49329340609407	8.6887371395047	8.74340786255088e-07	9.65064770450835e-06	5.52174133382626
TC1700000487.mm.1	26415	Mapk13	mitogen-activated protein kinase 13	0.576271497089261	6.42384175718299	8.68279931664175	8.8108816637179e-07	9.7113561338793e-06	5.51363603828812
TC1300000330.mm.1	218121	Mboat1	membrane bound O-acyltransferase domain containing 1	-0.708983894394069	4.72014893078472	-8.67003415281849	8.95782135678066e-07	9.83073581469934e-06	5.49619768200611
TC0400002668.mm.1	381524	AI427809	expressed sequence AI427809	-0.801864333910453	5.43715258054628	-8.65557094788538	9.12746572041555e-07	9.98176448565094e-06	5.47641727459897
TC1000001207.mm.1	67603	Dusp6	dual specificity phosphatase 6	-0.576329324165625	9.32082955132464	-8.64475900984548	9.25651578616997e-07	1.01140212362998e-05	5.46161492449766
TC0X00001896.mm.1	74405	Efhc2	EF-hand domain (C-terminal) containing 2	0.673027010139712	3.88013101928813	8.57854901591677	1.00903735539493e-06	1.09426371767715e-05	5.37067734902223
TC0200005245.mm.1	100502923	Gm17619	predicted gene, 17619	-0.883728899949405	5.13038373039105	-8.56573577360845	1.02607877829568e-06	1.1099456944913e-05	5.35302071602254
TC0100003258.mm.1	69399	1700025G04Rik	RIKEN cDNA 1700025G04 gene	0.523140311750495	5.59065528927769	8.56388742714141	1.02856222408937e-06	1.1121496311988e-05	5.35047213968298
TC0200003146.mm.1	83768	Dpp7	dipeptidylpeptidase 7	-0.517274563221502	8.22251409709183	-8.54881839639676	1.04904931665257e-06	1.13380995498115e-05	5.32967967513337
TC0800001954.mm.1	76615	Got1l1	glutamic-oxaloacetic transaminase 1-like 1	0.549820425142876	6.19316006285177	8.54227158740412	1.05808495969054e-06	1.14054578238713e-05	5.32063814728425
TC0500001409.mm.1	74366	4932422M17Rik	RIKEN cDNA 4932422M17 gene	-0.536276819462222	5.57835282381937	-8.53677516417048	1.06573486446388e-06	1.14736757817541e-05	5.3130434492379
TC1200001020.mm.1	320351	Tmem251	transmembrane protein 251	-0.58561761836652	5.59323332489123	-8.51643548434907	1.09455951464793e-06	1.17333391823867e-05	5.28490872084023
TC0100001308.mm.1	240776	Kcnt2	potassium channel, subfamily T, member 2	0.557663670810602	3.09440415795264	8.51528964513175	1.0962078508119e-06	1.17459589824425e-05	5.28332232443558
TC1000001249.mm.1	100861901	Gm21312	predicted gene, 21312	0.620000062957033	5.03123406961383	8.44852601633429	1.19696303841207e-06	1.26462188134604e-05	5.19062642883551
TC0500003735.mm.1	330173	2610524H06Rik	RIKEN cDNA 2610524H06 gene	-0.508694197208881	7.78590096697401	-8.43546556075635	1.2178010650392e-06	1.2828327737933e-05	5.1724324576919
TC1900001003.mm.1	69024	Snx15	sorting nexin 15	-0.539216533802947	6.6024392236498	-8.39697393536419	1.28149099119894e-06	1.34454737992646e-05	5.11869558002895
TC0700004080.mm.1	56786	Tmem9b	TMEM9 domain family, member B	-0.581403623103915	6.44725894087931	-8.38821923635352	1.29646582146273e-06	1.35766815591565e-05	5.10644924203469
TC0800001682.mm.1	319583	Lig4	ligase IV, DNA, ATP-dependent	-0.517940731638262	5.82694574250337	-8.38608912999192	1.30013743329876e-06	1.36070008466495e-05	5.10346822616404
TC0700003775.mm.1	66190	Acer3	alkaline ceramidase 3	0.590947236220419	4.63436389996206	8.37445393920168	1.32038891831721e-06	1.37924496394308e-05	5.087175755409
TC1000000778.mm.1	50723	Icosl	icos ligand	-0.621174577161332	6.71455806762198	-8.3736240343642	1.3218461633585e-06	1.38018895465581e-05	5.08601305314402
TC1900000089.mm.1	69595	Frmd8os	FERM domain containing 8, opposite strand	-0.509523896828868	6.11935433181223	-8.34493457343924	1.37328922273776e-06	1.42732778156495e-05	5.04576915988662
TC0600001760.mm.1	109163	3010003L21Rik	RIKEN cDNA 3010003L21 gene	-0.749450442991423	6.58584884105517	-8.33195658660188	1.39725579211054e-06	1.44725821750043e-05	5.02753257635135
TC0300001492.mm.1	74245	Ctbs	chitobiase	0.7473099637285	5.62531334614574	8.29995927821003	1.45826657303456e-06	1.50373940165607e-05	4.98248524802483
TC0200004683.mm.1	320974	Lrrn4	leucine rich repeat neuronal 4	0.508446677542974	5.41678824318176	8.28443917553937	1.48887424908376e-06	1.53086971243936e-05	4.96059170107989
TC0X00003403.mm.1	434864	Gm15107	predicted gene 15107	0.526334011054378	3.29858218024577	8.26290793772429	1.53247303289267e-06	1.56987192284905e-05	4.93017121099082
TC1200001194.mm.1	387172	Mir154	microRNA 154	-1.15840762718638	2.56840728553219	-8.2598172896102	1.53884191351738e-06	1.57510198159452e-05	4.92580005974487
TC0800001564.mm.1	74393	Map10	microtubule-associated protein 10	0.54678579532651	5.69934867214328	8.21959410873793	1.62434595807892e-06	1.64372735871509e-05	4.86880813301119
TC1300002211.mm.1	97895	Nlrp4f	NLR family, pyrin domain containing 4F	0.682713606865865	4.94911791934831	8.18058374166765	1.71211133787425e-06	1.72066844411756e-05	4.81335019002644
TC0300002490.mm.1	229600	BC028528	cDNA sequence BC028528	-0.627245395901455	5.76833927228765	-8.12898379476134	1.83602252916297e-06	1.82315355404817e-05	4.73971436693781
TC0600002275.mm.1	15394	Hoxa1	homeobox A1	-0.712110561773567	6.47164968874461	-8.09892123947376	1.91258021001631e-06	1.88714978063105e-05	4.69666574782003
TC1700002680.mm.1	18701	Pigf	phosphatidylinositol glycan anchor biosynthesis, class F	0.533224179102985	7.09237871443196	8.03569944880944	2.08487421508521e-06	2.03278161736143e-05	4.60577738339432
TC0200005308.mm.1	56802	Gnasas1	GNAS antisense RNA 1	-0.595294195507242	6.3629502537064	-8.0344461786769	2.08845201147721e-06	2.03411962711612e-05	4.60397076396042
TC0200001371.mm.1	11432	Acp2	acid phosphatase 2, lysosomal	0.508735802695147	6.91821318278921	8.01122629540573	2.15593324604664e-06	2.09004819428177e-05	4.57046414616623
TC0600000881.mm.1	100504701	Gm20362	predicted gene, 20362	-0.567644276177444	3.81552167527682	-7.99949937107224	2.1908909571689e-06	2.11817274626015e-05	4.55351705357178
TC0600000816.mm.1	232077	Foxi3	forkhead box I3	-0.779017974746686	6.84485558772229	-7.99714320757909	2.19798701754757e-06	2.12338660579354e-05	4.55011003361008
TC1600000324.mm.1	59083	Fetub	fetuin beta	0.582287301898893	4.43207997938975	7.99054160137258	2.21799946531052e-06	2.13775023842491e-05	4.54056047891432
TC1900001762.mm.1	12982	Csf2ra	colony stimulating factor 2 receptor, alpha, low-affinity (granulocyte-macrophage)	-0.525047746246007	7.77783227839814	-7.98392093216109	2.23826426306673e-06	2.15395141394465e-05	4.53097800042733
TC1400002635.mm.1	105689	Mycbp2	MYC binding protein 2, E3 ubiquitin protein ligase	0.54225146928532	6.88828282450459	7.96293739284443	2.30380174027822e-06	2.20934586892681e-05	4.500571879051
TC1700000418.mm.1	11974	Atp6v0e	ATPase, H+ transporting, lysosomal V0 subunit E	-0.503934215425939	8.25503845204348	-7.96016094925029	2.31262492598569e-06	2.21440053396802e-05	4.49654464462335
TC1400000866.mm.1	66597	Trim13	tripartite motif-containing 13	0.535363561743657	6.77055085652254	7.95285052760702	2.3360286762899e-06	2.23595159365115e-05	4.48593635078984
TC1300001793.mm.1	69123	Eci3	enoyl-Coenzyme A delta isomerase 3	0.529902734807293	4.96777335938582	7.94638014055858	2.35695308214233e-06	2.25252081832644e-05	4.47654157946074
TC0700004520.mm.1	71345	Ano9	anoctamin 9	0.657626865772137	7.2739675836219	7.92385999471087	2.43134678512131e-06	2.31386262367232e-05	4.44380304734548
TC1100003511.mm.1	56077	Dgke	diacylglycerol kinase, epsilon	-0.510149221398217	6.8954236471186	-7.91103949555972	2.47480921665888e-06	2.34894910575457e-05	4.42513746520247
TC0400003855.mm.1	242721	Klhdc7a	kelch domain containing 7A	0.572907467469386	4.70324591713393	7.87632573370938	2.59668640417605e-06	2.45249162127749e-05	4.37449543113563
TSUnmapped00000023.mm.1	19653	Rbm4	RNA binding motif protein 4	-0.554291494117213	7.52180821147852	-7.87341483662342	2.60719211995586e-06	2.46060705293754e-05	4.37024212060667
TC0400000344.mm.1	100504309	Smim27	small integral membrane protein 27	-0.513471473931205	6.53599250463463	-7.82425727049471	2.7915939650311e-06	2.60500014685948e-05	4.29825622044516
TC1000002393.mm.1	333670	Gm867	predicted gene 867	-0.734767076512489	6.31637074502066	-7.8202092034417	2.8073846068876e-06	2.61679730049104e-05	4.29231491237085
TC1200001129.mm.1	100124466	Mir493	microRNA 493	-0.797912126613475	3.11030667788889	-7.80979032621648	2.84846426096172e-06	2.6481583848926e-05	4.27701386392534
TC1900001073.mm.1	107197	Uqcc3	ubiquinol-cytochrome c reductase complex assembly factor 3	-0.515372378138526	7.45960407835947	-7.79915653807462	2.89105014923816e-06	2.68274821068494e-05	4.26138327908761
TC1700001264.mm.1	213575	Dync2li1	dynein cytoplasmic 2 light intermediate chain 1	0.601318269727453	5.97276882806026	7.79743335869743	2.89801450557466e-06	2.68621166104084e-05	4.25884905601254
TC0200005429.mm.1	11438	Chrna4	cholinergic receptor, nicotinic, alpha polypeptide 4	0.507453478320939	6.31857930026351	7.79586613335827	2.90436403242877e-06	2.68809995488414e-05	4.25654386836603
TC1700001027.mm.1	21950	Tnfsf9	tumor necrosis factor (ligand) superfamily, member 9	0.620459150860573	4.61494269752096	7.7851171458097	2.94831304245869e-06	2.71969061785664e-05	4.2407252398276
TC0100002070.mm.1	68002	Sdhaf4	succinate dehydrogenase complex assembly factor 4	0.557219044293675	4.23664408571288	7.77046581806922	3.00935805083433e-06	2.76781016744755e-05	4.21914057789501
TC1200001175.mm.1	751539	Mir679	microRNA 679	-0.957511032845263	4.55025048679898	-7.76910531735978	3.01509430796248e-06	2.77104170566666e-05	4.21713489894568
TC0700004585.mm.1	12577	Cdkn1c	cyclin-dependent kinase inhibitor 1C (P57)	0.518790959334432	6.83937403419759	7.75051940291719	3.09463110156367e-06	2.83473666004366e-05	4.18971199713865
TC1200001176.mm.1	100316673	Mir1193	microRNA 1193	-0.919832550408134	4.52553448981315	-7.69478080863164	3.34680529271068e-06	3.03893820715397e-05	4.10721220350147
TC0800000278.mm.1	100502938	Gm17491	predicted gene, 17491	-0.520950553061994	5.94290899862623	-7.69351486046182	3.35278003304226e-06	3.04325509078543e-05	4.10533392044875
TC0500000804.mm.1	74248	2310003L06Rik	RIKEN cDNA 2310003L06 gene	-0.694206693966742	3.56942204819613	-7.69164800746816	3.36161145762497e-06	3.04905129444965e-05	4.10256370928297
TC1900001026.mm.1	14227	Fkbp2	FK506 binding protein 2	-0.503385537291033	8.95392243972424	-7.6673577521538	3.4787981153916e-06	3.13935404303924e-05	4.06647958248155
TC1500001688.mm.1	353342	Peg13	paternally expressed 13	-0.747363769902072	4.66322916610026	-7.6649882042667	3.49045975857767e-06	3.14646144686825e-05	4.06295554837188
TC1900001290.mm.1	100217439	Snora19	small nucleolar RNA, H/ACA box 19	-1.29163604112273	4.74974066129161	-7.63391145679303	3.6473029824053e-06	3.26956752276e-05	4.01667208879165
TC1900001750.mm.1	100217439	Snora19	small nucleolar RNA, H/ACA box 19	-1.29163604112273	4.74974066129161	-7.63391145679303	3.6473029824053e-06	3.26956752276e-05	4.01667208879165
TC0800001146.mm.1	319960	4930513N10Rik	RIKEN cDNA 4930513N10 gene	-0.522085519468638	4.95965748124762	-7.61329016788126	3.75549431941419e-06	3.34905205151193e-05	3.98589287744484
TC0200004303.mm.1	100038454	Platr8	pluripotency associated transcript 8	-0.503346689386704	4.1566255032828	-7.60947647934446	3.77587366283741e-06	3.36241549675672e-05	3.98019469158265
TC0100003862.mm.1	621875	A530040E14Rik	RIKEN cDNA A530040E14 gene	0.587731671644248	4.29480100349798	7.60760436877019	3.78592064024137e-06	3.37015870202707e-05	3.97739682150425
TC1100001246.mm.1	100302731	Snord7	small nucleolar RNA, C/D box 7	-0.554750682523126	6.54115004813093	-7.60519924970986	3.79886974339252e-06	3.38047887872052e-05	3.97380171831483
TC1100003276.mm.1	19193	Pipox	pipecolic acid oxidase	-0.755098797148811	9.5136679750744	-7.53979336434746	4.16965317370628e-06	3.6685297188847e-05	3.87575332453971
TC1300000965.mm.1	80289	Lysmd3	LysM, putative peptidoglycan-binding, domain containing 3	-0.52934675706766	6.77779559419386	-7.53216990874665	4.21530575733522e-06	3.69695510915921e-05	3.86428976600734
TC0X00003128.mm.1	100039436	Mageb16-ps1	melanoma antigen family B, 16, pseudogene 1	1.08332452738182	6.05131268866359	7.52185526331502	4.27792021692569e-06	3.74396850434627e-05	3.84876760637557
TC0500001078.mm.1	100503185	Btbd8	BTB (POZ) domain containing 8	0.633406425571716	5.07375333194448	7.51240992591349	4.33612338140221e-06	3.78770086188385e-05	3.83454172706289
TC0300001472.mm.1	100504497	Gm16233	predicted gene 16233	-0.690611541768461	5.621582766054	-7.49764716463483	4.42878173264683e-06	3.85569985062207e-05	3.81228429994166
TC0100002681.mm.1	80721	Slc19a3	solute carrier family 19, member 3	0.741609991866921	4.6632768166061	7.47399287626018	4.58165297395331e-06	3.96938621447366e-05	3.77656321811375
TC1000003115.mm.1	16325	Inhbc	inhibin beta-C	-0.51290949326754	5.10421846157084	-7.45260482710958	4.72470028038286e-06	4.07914393320867e-05	3.74420272311755
TSUnmapped00000042.mm.1	13557	E2f3	E2F transcription factor 3	0.500704503651994	7.15161075857896	7.43136609518812	4.87144440842526e-06	4.1884343061957e-05	3.71201002711564
TC0800002310.mm.1	12876	Cpe	carboxypeptidase E	-0.534048705543128	6.97426657893585	-7.4276087216009	4.89790447168828e-06	4.20828222250432e-05	3.70630873537456
TC0500002680.mm.1	231382	Tmprss11d	transmembrane protease, serine 11d	-0.581203224994473	3.93583215932702	-7.42420255782338	4.92202297705561e-06	4.22463755283665e-05	3.7011387860027
TC0700000527.mm.1	68458	Ppp1r14a	protein phosphatase 1, regulatory inhibitor subunit 14A	-0.617841517942287	7.93944780070667	-7.41088509335608	5.01753746370064e-06	4.2933177460505e-05	3.68091091381838
TC1400001987.mm.1	85029	Rpph1	ribonuclease P RNA component H1	0.580528656086226	11.0304907291333	7.39206095563065	5.1559128102834e-06	4.39964168417543e-05	3.65227998439632
TC1500001939.mm.1	72049	Tnfrsf13c	tumor necrosis factor receptor superfamily, member 13c	0.57580818898055	6.26298190494053	7.3719609366206	5.30814443605571e-06	4.50794527822251e-05	3.62165800112127
TC1200001180.mm.1	751552	Mir667	microRNA 667	-0.963117396819216	6.5175602364666	-7.35064751962794	5.47478409197046e-06	4.62896800777184e-05	3.5891303899007
TC0300000809.mm.1	20200	S100a6	S100 calcium binding protein A6 (calcyclin)	0.717203900134991	5.25338460914976	7.34872580801803	5.49007926106448e-06	4.63875419503157e-05	3.58619466831844
TC0700002937.mm.1	100039706	Gm2381	zinc finger protein 936 pseudogene	0.510492264294641	7.70689998076292	7.34807605170145	5.49526100354256e-06	4.64155954818192e-05	3.58520195354546
TC0700002319.mm.1	434555	Zscan4a	zinc finger and SCAN domain containing 4A	1.45072193860831	5.46728791381368	7.34161417164132	5.54707693285776e-06	4.67898566454247e-05	3.57532634770882
TC1200001133.mm.1	100526472	Mir3070a	microRNA 3070a	-0.701562630525183	4.10746865060601	-7.33629873666475	5.59008807365931e-06	4.71207762098111e-05	3.56719878377577
TC0600002928.mm.1	70979	Fancd2os	Fancd2 opposite strand	-0.614592664087239	6.41294448349452	-7.19501652208401	6.87308742309395e-06	5.65029877373638e-05	3.34982441448254
TC1900000043.mm.1	66704	Rbm4b	RNA binding motif protein 4B	-0.729038642785384	5.65704237219605	-7.17684011043456	7.05954889440744e-06	5.78395058043286e-05	3.32166924732466
TC0300002610.mm.1	242125	Mab21l3	mab-21-like 3	0.502680208809264	5.91957384122557	7.12542768660396	7.61656188858701e-06	6.17999850732276e-05	3.24179686630928
TC1400001413.mm.1	100041664	Gm3460	predicted gene 3460	0.504402167735241	5.11270185811354	7.11772229203297	7.7039759381723e-06	6.2407711514746e-05	3.22979610963736
TC1500001997.mm.1	140557	Smc1b	structural maintenance of chromosomes 1B	0.584583724847499	4.73052993796484	7.09972947478912	7.91225944891078e-06	6.38047467979112e-05	3.20174276616211
TC0100003751.mm.1	226791	Lyplal1	lysophospholipase-like 1	0.520326338457995	6.66333002989767	7.06960534186777	8.27443517775759e-06	6.62114142240718e-05	3.15467940203664
TC1500001831.mm.1	22117	Tst	thiosulfate sulfurtransferase, mitochondrial	0.66217351944534	7.3358475344505	7.0454614374051	8.57737558967036e-06	6.83067016776879e-05	3.11687249318175
TC0900002287.mm.1	100502940	Colca2	COLCA2 homolog	0.510569583833199	5.44682261487217	7.0305292697505	8.77059277697746e-06	6.95373027656721e-05	3.09345163406547
TSUnmapped00000030.mm.1	15101	H60a	histocompatibility 60a	0.759816557904743	4.48825085839015	7.02853106654781	8.79679634396489e-06	6.96979091326408e-05	3.09031524546002
TC0500000948.mm.1	14176	Fgf5	fibroblast growth factor 5	-0.603307634988051	5.55738388677668	-7.01074983395805	9.03365450381822e-06	7.13812557831079e-05	3.06238244204387
TC0X00003410.mm.1	382244	Gm15091	predicted gene 15091	0.614936461045758	4.03826911385669	7.00363127628058	9.13036254375803e-06	7.20431834386275e-05	3.0511880434114
TC1000000261.mm.1	67412	Soga3	SOGA family member 3	-0.606696833007272	6.79682852695507	-6.96157064499116	9.72459302968792e-06	7.62014464494779e-05	2.98490763054268
TC0500001274.mm.1	320805	C330018A13Rik	RIKEN cDNA C330018A13 gene	0.597175517474456	5.82323033470123	6.94759344269078	9.93101352469607e-06	7.75508585107334e-05	2.9628298729362
TC0600001536.mm.1	57436	Gabarapl1	gamma-aminobutyric acid (GABA) A receptor-associated protein-like 1	0.545855627121461	6.66367738332475	6.93848563957928	1.00680122128381e-05	7.85223073240242e-05	2.9484296055988
TC0300003222.mm.1	12659	Ovgp1	oviductal glycoprotein 1	0.573078594719473	5.21487096439619	6.9012807542682	1.06487622537072e-05	8.26195429436408e-05	2.88949048310632
TC0300000576.mm.1	723949	Mir16-2	microRNA 16-2	-0.600318161229821	3.78283791507585	-6.81143200933327	1.22023844237087e-05	9.28453625940656e-05	2.74639164963352
TC0400000536.mm.1	68016	Cavin4	caveolae associated 4	-0.710862747761713	5.36873550084355	-6.79838844221613	1.24471442719496e-05	9.44770457463594e-05	2.72552776632988
TC1100003574.mm.1	544806	Tmem92	transmembrane protein 92	0.59186936511026	4.27409545168043	6.78534852555114	1.26970307519389e-05	9.60229799116911e-05	2.70464690252661
TC0100003612.mm.1	12663	Chml	choroideremia-like	0.532706862202503	5.40170303155565	6.76828587244525	1.30320445822156e-05	9.82882636457847e-05	2.67728993290882
TC0100001196.mm.1	74626	Tmem81	transmembrane protein 81	0.704624398598477	5.53570786103369	6.74968118111069	1.34080112823648e-05	0.000100667074168769	2.64741599033851
TC0800000784.mm.1	77090	Ocel1	occludin/ELL domain containing 1	-0.500440082671323	6.08897432818535	-6.67905951835703	1.4942867861639e-05	0.000110493910813199	2.53359325542716
TC1100003577.mm.1	665174	Gm11543	predicted gene 11543	0.718018417231474	3.55814072347552	6.64671365246826	1.57068741005169e-05	0.000115254620018331	2.4812360808818
TC0800002414.mm.1	104370	Snora68	small nucleolar RNA, H/ACA box 68	-0.59911449531751	9.85521551274787	-6.64596774012758	1.57249719242528e-05	0.000115353471597329	2.48002703120434
TC1200001169.mm.1	723859	Mir380	microRNA 380	-0.876442533927683	2.69373614983036	-6.5854777770678	1.72685360990124e-05	0.000124695534055249	2.3817284878462
TC0500001257.mm.1	69076	Triap1	TP53 regulated inhibitor of apoptosis 1	-0.547871234831317	6.94576421069133	-6.57573494313811	1.75317569504098e-05	0.000126449762164165	2.36584972193272
TC0800001506.mm.1	100503178	2810013P06Rik	RIKEN cDNA 2810013P06 gene	-0.753966712103779	5.69370101649429	-6.56978255612695	1.76946543318152e-05	0.000127440355606436	2.35614226139652
TC1000000558.mm.1	13180	Pcbd1	pterin 4 alpha carbinolamine dehydratase/dimerization cofactor of hepatocyte nuclear factor 1 alpha (TCF1) 1	0.564676906444755	6.2688183641837	6.55694791476498	1.80513603003914e-05	0.000129336959117805	2.33519453708378
TC0900000448.mm.1	75667	Tmem225	transmembrane protein 225	-0.538838995457761	2.7586167914771	-6.549784417201	1.82537462632437e-05	0.000130599400094037	2.32349311881777
TC0800000300.mm.1	320158	Zmat4	zinc finger, matrin type 4	-0.541316748634652	4.39912538337459	-6.52849702647642	1.88694310071887e-05	0.000134502685172454	2.28867958866469
TC0400001044.mm.1	332923	Gm12794	predicted gene 12794	0.855300998034605	5.13385734311932	6.5155609468206	1.92542540128079e-05	0.000136893518550143	2.26749383429081
TC1500002334.mm.1	57028	Pdxp	pyridoxal (pyridoxine, vitamin B6) phosphatase	0.602138384572431	7.10001000855428	6.49768402300175	1.97997495623138e-05	0.000140331709945063	2.23817897419753
TC0700004330.mm.1	629159	1700008J07Rik	RIKEN cDNA 1700008J07 gene	-0.743043994565775	6.15543973534738	-6.45582086104154	2.11419997414914e-05	0.000148661765807769	2.1693613973964
TC0500001281.mm.1	76798	Srrm4os	serine/arginine repetitive matrix 4, opposite strand	-0.732875434573804	5.11905218450334	-6.3788029941127	2.3868526113534e-05	0.000165159305225986	2.04213215858952
TC0200003980.mm.1	347712	Pramel7	preferentially expressed antigen in melanoma like 7	-0.561041368448561	3.38996299116971	-6.37551004837871	2.39930695828071e-05	0.000165856167723236	2.03667441867399
TC0X00002203.mm.1	83563	Usp26	ubiquitin specific peptidase 26	0.548616673631999	4.72998064599456	6.37068355621362	2.41768539928671e-05	0.000166849066553598	2.02867230853746
TC0100002619.mm.1	102465180	Mir6352	microRNA 6352	-0.533074845937562	4.52665035981557	-6.30798281501244	2.67040893958997e-05	0.000181774437618718	1.9244292556369
TC0700003273.mm.1	64245	Snord116l2	small nucleolar RNA, C/D box 116-like 2	0.585156229906992	6.44428078273051	6.29351558355248	2.73258561962386e-05	0.000184695824992413	1.90030081679869
TC0700003275.mm.1	64244	Snord116l1	small nucleolar RNA, C/D box 116-like 1	0.585156229906992	6.44428078273051	6.29351558355248	2.73258561962386e-05	0.000184695824992413	1.90030081679869
TC0700003277.mm.1	64244	Snord116l1	small nucleolar RNA, C/D box 116-like 1	0.585156229906992	6.44428078273051	6.29351558355248	2.73258561962386e-05	0.000184695824992413	1.90030081679869
TC0700003279.mm.1	64244	Snord116l1	small nucleolar RNA, C/D box 116-like 1	0.585156229906992	6.44428078273051	6.29351558355248	2.73258561962386e-05	0.000184695824992413	1.90030081679869
TC0700003280.mm.1	64244	Snord116l1	small nucleolar RNA, C/D box 116-like 1	0.585156229906992	6.44428078273051	6.29351558355248	2.73258561962386e-05	0.000184695824992413	1.90030081679869
TC0700003283.mm.1	64244	Snord116l1	small nucleolar RNA, C/D box 116-like 1	0.585156229906992	6.44428078273051	6.29351558355248	2.73258561962386e-05	0.000184695824992413	1.90030081679869
TC0700003285.mm.1	64244	Snord116l1	small nucleolar RNA, C/D box 116-like 1	0.585156229906992	6.44428078273051	6.29351558355248	2.73258561962386e-05	0.000184695824992413	1.90030081679869
TC0700003289.mm.1	64244	Snord116l1	small nucleolar RNA, C/D box 116-like 1	0.585156229906992	6.44428078273051	6.29351558355248	2.73258561962386e-05	0.000184695824992413	1.90030081679869
TC0700003299.mm.1	64244	Snord116l1	small nucleolar RNA, C/D box 116-like 1	0.585156229906992	6.44428078273051	6.29351558355248	2.73258561962386e-05	0.000184695824992413	1.90030081679869
TC0700003329.mm.1	64245	Snord116l2	small nucleolar RNA, C/D box 116-like 2	0.585156229906992	6.44428078273051	6.29351558355248	2.73258561962386e-05	0.000184695824992413	1.90030081679869
TC0700003337.mm.1	64244	Snord116l1	small nucleolar RNA, C/D box 116-like 1	0.585156229906992	6.44428078273051	6.29351558355248	2.73258561962386e-05	0.000184695824992413	1.90030081679869
TC1100003466.mm.1	66569	Gdpd1	glycerophosphodiester phosphodiesterase domain containing 1	0.518219269647128	4.43344642113577	6.27951517198623	2.79421077455256e-05	0.000187994742182119	1.87692381744456
TC0X00003014.mm.1	71841	Tcp11x2	t-complex 11 family, X-linked 2	0.559540443528601	3.69477973686801	6.27273565220145	2.82457690287179e-05	0.000189730604785036	1.86559421790541
TC0600001879.mm.1	66520	2610001J05Rik	RIKEN cDNA 2610001J05 gene	-0.56155734021791	5.61074458160888	-6.2677062010469	2.84732898471041e-05	0.000191053016428335	1.85718520484576
TC1300002196.mm.1	70484	Slc35d2	solute carrier family 35, member D2	0.552335795378997	5.10116150396542	6.21125914707508	3.11635144042688e-05	0.000206547333374811	1.76257213675969
TC0400001043.mm.1	332923	Gm12794	predicted gene 12794	0.571551312097669	4.92912265076024	6.20976769287563	3.12381282065303e-05	0.000206876723948208	1.76006637255273
TC0500000907.mm.1	624698	Gm6523	predicted gene 6523	0.555877895372151	4.29429929126259	6.06943015438631	3.91749089431342e-05	0.000253184857332325	1.52293405550938
TC1200001138.mm.1	100316735	Mir432	microRNA 432	-0.602405806066908	4.87072706923691	-6.06098436750132	3.97157845133433e-05	0.000256281928327045	1.50857755787841
TC1900000472.mm.1	19211	Pten	phosphatase and tensin homolog	-0.861237934152896	4.53240139809662	-6.0543269642787	4.01476692075852e-05	0.000258533570253597	1.49725420114583
TC1200001171.mm.1	723839	Mir323	microRNA 323	-0.640622978235784	3.0103669674686	-6.02343492906806	4.22174052733834e-05	0.000270534254198545	1.44463222530304
TC0100002921.mm.1	319901	Dsel	dermatan sulfate epimerase-like	0.59184145127163	5.15908683701783	6.00911856069349	4.32143897118122e-05	0.000276213174333331	1.42020158911432
TC1000001183.mm.1	12226	Btg1	BTG anti-proliferation factor 1	-0.580612508083211	7.33144726365998	-5.96989081716037	4.6075229411262e-05	0.000292400043303743	1.35311774178648
TC0X00003406.mm.1	434866	Gm15127	predicted gene 15127	0.654985565703485	3.68619790616318	5.82056185456877	5.89245047889745e-05	0.000364752632176835	1.09584490442561
TC1800001257.mm.1	100042757	Gm4013	predicted gene 4013	-0.6046322054531	4.86443426825797	-5.81400193072986	5.95689359217305e-05	0.000368284614002586	1.08447415784612
TC0600000851.mm.1	78108	Particl	promoter of Mat2a antisense radiation induced circulating long non-coding RNA	-0.675765890450672	5.61229929427947	-5.80783508090934	6.01815078582017e-05	0.000371611123560278	1.07377947890981
TC0800001542.mm.1	100316819	Mir1967	microRNA 1967	-0.548258457089541	4.33451113021556	-5.63888309469601	7.98160576123988e-05	0.000477479265956707	0.778800018257297
TSUnmapped00000029.mm.1	234353	Psd3	pleckstrin and Sec7 domain containing 3	-0.549638769837476	4.70777362334367	-5.50565845470293	0.000100001217044049	0.000582441099223619	0.543528723356289
TC0200002616.mm.1	75508	1700017J07Rik	RIKEN cDNA 1700017J07 gene	-0.538040944045573	6.2955968930117	-5.50006448534407	0.000100957851275744	0.000586916079204802	0.533598965640667
TC1900000236.mm.1	102465601	Mir6994	microRNA 6994	-0.997152434813654	6.46048525966179	-5.42863157940869	0.000114052789348284	0.000652695030895137	0.406441790659207
TC0800001302.mm.1	100217432	Snord71	small nucleolar RNA, C/D box 71	-0.704982953908986	7.39042395269711	-5.405047700521	0.000118757271873809	0.000675740259448098	0.364315242926468
TC0X00000084.mm.1	70226	Rbm3os	RNA binding motif protein 3, opposite strand	-0.57400125457599	6.00627090884701	-5.33535581909053	0.000133884183402476	0.000752879618619156	0.239411249733861
TC1000000180.mm.1	100038752	Gm10825	predicted gene 10825	0.526297500147975	4.44090227139133	5.28814923332187	0.000145265959705049	0.000809399204309653	0.154454594514547
TC0700000961.mm.1	17984	Ndn	necdin	0.55166385853255	5.35729027348243	5.25926121420834	0.000152726188825966	0.000844362481637836	0.102326653415505
TC0300002228.mm.1	633285	Rbm46	RNA binding motif protein 46	0.580440095700614	3.90952339292202	5.24499694385546	0.00015655657619785	0.000861908074832679	0.0765483758538803
TC1500000933.mm.1	320709	Tmem117	transmembrane protein 117	0.558576223266802	4.47161517666192	5.24375311501346	0.000156895308024064	0.000863582253923179	0.0742993307162791
TC0X00002479.mm.1	67790	Rab39b	RAB39B, member RAS oncogene family	0.624303951618773	5.35420284256818	5.21681471976283	0.000164422488616182	0.000900243814483063	0.0255429425405698
TC0800001278.mm.1	387158	Mir140	microRNA 140	-0.531952964990853	2.36763109451191	-5.18501424712092	0.000173796463118478	0.000942872282723268	-0.0321295104156034
TSUnmapped00000007.mm.1	238333	Samd15	sterile alpha motif domain containing 15	-0.532851376347213	3.86016377289244	-5.13540861969967	0.0001895492291034	0.00101990083695817	-0.122341844852008
TC0X00003379.mm.1	654820	G530011O06Rik	RIKEN cDNA G530011O06 gene	-0.561161547878458	6.83290123812785	-5.12051269649273	0.000194565305166749	0.00104239177460845	-0.149490220267263
TC0700001872.mm.1	319527	B230325K18Rik	RIKEN cDNA B230325K18 gene	-0.945274192435143	5.9147965798224	-5.05714984481701	0.000217501263997514	0.00114776222571725	-0.265271556486669
TC1700001139.mm.1	100217462	Snord92	small nucleolar RNA, C/D box 92	0.926284737840382	5.34079192305422	5.03050624387143	0.000227972217680162	0.00119668616329203	-0.314100556023059
TC0300002056.mm.1	242050	Igsf10	immunoglobulin superfamily, member 10	0.536753353367095	5.0632225221052	5.02276948911668	0.000231110259061477	0.0012106099158485	-0.328295302793456
TC1000001586.mm.1	751518	Mir677	microRNA 677	-0.587627085582856	7.01238572058846	-4.95838317417511	0.000259038446231222	0.00133696224763595	-0.446699177342483
TC1100001330.mm.1	723834	Mir301	microRNA 301	-0.605322882661368	4.84988306824294	-4.94057509249394	0.000267368052689347	0.0013734147148241	-0.479532868165506
TC1200001178.mm.1	723881	Mir543	microRNA 543	-0.618823969703028	3.06490809335841	-4.92499072260661	0.000274886418057722	0.00140768493486368	-0.508296604117563
TC0100000521.mm.1	100217464	Snora41	small nucleolar RNA, H/ACA box 41	0.687667878744698	8.15879801315542	4.90649315331786	0.00028409681458381	0.00144860326683695	-0.542473321322717
TC0X00002775.mm.1	213742	Xist	inactive X specific transcripts	-0.513488650485709	5.36604834023024	-4.90562547855715	0.000284536662376177	0.00145054940496577	-0.54407742537627
TC0900002053.mm.1	20686	Spa17	sperm autoantigenic protein 17	0.538704591509905	5.12561043533483	4.85159754215221	0.00031337025546163	0.00157786226770603	-0.644128870755377
TC1000002268.mm.1	100217463	Snord98	small nucleolar RNA, C/D box 98	-0.728217444561984	3.93549364689188	-4.81879306765308	0.000332346039276233	0.00166366515625649	-0.705037210208241
TSUnmapped00000109.mm.1	102466841	Mir7660	microRNA 7660	-0.56394602730762	3.91663588377687	-4.81434605107575	0.000335008937657147	0.00167490877770625	-0.713303188066197
TC1700001140.mm.1	100217456	Snord53	small nucleolar RNA, C/D box 53	0.68564687815659	6.7827942298988	4.77473962543479	0.000359727098355712	0.00178141717386322	-0.78701791671705
TC1400001548.mm.1	76133	6230400D17Rik	RIKEN cDNA 6230400D17 gene	-0.538208914978344	6.57703173754722	-4.7647553324006	0.00036625251777342	0.00181085470516805	-0.805627392466411
TC0900001469.mm.1	235628	Prss42	protease, serine 42	0.638117529242091	5.24116578100432	4.73288445197726	0.00038791770729727	0.00190663120712598	-0.865102340365794
TC1200001183.mm.1	100124453	Mir654	microRNA 654	-0.818189297617894	4.14878320613336	-4.71012811822541	0.000404198613490991	0.00198001733374939	-0.907634503595862
TC0500003473.mm.1	723925	Mir106b	microRNA 106b	-0.685619916446453	5.90010292282953	-4.64456345526358	0.000455193235731246	0.0022045088028654	-1.03047836261985
TC0X00002221.mm.1	723852	Mir363	microRNA 363	-0.657004265585387	5.54920219017681	-4.62185000446785	0.000474379325690497	0.00228387219671111	-1.07313748711406
TC1200000280.mm.1	100504486	Gdap10	ganglioside-induced differentiation-associated-protein 10	-0.524660704743297	4.80934509446834	-4.57945445253376	0.000512467168284248	0.00244365201262181	-1.15290025149774
TC0100000103.mm.1	17087	Ly96	lymphocyte antigen 96	0.503235612125545	4.17222219632091	4.56983812530156	0.000521539226869266	0.00248406095181629	-1.17101697182286
TC0700002774.mm.1	74927	Pmis2	PMIS2 transmembrane protein	0.53199756549156	3.2808593439556	4.45009358767039	0.000649509507830021	0.00301131834664071	-1.39734547908747
TC1300001942.mm.1	387252	Mirlet7f-1	microRNA let7f-1	-0.848426180569217	4.14428444299746	-4.43276742302247	0.000670555890576121	0.00309795082001575	-1.43020257758847
TC0400003442.mm.1	723836	Mir30e	microRNA 30e	-0.760891233729436	4.75421523727095	-4.27874398263764	0.000891659067203857	0.00398434178882813	-1.72341295911126
TC0500000806.mm.1	20599	Smr3a	submaxillary gland androgen regulated protein 3A	-0.569298804271738	3.74997285210565	-4.26344588021372	0.000917388380465155	0.00408102798903089	-1.7526396686149
TC0X00002273.mm.1	353374	Snord61	small nucleolar RNA, C/D box 61	-0.570467577258487	8.16760409149728	-4.13518848022065	0.00116559815096153	0.00504478810902185	-1.99833854822354
TC1300001568.mm.1	100316716	Mir1983	microRNA 1983	-0.553988533627553	8.36561425730166	-3.9779003275542	0.00156690641260614	0.0065225231247268	-2.30106994235528
TC0700000003.mm.1	100049710	Mir290a	microRNA 290a	0.511024465648475	8.23913658207151	3.95537840353721	0.00163501786734099	0.00675406486154411	-2.34452526305696
TC1200001191.mm.1	100124450	Mir544	microRNA 544	-0.556213196638989	4.21691321652478	-3.87180536189313	0.00191539672736838	0.00775300357146156	-2.50597030134125
TC1300002100.mm.1	723902	Mir7-1	microRNA 7-1	-0.533570535492427	7.19114240263404	-3.81122855163823	0.00214898896100447	0.00858700172334701	-2.62315414736469
TC1200001170.mm.1	100316751	Mir1197	microRNA 1197	-0.627182074371702	3.35323327885652	-3.75096725380413	0.00241028133574672	0.00948665427395561	-2.7398329883304
TC0X00003398.mm.1	22097	Tsix	X (inactive)-specific transcript, opposite strand	-0.526729982880336	7.57714787396098	-3.6993750980402	0.00265962034862669	0.0103191918823197	-2.83978862592709
TC0X00002225.mm.1	100124431	Mir18b	microRNA 18b	-0.650908906851301	4.27124569113741	-3.66904232342928	0.00281831906785029	0.0108444394502746	-2.89857475460953
TC1500002179.mm.1	100217416	Snora2b	small nucleolar RNA, H/ACA box 2B	-0.556732577043644	6.87133743204433	-3.59626780091047	0.00323949558366039	0.0122970420603743	-3.03964427708177
TC0700002122.mm.1	102465789	Mir290b	microRNA 290b	0.654019078902828	3.44920676731112	3.49988941622628	0.00389736930661732	0.0144243738000885	-3.22645241821234
TC1900000374.mm.1	100316672	Mir1192	microRNA 1192	-0.599756226160647	6.80076093943083	-3.39721583060344	0.00474789936611739	0.0171446955531891	-3.42529573714539
TC1000000485.mm.1	100042554	Gm3902	predicted gene 3902	-0.560228130018577	6.37637247225	-3.34185032170952	0.00528193277766932	0.0188223112588834	-3.53238563672529
TC0400002450.mm.1	100628614	Mir5123	microRNA 5123	-0.808216150245576	5.11110655784238	-3.31131156640537	0.00560196838079584	0.0198008548716363	-3.59139986953776
TC0300000575.mm.1	387175	Mir15b	microRNA 15b	-0.610206154340633	4.43365272630054	-3.2744399387647	0.00601446248568023	0.0210211112444563	-3.66259049082264
TC0100000826.mm.1	100217415	Scarna6	small Cajal body-specific RNA 6	0.637311405974932	8.42284337608962	3.25998849102421	0.00622095862080731	0.0216306487590586	-3.69417564642339
TC1200001187.mm.1	723935	Mir381	microRNA 381	-0.520694323664771	2.13499784928132	-3.21118973650884	0.00679432735752074	0.0232769659703795	-3.7845287596117
TC1300002630.mm.1	723929	Mir325	microRNA 325	-0.78377938008843	5.740644395997	-3.13973078804587	0.00784000436361055	0.0263954787667516	-3.92523052229468
TC0600003036.mm.1	735290	Mir706	microRNA 706	-0.530018366685538	3.51302297727969	-3.04308716738446	0.00939454144564461	0.0308865369733258	-4.10712809201662
TC1100001667.mm.1	19848	Rnu2-10	U2 small nuclear RNA 10	-0.526817995597348	9.40684975225921	-3.04161386000576	0.00946820425734084	0.0310754514877631	-4.11288189897964
TSUnmapped00000184.mm.1	19848	Rnu2-10	U2 small nuclear RNA 10	-0.507126123762973	9.91947002940334	-2.79661590127643	0.015149288069134	0.0466739588182116	-4.57658461041273

## Sheet: all transcripts_RNAseq
Tessier et al. Supplementary Data 6
Genes differentially transcribed in Pml-/- vs Pml+/+ mESCs from RNAseq multireads analysis.
Source data Figure 4B indicating genes differentially transcribed in Pml-/- vs Pml+/+ mESCs.from RNAseq multireads analysis.	log2FoldChange	lfcSE	stat	pvalue	padj	entrez	name
Rian	299.785100474798	-4.92969445516148	0.296937252062154	-16.6018053340428	6.76259670525638e-62	1.17304002449377e-57	75745	RNA imprinted and accumulated in nucleus
Rnf17	322.624040316365	3.53212091387981	0.263757478131296	13.3915479436058	6.77537703571274e-41	5.87628450307366e-37	30054	ring finger protein 17
Trh	1721.19514411089	-1.9257571137588	0.154238439139229	-12.4855848159902	8.94834057929069e-36	5.17393052294588e-32	22044	thyrotropin releasing hormone
Nphp4	76416.7773482979	13.7278158727402	1.17797264614039	11.6537645570288	2.19541421085723e-31	9.52041372538239e-28	260305	nephronophthisis 4 (juvenile) homolog (human)
Tsc22d1	804.349698945316	1.8690355315556	0.173546249994437	10.7696682101487	4.78723227673116e-27	1.66078662144357e-23	21807	TSC22 domain family, member 1
Ddx3y	74.3216250219688	-4.55647881463641	0.449576536019502	-10.1350458700068	3.86192276563904e-24	1.11648187154625e-20	26900	DEAD (Asp-Glu-Ala-Asp) box polypeptide 3 Y-linked
Esco2	796.912635553814	2.1041939713049	0.209109158079068	10.0626581381446	8.07870824002675e-24	2.00190390187863e-20	71988	establishment of sister chromatid cohesion N-acetyltransferase 2
Ephx2	170.537286947818	2.66142051935256	0.277077839758917	9.60531712557107	7.59238485599888e-22	1.52965010047629e-18	13850	epoxide hydrolase 2 cytoplasmic
Lactb2	603.326134267945	2.6986296568296	0.281085347265503	9.60074825344978	7.93661414982511e-22	1.52965010047629e-18	212442	lactamase, beta 2
Bnip3l	738.562269879004	1.84666764765481	0.192771485509507	9.57956848635552	9.74512305735514e-22	1.69038904552882e-18	12177	BCL2/adenovirus E1B interacting protein 3-like
L1M4b:L1:LINE	35066.4404287542	12.0907579407709	1.33489075742154	9.05748869227714	1.33488377733792e-19	2.10499036379123e-16	NA	NA
Klhl13	386.6948946926	-1.77118788615741	0.203757530300757	-8.69262541385852	3.54158545588736e-18	5.11936177648518e-15	67455	kelch-like 13
Akap11	283.414098352963	1.88464012356559	0.22068018202863	8.54014214706913	1.34056822695653e-17	1.70092882023983e-14	219181	A kinase (PRKA) anchor protein 11
Eif2s3y	58.1700544424166	-4.38981711291077	0.514186990861835	-8.53739435444088	1.37282390656968e-17	1.70092882023983e-14	26908	eukaryotic translation initiation factor 2 subunit 3 structural gene Y-linked
Tpt1	5172.51194624292	1.21135232258798	0.142060094580044	8.52704150429411	1.50138012586223e-17	1.73619597754708e-14	22070	tumor protein, translationally-controlled 1
Nrp2	99.5780768928186	-3.06479289868124	0.36290864858501	-8.44508090570711	3.0383495130325e-17	3.29395066581636e-14	18187	neuropilin 2
Pnma2	139.537751965698	2.55760042804386	0.303865012244983	8.41689673038721	3.86588173421273e-17	3.94456379774435e-14	239157	paraneoplastic antigen MA2
Jam2	640.478701152136	1.43364627964918	0.176686864079936	8.1140513026513	4.89594546706714e-16	4.71805944843037e-13	67374	junction adhesion molecule 2
Lypla1	1225.87265037645	1.41083068088293	0.174728420501273	8.07442015921301	6.77980448159262e-16	6.18960465987924e-13	18777	lysophospholipase 1
Grb10	393.733525859818	1.76593727833541	0.220849671461766	7.99610552574958	1.28416332809853e-15	1.11375485445985e-12	14783	growth factor receptor bound protein 10
H19	48.2472079417058	-4.1855569873239	0.527854844891748	-7.92937116676891	2.20258325277763e-15	1.81933376679433e-12	14955	H19, imprinted maternally expressed transcript
Ppp2r2a	206.260405352143	2.64982441522416	0.353587398984029	7.49411439106135	6.6747493398873e-14	5.26273645680387e-11	71978	protein phosphatase 2 regulatory subunit B, alpha
Inhbb	258.311773964819	1.67395289163445	0.225590655997577	7.42031129007591	1.16845381101627e-13	8.81217382864704e-11	16324	inhibin beta-B
Stmn1	1535.87260359886	-1.1555493598147	0.156327584779261	-7.39184553670661	1.44804688134935e-13	1.04657588349524e-10	16765	stathmin 1
Nufip1	628.312336255335	1.46020476537694	0.201161185208928	7.25887931044132	3.90310527204353e-13	2.70813056195468e-10	27275	nuclear fragile X mental retardation protein interacting protein 1
Scarna6	262.094603669507	1.72715621863991	0.243256275826408	7.10015070637864	1.24620918061265e-12	8.31413247957965e-10	100217415	small Cajal body-specific RNA 6
Lx4B:L1:LINE	16781.2033331663	10.1445091996503	1.43046115718679	7.09177536816232	1.32402305525331e-12	8.5061125616385e-10	NA	NA
Supt16	847.97107028196	1.16259097262812	0.166964779463892	6.96309111634856	3.32886359717599e-12	2.06223099845053e-09	114741	suppressor of Ty 16
Mageb16	228.597325682269	1.66545142724847	0.240021110661664	6.9387706050411	3.95526771967914e-12	2.36579565053636e-09	71967	melanoma antigen family B, 16
Sucla2	258.327680001843	1.65518786217836	0.238977315147876	6.92612962512427	4.32510187467822e-12	2.50077390393895e-09	20916	succinate-Coenzyme A ligase, ADP-forming, beta subunit
Pamr1	42.7559324635259	5.69824906589536	0.825884432995109	6.89957194765179	5.21594665416807e-12	2.91857453752256e-09	210622	peptidase domain containing associated with muscle regeneration 1
Pros1	134.627044337014	1.98056737171172	0.287574046596686	6.88715617821176	5.69187241220266e-12	3.0853505894396e-09	19128	protein S (alpha)
Dctpp1	945.170908070872	-1.18826133375796	0.173416911682658	-6.85204990809891	7.27991472020078e-12	3.82658790110917e-09	66422	dCTP pyrophosphatase 1
H2afj	232.878657569998	-1.89379841332617	0.277171683806026	-6.83258256154156	8.33993776916429e-12	4.25484001599776e-09	232440	H2A histone family, member J
Ccdc124	271.537448965379	-1.61811904722933	0.236994223362639	-6.8276729460758	8.63030564818753e-12	4.27717947924174e-09	234388	coiled-coil domain containing 124
Hist4h4	2762.44613159066	-1.46537743372797	0.215058210166677	-6.81386417469138	9.50114153316558e-12	4.57796669539695e-09	320332	histone cluster 4 H4
Gja1	335.314730959188	-1.6664046895542	0.247162002923115	-6.74215563009728	1.56053791920641e-11	7.31597047204175e-09	14609	gap junction protein, alpha 1
Prex2	86.0097861164872	2.3647442358655	0.350952856543291	6.73806806748073	1.6050637989988e-11	7.32669385721924e-09	109294	phosphatidylinositol-3,4,5-trisphosphate-dependent Rac exchange factor 2
Ndufv1	654.829223363049	-1.27584343460234	0.189951707617955	-6.7166726248569	1.85921025678653e-11	8.06246527855477e-09	17995	NADH dehydrogenase (ubiquinone) flavoprotein 1
Tfcp2l1	555.459026503847	1.72172582935209	0.256325524426415	6.71695038254513	1.85567119997745e-11	8.06246527855477e-09	81879	transcription factor CP2-like 1
Itm2b	256.844801865544	1.77052406984655	0.264403074600937	6.69630666178445	2.13752925186308e-11	9.04331278117488e-09	16432	integral membrane protein 2B
Gna14	38.1399620183376	-3.6889409544335	0.552650778638664	-6.67499458432034	2.47241295227292e-11	1.02110654928872e-08	14675	guanine nucleotide binding protein, alpha 14
Trp53inp1	858.125793038085	1.17158639447887	0.177250829801434	6.60976535789056	3.84929650576887e-11	1.55278830672248e-08	60599	transformation related protein 53 inducible nuclear protein 1
Dppa3	43.6259699822327	-3.47937595458463	0.527484946710861	-6.59616160855455	4.21938982381768e-11	1.66339854281685e-08	73708	developmental pluripotency-associated 3
Eda2r	574.091224852554	1.21187802764519	0.183882182329356	6.59051362287274	4.38307576994676e-11	1.68952960678881e-08	245527	ectodysplasin A2 receptor
Tuba3a	197.891903483061	-1.72713712820055	0.262529472969844	-6.57883135429498	4.74160199852289e-11	1.78799626666039e-08	22144	tubulin, alpha 3A
Akr1b3	1424.01767122566	-1.10151727873749	0.168372931345897	-6.54212806020811	6.06495325714205e-11	2.14699345302829e-08	11677	aldo-keto reductase family 1 member B3 (aldose reductase)
Gm6644	1424.01767122566	-1.10151727873749	0.168372931345897	-6.54212806020811	6.06495325714205e-11	2.14699345302829e-08	626009	Akr1b3 pseudogene
Ndufv2	630.99941916952	1.21347199598853	0.185373137185563	6.54610486941168	5.90571176492071e-11	2.14699345302829e-08	72900	NADH dehydrogenase (ubiquinone) flavoprotein 2
Fndc3a	184.451536505042	1.70695826782107	0.261159655204174	6.53607183883963	6.31555888070661e-11	2.19099368689474e-08	319448	fibronectin type III domain containing 3A
Rps4l	2797.86264571607	-1.38107957465863	0.212033500378692	-6.51349702849794	7.34210586258657e-11	2.44915708254667e-08	66184	ribosomal protein S4-like
Slc6a8	104.72780890348	2.03221814682566	0.311892815705608	6.51575812103301	7.23234375142640e-11	2.44915708254667e-08	102857	solute carrier family 6 (neurotransmitter transporter, creatine), member 8
Ccdc25	163.452098142664	1.65464571967018	0.254564012382669	6.49992001690662	8.03627266589221e-11	2.63013557853899e-08	67179	coiled-coil domain containing 25
Fkbp8	854.786794704274	-1.32892602730881	0.204680573942525	-6.49268272856209	8.43211477774322e-11	2.70858264693952e-08	14232	FK506 binding protein 8
RLTR1B-int:ERV1:LTR	1069.93017888752	-1.04665182811028	0.16175869844495	-6.47045159346702	9.7710452003656e-11	3.08161000082803e-08	NA	NA
Dusp9	306.767648001465	1.47983774715713	0.2288573673356	6.46620104209741	1.00497355885131e-10	3.11290559854195e-08	75590	dual specificity phosphatase 9
Esd	263.85069973241	1.40284117249902	0.217303495271272	6.45567698185333	1.07736189791908e-10	3.27858236514112e-08	13885	esterase D/formylglutathione hydrolase
Dnajc15	294.869673091061	1.86801788347143	0.291240575173584	6.41400286466972	1.41747542194821e-10	4.23922908088167e-08	66148	DnaJ heat shock protein family (Hsp40) member C15
Pbk	165.378151850032	1.72089241791133	0.269539577885725	6.38456300707321	1.71887601107646e-10	5.05349547256479e-08	52033	PDZ binding kinase
Tmsb10	3032.0240178663	-0.969084567139319	0.152058753446221	-6.37309293398923	1.85253548137338e-10	5.35568007665045e-08	19240	thymosin, beta 10
Dkc1	1659.1544797767	1.21756804225488	0.191656768643447	6.3528569894654	2.11352193119889e-10	6.01002482271738e-08	245474	dyskeratosis congenita 1 dyskerin
Usp26	24.0632035914284	-5.31292908381621	0.840322108521325	-6.32249113755333	2.57379789995378e-10	7.20082231816101e-08	83563	ubiquitin specific peptidase 26
Ddx39	2224.22896441409	-1.09615360576908	0.173685944654739	-6.31112441451762	2.77015379600854e-10	7.62715678501017e-08	68278	DEAD (Asp-Glu-Ala-Asp) box polypeptide 39
Enah	931.087999346071	1.06543780051213	0.169954104657428	6.2689736306146	3.63435664232602e-10	9.85024223715425e-08	13800	ENAH actin regulator
Rpe	373.060407873792	1.47851646439565	0.237176968989348	6.23381127896131	4.55221452256408e-10	1.21481097089841e-07	66646	ribulose-5-phosphate-3-epimerase
ORR1A0-int:ERVL-MaLR:LTR	372.671000665934	1.34291157971016	0.217198284764896	6.18288298714594	6.29413698786189e-10	1.65421363926443e-07	NA	NA
Cdca2	158.331449682624	1.64779774173116	0.269689733870954	6.10997577875778	9.96462619753947e-10	2.57979710481373e-07	108912	cell division cycle associated 2
Prrc2c	373.206690169557	1.3582966401085	0.222439124345353	6.10637469512624	1.01919582290444e-09	2.59984863883829e-07	226562	proline-rich coiled-coil 2C
Zdhhc20	167.410948561788	1.59081796177333	0.263081279827619	6.04686871987126	1.47688000942591e-09	3.71274791934808e-07	75965	zinc finger, DHHC domain containing 20
Kpna3	577.10231803338	1.14963021604344	0.190502049866997	6.0347393471413	1.59219476114772e-09	3.94545861812404e-07	16648	karyopherin (importin) alpha 3
Phf3	482.94352030277	1.08725488328634	0.181448917213816	5.99207148756439	2.07184807185957e-09	5.06172910626423e-07	213109	PHD finger protein 3
Rpl39l	195.498737798017	1.40315558851604	0.235142412778997	5.96725861546223	2.41272837676322e-09	5.81266478101873e-07	68172	ribosomal protein L39-like
Atf3	10553.9944349864	11.4885051547871	1.92674705224771	5.96264317175667	2.48190020018394e-09	5.8974028592316e-07	11910	activating transcription factor 3
Rplp0	12635.0597464801	-1.27183372596262	0.213970887509725	-5.94395686611723	2.78222840739642e-09	6.52169377766193e-07	11837	ribosomal protein, large, P0
Ifitm1	688.646311073878	-1.05754707588555	0.178160495246462	-5.93592353019995	2.92195977289589e-09	6.75790856275362e-07	68713	interferon induced transmembrane protein 1
Mpp1	195.236233619836	1.45467675988557	0.245500368871501	5.9253546810228	3.11624053509973e-09	7.02194739633062e-07	17524	membrane protein, palmitoylated
Rpl34	919.105868914674	-0.981877585330228	0.165709064773101	-5.92531004067083	3.11708722193853e-09	7.02194739633062e-07	68436	ribosomal protein L34
Rpl34-ps1	906.385493345008	-0.9798581280372	0.165844919003331	-5.90827945725319	3.45699221264317e-09	7.68781883596262e-07	619547	ribosomal protein L34, pseudogene 1
Tm9sf2	441.87495014004	1.10184107033184	0.187020637811292	5.89154803034959	3.82594419683908e-09	8.40061114409756e-07	68059	transmembrane 9 superfamily member 2
Dmtn	106.647923777855	1.86894606257847	0.317491049068951	5.88661024636504	3.94196839758655e-09	8.54717297806704e-07	13829	dematin actin binding protein
Mpdu1	420.079557440267	-1.23376840170218	0.210007246783945	-5.87488489371741	4.23137257704266e-09	9.06140601498542e-07	24070	mannose-P-dolichol utilization defect 1
Dpp3	613.369559311727	-1.18653096902968	0.202900095350727	-5.84785811450053	4.9794299469866e-09	1.05333160805402e-06	75221	dipeptidylpeptidase 3
Snora7a	337.023907882846	-1.47839462323164	0.254978193518269	-5.79812180340713	6.70617384967262e-09	1.40150953730628e-06	100217451	small nucleolar RNA, H/ACA box 7A
Rcbtb1	189.662764605448	1.48312047113019	0.256102048288118	5.7911308443018	6.99140829739654e-09	1.44372581341239e-06	71330	regulator of chromosome condensation (RCC1) and BTB (POZ) domain containing protein 1	1
AU015836	62.6072519973222	2.51901871787382	0.435306582344133	5.78676918761223	7.17530626346841e-09	1.46426896995439e-06	385493	expressed sequence AU015836
Hist2h4	1535.61898684878	-1.29427549800742	0.224365541195107	-5.76860194802342	7.99318529271881e-09	1.61220688473838e-06	97122	histone cluster 2 H4
L1MB4:L1:LINE	86.9280951579111	2.83250037497064	0.491344607926432	5.76479385196537	8.17577123534424e-09	1.63007963044001e-06	NA	NA
Pcx	230.753389106075	-1.46966898467264	0.257028730704759	-5.71791713962438	1.07837701974405e-08	2.1256281573273e-06	18563	pyruvate carboxylase
Tagln2	522.292760311852	1.01348932962988	0.177314550499015	5.71577079702499	1.09207856022875e-08	2.12844884334021e-06	21346	transgelin 2
Zfp936	632.408423426751	1.69008747962712	0.29609141124536	5.7079922464438	1.14316626623959e-08	2.20326245046576e-06	668620	zinc finger protein 936
2002-09-01	2636.80991457556	0.912031752850908	0.160753064512314	5.67349528058947	1.39912957285196e-08	2.66695621655936e-06	18000	septin 2
Ocel1	61.9898249331668	-2.42998838753277	0.428750032300922	-5.66761097251012	1.44802271373704e-08	2.73015239048726e-06	77090	occludin/ELL domain containing 1
Wdr26	180.787463427035	1.44031363214022	0.254886221003161	5.65081010056781	1.59693435357901e-08	2.97854013948188e-06	226757	WD repeat domain 26
Hmgxb4	313.674041143413	-1.17700480335222	0.209208566711178	-5.625987605838	1.84449590211069e-08	3.40368360829915e-06	70823	HMG box domain containing 4
Pou4f1	39.0689583879214	3.77599764782137	0.671570665302429	5.62263637009951	1.88064999680945e-08	3.43386893101649e-06	18996	POU domain, class 4 transcription factor 1
Rpl36	2845.9446725585	-1.10286012579709	0.196248841240498	-5.61970261238672	1.91286432204674e-08	3.45234132442143e-06	54217	ribosomal protein L36
B1_Mm:Alu:SINE	2078.8349543068	1.51053373303008	0.268868650380039	5.61811029621706	1.93057251509788e-08	3.45234132442143e-06	NA	NA
Eif2s3x	2678.51310197604	0.874446263673442	0.156086412910701	5.60232147928036	2.11499821126605e-08	3.74354683394092e-06	26905	eukaryotic translation initiation factor 2 subunit 3 structural gene X-linked
Naa16	147.936942258071	1.48879030494181	0.266515713137432	5.58612581380559	2.32191050601647e-08	4.02758596373618e-06	66897	N(alpha)-acetyltransferase 16 NatA auxiliary subunit
L1MA4A:L1:LINE	5284.93672003209	10.1089554935705	1.80936448947789	5.58701994670381	2.30999201256549e-08	4.02758596373618e-06	NA	NA
ERVB4_1B-I_MM-int:ERVK:LTR	2911.54231811706	8.29365024540233	1.49260262542801	5.55650251722161	2.75233753419619e-08	4.72693533348189e-06	NA	NA
Cyb5b	687.397349511304	-1.0699218301868	0.192978008180699	-5.54426817995218	2.95186123821895e-08	5.01990049393587e-06	66427	cytochrome b5 type B
Med4	266.845659118737	1.22456745577289	0.22105837443017	5.53956600345726	3.0322214941339e-08	5.10649650847054e-06	67381	mediator complex subunit 4
IAPEz-int:ERVK:LTR	1167641.53097398	9.46319337464946	1.71232547621345	5.52651555215771	3.26653315873927e-08	5.44820040110493e-06	NA	NA
Hmox1	222.437587260548	-1.55445733006831	0.281371860819706	-5.52456569587233	3.3030162954446e-08	5.45658292007448e-06	15368	heme oxygenase 1
Fth1	1782.0376826404	-1.03254275832941	0.187742594803175	-5.49977888295359	3.80267814547275e-08	6.22275991616701e-06	14319	ferritin heavy polypeptide 1
Dock5	52.7184395004257	2.35590849727294	0.429340165203528	5.48727719466015	4.08176357736625e-08	6.55576583453657e-06	68813	dedicator of cytokinesis 5
Emg1	772.655436275491	-1.07835516493171	0.196507006625166	-5.4876168715381	4.07392473168894e-08	6.55576583453657e-06	14791	EMG1 N1-specific pseudouridine methyltransferase
Actr1a	427.022667514513	-1.09388822598794	0.199869039785504	-5.47302487249592	4.42417988551892e-08	7.04053433891846e-06	54130	ARP1 actin-related protein 1A, centractin alpha
Ints6	135.245587374032	1.45790613693677	0.26671097653654	5.46623973212077	4.59682551020391e-08	7.05633055752186e-06	18130	integrator complex subunit 6
Lyplal1	169.835445112759	1.40150833195052	0.256381984874806	5.46648522373711	4.59046672335501e-08	7.05633055752186e-06	226791	lysophospholipase-like 1
Nucks1	2084.61803538717	0.826086547612409	0.151012588099625	5.47031580617258	4.49234371978999e-08	7.05633055752186e-06	98415	nuclear casein kinase and cyclin-dependent kinase substrate 1
Slc11a1	38.8323807431905	-2.88877705554219	0.528283191718781	-5.46823578873197	4.54536970114708e-08	7.05633055752186e-06	18173	solute carrier family 11 (proton-coupled divalent metal ion transporters), member 1
Meg3	15.1029137817162	-5.75191225396695	1.05546560701771	-5.44964441827656	5.04706256582346e-08	7.67950414620823e-06	17263	maternally expressed 3
Rpl13	6352.57692410709	-1.02859588292482	0.188861053806625	-5.44631019573787	5.1425422828588e-08	7.75674247291032e-06	270106	ribosomal protein L13
F2r	134.962891409796	1.44807983504342	0.266645302937158	5.43073445919539	5.61225912371266e-08	8.39226265171722e-06	14062	coagulation factor II (thrombin) receptor
Rnaseh2b	198.229558359079	1.3912365251927	0.256611059887553	5.42157662963687	5.90756626976028e-08	8.75834568506511e-06	67153	ribonuclease H2, subunit B
Calm2	1782.06095355232	1.04061646747306	0.192220977180777	5.41364674519575	6.17539398957739e-08	9.07782916467876e-06	12314	calmodulin 2
Yif1a	183.147209739651	-1.37245250796162	0.253709214602258	-5.40954931460895	6.31835510175203e-08	9.20993173067149e-06	68090	Yip1 interacting factor homolog A (S. cerevisiae)
Ptp4a1	435.765347442302	1.1568843390279	0.21435808917334	5.3969707580869	6.77754288976261e-08	9.79693824715186e-06	19243	protein tyrosine phosphatase 4a1
Fkbp4	2719.79675738709	-0.946525356479141	0.175741184075787	-5.38590519608061	7.20809511042218e-08	1.0333191552511e-05	14228	FK506 binding protein 4
Klhdc7a	18.2513979658898	7.09484438858639	1.31816280109893	5.38237339323454	7.35100787808562e-08	1.04127121568793e-05	242721	kelch domain containing 7A
Mcf2	234.74264885616	1.21034113483457	0.224904561100422	5.38157665150301	7.38362501611991e-08	1.04127121568793e-05	109904	mcf.2 transforming sequence
Gtf2f2	274.52238894696	1.14755409531269	0.213853653145186	5.366071976959	8.04698399687345e-08	1.11666387527813e-05	68705	general transcription factor IIF, polypeptide 2
Phf11d	224.149833865365	1.64792377665269	0.307043153242637	5.36707547212571	8.0023577196881e-08	1.11666387527813e-05	219132	PHD finger protein 11D
Hist1h4f	1203.21296555537	-1.11548022092702	0.208369985241425	-5.35336324775654	8.63342884447936e-08	1.18853537092332e-05	319157	histone cluster 1 H4f
Msh6	1811.71818557771	0.795076919779888	0.148586814833488	5.35092511856372	8.75057280157476e-08	1.19517665996942e-05	17688	mutS homolog 6
Gpalpp1	192.874337284057	1.41785789568552	0.265134750027997	5.34768790411594	8.90849059374378e-08	1.20723967061781e-05	67467	GPALPP motifs containing 1
Slc16a3	350.397127888836	-1.32560316833136	0.248806251492963	-5.32785314025299	9.9380426332587e-08	1.33632005826748e-05	80879	solute carrier family 16 (monocarboxylic acid transporters), member 3
Hspe1	3266.61750908592	1.00237712203494	0.188369373430993	5.32133809109976	1.03006763512887e-07	1.37442716914965e-05	15528	heat shock protein 1 (chaperonin 10)
Tcea1	2331.75322148912	0.930280907675698	0.174886386569249	5.31934432362087	1.04141879118586e-07	1.37896567571831e-05	21399	transcription elongation factor A (SII) 1
Trim35	136.027222466411	1.61360812032738	0.303640823153944	5.31420019076054	1.07126797692139e-07	1.40774350967261e-05	66854	tripartite motif-containing 35
Sohlh2	80.4313228608475	1.77874064225063	0.33496294104889	5.3102609998609	1.09468352606834e-07	1.42769777768281e-05	74434	spermatogenesis and oogenesis specific basic helix-loop-helix 2
D630023F18Rik	80.7401300738285	2.0869385277785	0.393485576904494	5.30372305942241	1.13464407436169e-07	1.46752223350829e-05	98303	RIKEN cDNA D630023F18 gene
Esrra	92.4899413521632	-1.83633163326701	0.346312899403752	-5.30252161103045	1.14213940691583e-07	1.46752223350829e-05	26379	estrogen related receptor, alpha
Nme1	886.010283947163	-1.00977956563846	0.191272492384999	-5.27927227301431	1.29697960347757e-07	1.64496367069185e-05	18102	NME/NM23 nucleoside diphosphate kinase 1
Pole4	558.102846837889	-1.0016021741905	0.18973481919789	-5.27895817132991	1.29920455946491e-07	1.64496367069185e-05	66979	polymerase (DNA-directed), epsilon 4 (p12 subunit)
Ass1	564.17525797805	0.975934764627736	0.185457153918712	5.26231932285287	1.42249427791653e-07	1.78801345976378e-05	11898	argininosuccinate synthetase 1
Gm5424	563.914981486146	0.974818538992373	0.185441307022313	5.25674972122086	1.46623635918869e-07	1.82973639471129e-05	432466	argininosuccinate synthase pseudogene
Cul3	413.506423507466	1.12054576637221	0.213307462577758	5.25319533049028	1.49482855621577e-07	1.85209258115133e-05	26554	cullin 3
Atp2b4	21.7339576877616	3.89969507003481	0.742889102026005	5.24936367945037	1.52625495065762e-07	1.87761832440476e-05	381290	ATPase, Ca++ transporting, plasma membrane 4
Spint1	167.766622479549	1.57877298916183	0.301126724272885	5.24288567537144	1.58084496926913e-07	1.9310800589396e-05	20732	serine protease inhibitor, Kunitz type 1
Wdr74	460.834351688949	-1.04279429617721	0.198998276332299	-5.24021773151388	1.60387244511437e-07	1.94550849181496e-05	107071	WD repeat domain 74
Arfgef1	144.260698692994	1.65938864176133	0.317020247306752	5.23433015985154	1.6558424597116e-07	1.99460022959426e-05	211673	ADP-ribosylation factor guanine nucleotide-exchange factor 1(brefeldin A-inhibited)
Snord22	316.562542879046	-1.21928643835903	0.233350735449389	-5.22512361493493	1.74038800046474e-07	2.08198415559044e-05	100127111	small nucleolar RNA, C/D box 22
Rfc5	1213.18330415345	-0.850064001504308	0.162891389071677	-5.2185938516999	1.80286617783855e-07	2.14195320005393e-05	72151	replication factor C (activator 1) 5
Snd1	372.573218584801	-1.23043709641142	0.235841628431843	-5.21721760739543	1.81630831768861e-07	2.14324381487256e-05	56463	staphylococcal nuclease and tudor domain containing 1
Gm13363	415.336629904654	1.10798706203762	0.213284405849163	5.19488078664879	2.04851067647494e-07	2.40090987798204e-05	433406	predicted gene 13363
Thoc2	514.563058558844	1.08083990074753	0.208940011679108	5.17296755208136	2.30405037507634e-07	2.68228575879693e-05	331401	THO complex 2
Mob4	390.50843158594	1.02955154406498	0.199136468755937	5.17008034990723	2.33993364541928e-07	2.68797940486376e-05	19070	MOB family member 4 phocein
Pgam1	4749.68207594375	-0.814075583566931	0.157451402092562	-5.17032921109433	2.3368195596721e-07	2.68797940486376e-05	18648	phosphoglycerate mutase 1
Rab1b	284.173724428859	-1.26475897603998	0.244872408689711	-5.16497135307154	2.40475749667363e-07	2.74427128534874e-05	76308	RAB1B, member RAS oncogene family
Cog4	354.006722403603	-1.07261525214481	0.208097937920502	-5.15437713061134	2.5447534866883e-07	2.88505189412387e-05	102339	component of oligomeric golgi complex 4
H1f0	311.08788699371	1.10837571882108	0.215200272691862	5.15043826365466	2.59878467179947e-07	2.90829154303442e-05	14958	H1 histone family, member 0
Hist2h2bb	5156.38081104232	-0.777765884548503	0.150976299001105	-5.15157604004329	2.58306450877162e-07	2.90829154303442e-05	319189	histone cluster 2 H2bb
Tmsb4x	827.802780078392	-0.869992302461857	0.16948374312315	-5.13319027790001	2.84871644310293e-07	3.16755355269638e-05	19241	thymosin, beta 4 X chromosome
Phb2	1916.81966879767	-0.822081870896268	0.160510478721263	-5.12167104257328	3.02839865639874e-07	3.34589828623519e-05	12034	prohibitin 2
Tor1aip2	469.109384872149	0.933033820086716	0.182670218595842	5.10775006051236	3.26017494666344e-07	3.57917687498886e-05	240832	torsin A interacting protein 2
Tgm2	44.001841476002	2.3601428767528	0.462599772797175	5.10191101582662	3.36240847478833e-07	3.66394878667806e-05	21817	transglutaminase 2 C polypeptide
Xiap	398.049992134179	1.10848899103357	0.217310561817289	5.10094392911087	3.37963683770604e-07	3.66394878667806e-05	11798	X-linked inhibitor of apoptosis
Krcc1	103.552863381599	1.59962497716512	0.314143301600785	5.09202319137121	3.54262758200624e-07	3.81679615139629e-05	57896	lysine-rich coiled-coil 1
Cdc73	210.029027671104	1.36995488999853	0.269393367115214	5.08533266675654	3.66982260025833e-07	3.87916268155521e-05	214498	cell division cycle 73 Paf1/RNA polymerase II complex component
Coro1b	509.572743801427	-0.955169782473906	0.187742085981555	-5.08767002070995	3.62489368855934e-07	3.87916268155521e-05	23789	coronin, actin binding protein 1B
Fau	4232.21175887513	-0.780412223789932	0.153529358878724	-5.08314650363646	3.71233140284887e-07	3.87916268155521e-05	14109	Finkel-Biskis-Reilly murine sarcoma virus (FBR-MuSV) ubiquitously expressed (fox derived)
Parp2	241.715378897113	1.35717495741395	0.266992685690346	5.08319152603296	3.71145119264261e-07	3.87916268155521e-05	11546	poly (ADP-ribose) polymerase family, member 2
Rcbtb2	81.5243254480651	1.77097202997067	0.348375682496157	5.08351219373701	3.7051878033625e-07	3.87916268155521e-05	105670	regulator of chromosome condensation (RCC1) and BTB (POZ) domain containing protein 2	2
Klhl9	709.533679528899	1.06824095828392	0.210626244057309	5.07173720475811	3.94200508341836e-07	4.09449222616616e-05	242521	kelch-like 9
Ciapin1	541.935965959138	-1.31702042410338	0.259758424182555	-5.07017405979408	3.97452039476231e-07	4.10369230759209e-05	109006	cytokine induced apoptosis inhibitor 1
Ppp1ca	3190.93302251437	-0.801453297104789	0.158200401798422	-5.06606360030612	4.06126274723414e-07	4.16546422957762e-05	19045	protein phosphatase 1 catalytic subunit, alpha isoform
MTA_Mm-int:ERVL-MaLR:LTR	1102.72736197889	1.01836266597235	0.201055754930007	5.06507593541338	4.08237587356276e-07	4.16546422957762e-05	NA	NA
Sf3b1	3217.02223173247	0.732697527687177	0.144693190957889	5.06380101811713	4.10978617029635e-07	4.16890940993921e-05	81898	splicing factor 3b, subunit 1
Ccng1	1915.1541489764	1.01869502031181	0.201470657956386	5.05629470139682	4.27480585770403e-07	4.31109200044966e-05	12450	cyclin G1
MT2A:ERVL:LTR	250.525157954667	1.56091253203717	0.309560998507009	5.04234234792285	4.59867592120133e-07	4.61090361440221e-05	NA	NA
Pop5	185.112291212346	-1.39799555557303	0.277550943258014	-5.0368971517904	4.73138835088152e-07	4.71670473186155e-05	117109	processing of precursor 5 ribonuclease P/MRP family (S. cerevisiae)
Agfg1	492.156280233521	0.935861786041056	0.185977928708755	5.03211210351005	4.851054433246e-07	4.80026603604624e-05	15463	ArfGAP with FG repeats 1
Etohi1	86.152992200814	2.0340972688621	0.40428514653396	5.03134306639989	4.87055702954075e-07	4.80026603604624e-05	NA	NA
Degs1	433.13036598966	0.959724917440941	0.191092558992995	5.0223039688119	5.10552963245871e-07	5.00341903980953e-05	13244	delta(4)-desaturase, sphingolipid 1
Zfp281	314.579730442411	1.02680888963545	0.204655565072091	5.01725369292428	5.24153347395524e-07	5.10784492355211e-05	226442	zinc finger protein 281
Usp5	890.679005092999	-1.17065294163806	0.2335006660189	-5.0134886619266	5.34519184884311e-07	5.17975965419176e-05	22225	ubiquitin specific peptidase 5 (isopeptidase T)
Pebp1	1837.0877447615	-1.11838571803105	0.223398369324387	-5.0062393983149	5.55037195466258e-07	5.34870844030984e-05	23980	phosphatidylethanolamine binding protein 1
Uba52	3875.17238778262	-0.82894824793196	0.165749803439039	-5.00120199682071	5.69739798906336e-07	5.43005854496115e-05	22186	ubiquitin A-52 residue ribosomal protein fusion product 1
Vbp1	896.060763757862	1.02659615690334	0.205251078876813	5.00166022279218	5.68387007706678e-07	5.43005854496115e-05	22327	von Hippel-Lindau binding protein 1
Gm14325	158.510991790065	1.46176372161164	0.292751895171793	4.9931827794107	5.93923004108438e-07	5.62961116353276e-05	329575	predicted gene 14325
Pax6	32.9055332147909	-2.6292130363043	0.52800050515151	-4.97956538043433	6.37272221859089e-07	6.00767606541726e-05	18508	paired box 6
Eif4e2	1061.47695179217	1.1529486047123	0.231888423199746	4.97199725973024	6.62666422141977e-07	6.19173943208318e-05	26987	eukaryotic translation initiation factor 4E member 2
Mpzl2	75.1509248751143	1.72208543787219	0.346382723337177	4.9716262441758	6.63936085764714e-07	6.19173943208318e-05	14012	myelin protein zero-like 2
Mrpl34	222.401080261601	-1.158224179851	0.233084574490168	-4.96911553406917	6.72589878296229e-07	6.23890055022802e-05	94065	mitochondrial ribosomal protein L34
Polr2g	444.232663459922	-0.981512255292046	0.197894909405576	-4.9597650502494	7.0578489363848e-07	6.51199189630483e-05	67710	polymerase (RNA) II (DNA directed) polypeptide G
P3h4	64.9718846047582	-2.0073688947783	0.405065119162505	-4.95566959438188	7.2081617109352e-07	6.61549063692497e-05	66180	prolyl 3-hydroxylase family member 4 (non-enzymatic)
Cct7	3612.87009328891	-0.715375265099469	0.144531361397666	-4.94961964089701	7.43586568144632e-07	6.78855400580884e-05	12468	chaperonin containing Tcp1, subunit 7 (eta)
Map4k4	423.569778885694	1.00764691220777	0.203729677465067	4.94599964396717	7.57540970995607e-07	6.87974119523026e-05	26921	mitogen-activated protein kinase kinase kinase kinase 4
Ostf1	202.859163955699	-1.2710305435359	0.257062509116868	-4.94444152086779	7.63624592915116e-07	6.8988709316175e-05	20409	osteoclast stimulating factor 1
Aip	204.485716788058	-1.32278792435819	0.267786480428751	-4.93971137840971	7.82382897125283e-07	7.00958123041348e-05	11632	aryl-hydrocarbon receptor-interacting protein
Zmym2	296.170719610042	1.09202180760359	0.221087549226283	4.93931843482469	7.83961004669788e-07	7.00958123041348e-05	76007	zinc finger, MYM-type 2
Hmx3	180.225884437366	10.3356777959131	2.09486132405088	4.93382434304853	8.06349637133603e-07	7.17279015677922e-05	15373	H6 homeobox 3
Mta3	136.610123646376	1.38110896946226	0.280772606217584	4.91895911096103	8.70056403975696e-07	7.69999917518491e-05	116871	metastasis associated 3
Wbp4	100.484083590094	1.54977096269487	0.316194397148604	4.90132328931342	9.51932535685322e-07	8.38183845888203e-05	22380	WW domain binding protein 4
Ldhb	1630.62942386788	-1.0004123272057	0.204403425136984	-4.89430314846857	9.86546684642473e-07	8.64274686454967e-05	16832	lactate dehydrogenase B
Hist1h2ai	1274.24811276508	-1.03516403489552	0.211645869594234	-4.89101930918912	1.00315121899192e-06	8.74405077619787e-05	319191	histone cluster 1 H2ai
Polr2c	625.786171188462	-0.93737842038726	0.191720482511269	-4.88929721075663	1.01196610336775e-06	8.77678201450853e-05	20021	polymerase (RNA) II (DNA directed) polypeptide C
Nupl1	368.492139705986	1.07822116198425	0.221477312885165	4.86831426631633	1.12554238568614e-06	9.6651773376791e-05	71844	nucleoporin like 1
Tram1	504.148743148434	0.966454436790929	0.198511072603964	4.86851652209365	1.12439123405403e-06	9.6651773376791e-05	72265	translocating chain-associating membrane protein 1
Hist1h4a	1537.82363602723	-1.09528095890796	0.225398539283863	-4.85930814985709	1.17796667356926e-06	0.00010065522127947	326619	histone cluster 1 H4a
Brcc3	241.00239859223	1.42622077573462	0.294075008707326	4.84985372270804	1.23552554829133e-06	0.000105056010591477	210766	BRCA1/BRCA2-containing complex, subunit 3
Adipor2	455.355733344758	-0.945784789729519	0.195108811958926	-4.84747346997645	1.25043748264383e-06	0.000105432896197832	68465	adiponectin receptor 2
Rab12	140.93066808538	4.09034069479794	0.843855083298916	4.84720750725043	1.25211441351051e-06	0.000105432896197832	19328	RAB12, member RAS oncogene family
Apex1	640.710934503326	0.845716338186508	0.174766567435668	4.83911969317483	1.30415490375205e-06	0.000109222258926575	11792	apurinic/apyrimidinic endonuclease 1
Mme	246.99174801547	1.12081348069951	0.23165560753675	4.83827476751972	1.30971001134138e-06	0.000109222258926575	17380	membrane metallo endopeptidase
Psat1	3357.64525436659	-0.767681858357291	0.158727282259072	-4.83648335327946	1.32156334915359e-06	0.000109683434710135	107272	phosphoserine aminotransferase 1
Klf5	368.639068727632	0.973241313191862	0.201336614883297	4.83390124422222	1.33883021970264e-06	0.000110587376147438	12224	Kruppel-like factor 5
Enpp3	75.0520792397969	-1.85756994324103	0.385294001433033	-4.82117535267128	1.42714834204121e-06	0.000115679042715172	209558	ectonucleotide pyrophosphatase/phosphodiesterase 3
Hspd1	2538.03211124594	0.740132127520587	0.15350484225766	4.82155557202725	1.42443025065352e-06	0.000115679042715172	15510	heat shock protein 1 (chaperonin)
Mat2a	2388.85149170902	-0.738743743212481	0.153183416839872	-4.82260912083399	1.41692468045548e-06	0.000115679042715172	232087	methionine adenosyltransferase II, alpha
RLTR20A3_MM:ERVK:LTR	269.126746801172	6.56982865125069	1.36246305089246	4.82202335464966	1.42109302098982e-06	0.000115679042715172	NA	NA
Mael	87.7978419535115	1.59867086031042	0.331804873909435	4.81810541682028	1.44927798192425e-06	0.000116697105768353	98558	maelstrom spermatogenic transposon silencer
Smchd1	161.980151436101	1.27973942117961	0.265639968445847	4.81757104801228	1.45316354467683e-06	0.000116697105768353	74355	SMC hinge domain containing 1
Hist2h3c1	420.438123299042	-1.50155629970515	0.311895879473504	-4.81428706990247	1.47726321963766e-06	0.000117544072513004	15077	histone cluster 2 H3c1
Hist2h3c2	420.438123299042	-1.50155629970515	0.311895879473504	-4.81428706990247	1.47726321963766e-06	0.000117544072513004	97114	histone cluster 2 H3c2
Cd81	627.244871201512	0.852569473911138	0.177165842141296	4.81226778032745	1.49227220341023e-06	0.000117658880183427	12520	CD81 antigen
Vma21	134.343010254037	1.59800866014701	0.332053664768624	4.81250119995063	1.49052977543645e-06	0.000117658880183427	67048	VMA21 vacuolar H+-ATPase homolog (S. cerevisiae)
Odc1	4034.34827270166	-0.713493015462544	0.148307558541466	-4.81090122768798	1.50251259086588e-06	0.000117930241634206	18263	ornithine decarboxylase, structural 1
Eprs	983.281662236697	0.878244580478379	0.182623521511714	4.8090441647849	1.51653700772889e-06	0.000117963457112401	107508	glutamyl-prolyl-tRNA synthetase
Tomm20	3102.31736316545	-0.761635474080095	0.158362001259719	-4.80945850659583	1.51339706003074e-06	0.000117963457112401	67952	translocase of outer mitochondrial membrane 20 homolog (yeast)
Fgf17	134.512251934181	1.31169587591451	0.272819471445006	4.80792616805182	1.52504064522092e-06	0.000118095334964295	14171	fibroblast growth factor 17
L2c:L2:LINE	11646.249095755	6.7260647735477	1.39935379404831	4.80655056795128	1.53556656386452e-06	0.000118381944963529	NA	NA
Mrpl11	469.734259608709	-0.893257576518293	0.186110477681738	-4.79960928393203	1.58975469479265e-06	0.00012201718998174	66419	mitochondrial ribosomal protein L11
Rb1	46.6164594037098	2.61111547365911	0.545077804365992	4.79035369399461	1.66487580760348e-06	0.000126661998941623	19645	RB transcriptional corepressor 1
Twf2	351.69972799035	-1.11266030207021	0.232229526640547	-4.79120944767898	1.65778957983601e-06	0.000126661998941623	23999	twinfilin actin binding protein 2
Elp3	457.100400981248	0.901003725858922	0.18819119504532	4.78770393929399	1.6870027103916e-06	0.000127784930194117	74195	elongator acetyltransferase complex subunit 3
Cebpz	565.743617742914	0.894058512920517	0.186825071942858	4.78553817013367	1.70529772314821e-06	0.000128609105677082	12607	CCAAT/enhancer binding protein zeta
Hist1h2bk	1322.40782055865	-1.2834226577273	0.268646569050896	-4.77736478177077	1.77607404481499e-06	0.000132222233396398	319184	histone cluster 1 H2bk
Pola1	577.165829560331	0.892589197754596	0.186785751360121	4.77867926892181	1.76450399172327e-06	0.000132222233396398	18968	polymerase (DNA directed), alpha 1
Rb1cc1	276.163025789452	1.36795005568842	0.286311666281221	4.77783554353945	1.77192206768425e-06	0.000132222233396398	12421	RB1-inducible coiled-coil 1
Chmp7	136.207184902305	1.29743545430605	0.271653340176537	4.7760703161717	1.78753909624808e-06	0.000132507064801364	105513	charged multivesicular body protein 7
Lsm4	670.395294053586	-0.842415967122869	0.176463718481437	-4.77387632070943	1.80713386784621e-06	0.000132864493627139	50783	LSM4 homolog, U6 small nuclear RNA and mRNA degradation associated
Snord49a	100.377809441649	-1.6712136382727	0.350079228196871	-4.77381547851468	1.80768018540325e-06	0.000132864493627139	100217455	small nucleolar RNA, C/D box 49A
Hist1h4b	695.388989964759	-1.23899459656719	0.259705975095174	-4.77075891732233	1.83533101200222e-06	0.000134327644448061	326620	histone cluster 1 H4b
Acads	308.234214204189	-1.19361224554991	0.25056344295561	-4.76371266083444	1.90063101604331e-06	0.000137942868637185	11409	acyl-Coenzyme A dehydrogenase, short chain
Ppp1r14b	376.032473036294	-1.02264493691869	0.21466142250795	-4.76399031074538	1.89801622414696e-06	0.000137942868637185	18938	protein phosphatase 1 regulatory (inhibitor) subunit 14B
Cxxc4	335.024884472366	9.02640929312796	1.89835995029499	4.75484604051266	1.98597703947651e-06	0.000143536490528164	319478	CXXC finger 4
Suds3	371.148517206749	-0.976193629127181	0.205594653519469	-4.7481469601287	2.05288850368777e-06	0.000147756863008166	71954	suppressor of defective silencing 3 homolog (S. cerevisiae)
Hist1h4n	554.277650414729	-0.933114214621824	0.196634777564718	-4.74541800885	2.0807618609994e-06	0.000149144195210312	319161	histone cluster 1 H4n
Hist1h4k	944.570474880935	-1.29393670124583	0.272917596627929	-4.74112595608799	2.12533744543482e-06	0.000151712359376594	319160	histone cluster 1 H4k
Sec61b	481.715752637154	-1.00754345350776	0.21271244210573	-4.73664560254993	2.17284648004229e-06	0.000154468012470547	66212	Sec61 beta subunit
Prpf19	1157.55159537635	-0.875155615455613	0.185233416680054	-4.72460979849675	2.30557620251888e-06	0.000162742175313758	28000	pre-mRNA processing factor 19
Xaf1	39.7314669683013	2.50144330740597	0.529473649336575	4.72439621979348	2.30800041088345e-06	0.000162742175313758	327959	XIAP associated factor 1
Suclg1	617.795991925273	-0.871122832930281	0.184455387576566	-4.72267492088668	2.3276274248005e-06	0.00016346164093356	56451	succinate-CoA ligase, GDP-forming, alpha subunit
Hist1h4d	2579.4367327145	-0.772935228099036	0.164239907319241	-4.70613531580144	2.52456979100662e-06	0.000176577369333875	319156	histone cluster 1 H4d
Tnfrsf10b	57.105924661354	1.78885737264494	0.381223506495321	4.69241099293781	2.70004016576901e-06	0.000188091954680438	21933	tumor necrosis factor receptor superfamily, member 10b
Hist1h3h	332.975025536902	-1.37806444051141	0.294130668064381	-4.68521167677003	2.79670741893822e-06	0.000194046747555609	319152	histone cluster 1 H3h
Tbx3	171.946272109391	1.39296041383121	0.297488121358161	4.68240683853777	2.83526055139891e-06	0.000195937966233328	21386	T-box 3
Kbtbd6	27.9338248058272	2.8354913768005	0.606042474891644	4.67870074173838	2.88698437740971e-06	0.000198720757978368	432879	kelch repeat and BTB (POZ) domain containing 6
H2afz	4380.26445093234	-0.685219780425828	0.146535977091351	-4.67611977636496	2.92353890817119e-06	0.000200441525300938	51788	H2A histone family, member Z
Dera	259.048034325762	-1.07000606790871	0.22886914400385	-4.675187092458	2.93685753427539e-06	0.000200561932242287	232449	deoxyribose-phosphate aldolase (putative)
B3gnt5	141.916243116959	1.50106143224593	0.321607406847752	4.6673720824985	3.05076562880048e-06	0.000206713205457708	108105	UDP-GlcNAc:betaGal beta-1,3-N-acetylglucosaminyltransferase 5
Gtpbp3	164.151784646903	-1.32074939676676	0.282948444196792	-4.66780936193509	3.04428164600406e-06	0.000206713205457708	70359	GTP binding protein 3
Mdm4	272.786089715131	1.08429690681177	0.232398584948509	4.66567774950959	3.07601455028108e-06	0.000207613028751656	17248	transformed mouse 3T3 cell double minute 4
Slc32a1	12.5201211507879	7.18680961891097	1.54062274290982	4.664873118345	3.08807523590895e-06	0.000207619197837506	22348	solute carrier family 32 (GABA vesicular transporter), member 1
Cdk10	76.3288978840106	-1.7084676817439	0.366433556196534	-4.66242147547093	3.12510343305881e-06	0.000208064262592459	234854	cyclin-dependent kinase 10
Guk1	489.859719395816	-0.933591545146374	0.200253238078651	-4.66205467688718	3.13067984184434e-06	0.000208064262592459	14923	guanylate kinase 1
Synj2bp	161.328861874057	1.36447771087972	0.292675203766426	4.66208853131497	3.13016475620208e-06	0.000208064262592459	24071	synaptojanin 2 binding protein
Erdr1	396.037391729131	-1.17164305518962	0.251905057739122	-4.65112953945926	3.30121873076713e-06	0.00021856084009117	170942	erythroid differentiation regulator 1
Pappa	96.9641514930593	-2.19023636886068	0.471266538257288	-4.6475533292901	3.3589527121632e-06	0.000221446792353057	18491	pregnancy-associated plasma protein A
Perp	121.46944067079	1.51569552202636	0.326176647374887	4.64685480773955	3.37034204895694e-06	0.000221446792353057	64058	PERP, TP53 apoptosis effector
Arf5	290.934772978493	-1.28893285462431	0.277663124640862	-4.64207429881608	3.44928775178804e-06	0.000225778661669869	11844	ADP-ribosylation factor 5
Cab39l	118.098246131198	1.34561747599564	0.290233180436674	4.63633232413701	3.54645628114908e-06	0.000231266280649669	69008	calcium binding protein 39-like
Atp6v1f	438.278591840937	-1.09627947534546	0.237022760241944	-4.6252076139288	3.7422336520194e-06	0.00024311904467389	66144	ATPase, H+ transporting, lysosomal V1 subunit F
Homez	35.9559565051681	2.38935057422328	0.517496464094603	4.6171341062274	3.89075853040628e-06	0.000250888838172592	239099	homeodomain leucine zipper-encoding gene
ORR1A1-int:ERVL-MaLR:LTR	109.594239859899	1.66835626602866	0.361331146257564	4.6172500857134	3.88858544969616e-06	0.000250888838172592	NA	NA
Pigyl	69.6294616168795	-1.71908072424732	0.373053519987841	-4.60813430819084	4.06298195357726e-06	0.000261024018395375	66268	phosphatidylinositol glycan anchor biosynthesis, class Y-like
Tigar	392.71960254259	-0.96597131933679	0.209908750425704	-4.6018630351415	4.18728534792713e-06	0.000268017164742229	319801	Trp53 induced glycolysis repulatory phosphatase
Cdkn2a	33.3534270965389	-2.43582787798046	0.530028073806402	-4.59565822709643	4.31385292073561e-06	0.000275103282217206	12578	cyclin-dependent kinase inhibitor 2A
Adk	249.087945508185	-1.1409886169024	0.248513756313932	-4.59124932891466	4.4060060362077e-06	0.000279950845069812	11534	adenosine kinase
Got1	802.061464880089	-0.796742851363034	0.173604830303692	-4.58940485681919	4.44511547151718e-06	0.000281405010835537	14718	glutamic-oxaloacetic transaminase 1 soluble
Fblim1	342.245842127018	0.999389558321551	0.218506267617869	4.57373405905828	4.79107900022136e-06	0.000302203841228508	74202	filamin binding LIM protein 1
Sos1	73.7821381681378	1.73762316392551	0.379996865223327	4.57273025898331	4.81409723513594e-06	0.000302555545799522	20662	SOS Ras/Rac guanine nucleotide exchange factor 1
Banf1	906.892294372232	-0.842188602339021	0.184432951959725	-4.56636730795769	4.96248916798571e-06	0.000308775754207631	23825	barrier to autointegration factor 1
Cd24a	82.7115920302147	-1.60230291408357	0.350905185472753	-4.56619902018513	4.96647269825488e-06	0.000308775754207631	12484	CD24a antigen
Tpp2	289.038230471715	0.965082619173724	0.211316558335312	4.56699951379273	4.94755158180826e-06	0.000308775754207631	22019	tripeptidyl peptidase II
Qk	534.752786726878	1.00652090248287	0.220470434743672	4.56533277876052	4.98702594813521e-06	0.000308946257486977	19317	quaking
Pabpc1	1774.10981502669	0.927241014582128	0.203204134958412	4.56310111392122	5.04035242853198e-06	0.000311138623577636	18458	poly(A) binding protein, cytoplasmic 1
Mest	184.481581317809	-1.15218506559481	0.252622766545836	-4.56089164626322	5.09368617948739e-06	0.00031331588818932	17294	mesoderm specific transcript
Cfl1	2371.57222704171	-0.716811031060554	0.157230838276566	-4.55897226598576	5.14045584795291e-06	0.000315075431585128	12631	cofilin 1 non-muscle
Vapa	397.305678029466	0.952971691507362	0.209125199479597	4.5569433711423	5.19034103429938e-06	0.000317012871763933	30960	vesicle-associated membrane protein, associated protein A
Gtf3c3	585.736723833302	0.790901638874652	0.173756888812298	4.55177141050808	5.31961157676735e-06	0.000323768359335461	98488	general transcription factor IIIC, polypeptide 3
Armc6	164.922563942537	-1.19404029686351	0.262875081999729	-4.54223461493675	5.56610445496811e-06	0.000335558238242141	76813	armadillo repeat containing 6
Ppp2r5a	190.125753048608	1.13485324640267	0.249855636904022	4.54203579500832	5.57135781239114e-06	0.000335558238242141	226849	protein phosphatase 2 regulatory subunit B', alpha
Xrcc5	797.236123303762	0.74641722222804	0.164287178998233	4.54336867173346	5.53623016743817e-06	0.000335558238242141	22596	X-ray repair complementing defective repair in Chinese hamster cells 5
Mlec	787.316231606609	-0.81429911338347	0.179341170879259	-4.54050293856783	5.61201966395865e-06	0.000336837692356494	109154	malectin
Terf1	342.729857731087	0.910451703451935	0.200572322956012	4.53926887834673	5.64496165424937e-06	0.000337444766270079	21749	telomeric repeat binding factor 1
Tmem258	299.607179934854	-1.01451874809815	0.223527811343073	-4.53866900052566	5.66104156489064e-06	0.000337444766270079	69038	transmembrane protein 258
Hist2h2aa1	1075.13700082537	-0.866211223421062	0.190983689314774	-4.53552461222694	5.74604765737115e-06	0.000341338844742329	15267	histone cluster 2 H2aa1
Hist1h3i	488.232546857152	-1.19644552403819	0.264596089146943	-4.52178083166506	6.13215344877897e-06	0.000363031855708259	319153	histone cluster 1 H3i
Cope	244.397045678926	-1.16689161686027	0.25822667360615	-4.51886553997141	6.21718608311558e-06	0.000366813978903819	59042	coatomer protein complex, subunit epsilon
Ccrn4l	146.864857342825	1.17909006673345	0.261281761812763	4.51271477409279	6.4003068767939e-06	0.00037506663204347	NA	NA
MTEa:ERVL-MaLR:LTR	1948.87152494668	4.46231707937712	0.988706156405883	4.51328946468626	6.38298098660169e-06	0.00037506663204347	NA	NA
Hist1h2bl	857.38032015274	-0.935837287660596	0.207627130577143	-4.50729769784536	6.56584821813254e-06	0.00038347206461861	319185	histone cluster 1 H2bl
MMSAT4:Satellite:Satellite	13507.6014458575	1.18237709886693	0.26237025849269	4.50652107315689	6.58991434949375e-06	0.000383586088276237	NA	NA
Ranbp6	156.769822137181	-1.14881361984275	0.255184290974306	-4.50189788507953	6.73493402028901e-06	0.000390716272628539	240614	RAN binding protein 6
Arpc4	598.708302436762	-0.933390269210881	0.207560200072316	-4.49696169538129	6.89314006159459e-06	0.000398561358361399	68089	actin related protein 43526 complex, subunit 4
Gli2	74.0847898532561	1.73512705629031	0.38694220467593	4.48420212456148	7.31872643000974e-06	0.00042176288589684	14633	GLI-Kruppel family member GLI2
Tuba1a	3274.15509041526	-0.696578297394261	0.155429439878591	-4.48163679891255	7.40727280453162e-06	0.000425452165786111	22142	tubulin, alpha 1A
Platr4	51.1616508007972	1.93024474243128	0.431767395841891	4.47056623779465	7.8012777419983e-06	0.000446603840635982	78706	pluripotency associated transcript 4
Mybl1	82.387846421344	1.50048534373319	0.335737454940403	4.46922236900719	7.85044833299057e-06	0.000447940384158074	17864	myeloblastosis oncogene-like 1
Map4k3	173.07798525475	1.10742867898218	0.247843441777142	4.46825895832244	7.88588059939029e-06	0.000448486835662374	225028	mitogen-activated protein kinase kinase kinase kinase 3
Pipox	134.707277772454	-1.31951333710969	0.295448869450469	-4.46613094023331	7.96468733705443e-06	0.000450017806347056	19193	pipecolic acid oxidase
Tmem50b	85.1329877455163	1.804850620349	0.404063043184508	4.46675500467595	7.94149872131779e-06	0.000450017806347056	77975	transmembrane protein 50B
Prmt7	821.380880043143	-0.775581799079983	0.173718762355098	-4.46458280363879	8.02249186498066e-06	0.00045034998022639	214572	protein arginine N-methyltransferase 7
L1VL2:L1:LINE	6648.04509144922	7.23015068699552	1.6194300162374	4.46462682209271	8.0208427730132e-06	0.00045034998022639	NA	NA
Unc119b	274.431238506956	-0.984577138843871	0.220891294925413	-4.45729262068172	8.30012679926213e-06	0.00046398236146855	106840	unc-119 lipid binding chaperone B
MMERVK9E_I-int:ERVK:LTR	149.040917167928	1.54496847204583	0.346653445749518	4.45680979372749	8.31883514451279e-06	0.00046398236146855	NA	NA
Snrpg	988.362485197813	-0.894968891757372	0.201118459384297	-4.44995896695523	8.58866973831998e-06	0.000477497004105443	68011	small nuclear ribonucleoprotein polypeptide G
Hist1h4i	842.857602949312	-1.23405925538485	0.277836908737082	-4.4416678151017	8.92642903587597e-06	0.000494605300221881	319158	histone cluster 1 H4i
Wdr75	1090.9708755951	0.715372395638046	0.161082968900346	4.44101819405012	8.95342236075582e-06	0.000494605300221881	73674	WD repeat domain 75
Sycp3	65.413696013463	1.69313246095206	0.381554245442966	4.43746198915022	9.10257895231683e-06	0.000501248680974247	20962	synaptonemal complex protein 3
Paip2b	455.861668566092	-0.867872140336413	0.196439956044853	-4.41800211021352	9.96174486044292e-06	0.000546824134016592	232164	poly(A) binding protein interacting protein 2B
Nifk	769.943805485635	0.889826130589426	0.201515030447685	4.41568119565371	1.00692393493955e-05	0.000550153629838605	67949	nucleolar protein interacting with the FHA domain of MKI67
Zfp931	54.8000674048283	2.50394252164613	0.567102648156646	4.41532503821863	1.00858327158236e-05	0.000550153629838605	353208	zinc finger protein 931
Kifap3	349.750166479817	0.963175681100244	0.218454020959187	4.40905448602474	1.0382290442021e-05	0.000564549247671773	16579	kinesin-associated protein 3
Adam23	233.008097369642	1.03704484030194	0.235414691092078	4.4051831918014	1.05694518436767e-05	0.000572930349001302	23792	a disintegrin and metallopeptidase domain 23
Sec13	957.638207348836	-0.744848869916699	0.169197157711633	-4.40225403305039	1.07132013489482e-05	0.000578913366351576	110379	SEC13 homolog, nuclear pore and COPII coat complex component
Rftn1	1572.6088949603	10.3316144568862	2.34789457081253	4.4003740991278	1.08064412530014e-05	0.000582138291846468	76438	raftlin lipid raft linker 1
Hist1h2be	937.489126841014	-0.882291463089195	0.20064538731549	-4.39726761174878	1.0962215332963e-05	0.00058870150825256	319179	histone cluster 1 H2be
Kbtbd7	61.3751459503691	1.66662168230378	0.379258388429571	4.39442272906581	1.11067500642823e-05	0.000594622489552593	211255	kelch repeat and BTB (POZ) domain containing 7
RLTR22_Mur:ERVK:LTR	77.7255023412547	2.45059541989559	0.558007503299221	4.3916890102847	1.12473499040025e-05	0.000600297019799469	NA	NA
Hist1h3f	2859.64385656462	-0.983503910453427	0.22405860692978	-4.38949399860215	1.13614713690396e-05	0.000604527860022578	260423	histone cluster 1 H3f
Ndufb7	380.16019736626	-0.885749994224834	0.201848441606988	-4.38819337505438	1.14296131017367e-05	0.000606293788571024	66916	NADH dehydrogenase (ubiquinone) 1 beta subcomplex, 7
Zc3h13	39.9931243353342	2.27495231803835	0.518731093391775	4.38561009166299	1.15661141223335e-05	0.000611664071847549	67302	zinc finger CCCH type containing 13
Brms1	124.013835215059	-1.42025493880106	0.324383014139755	-4.3783270914092	1.19593768723568e-05	0.000630539061482981	107392	breast cancer metastasis-suppressor 1
Rplp1	5442.62653628406	-0.971249075648717	0.222147388345815	-4.37209315347333	1.23060994596824e-05	0.000646121159316215	56040	ribosomal protein, large, P1
Xpo7	306.131379164153	1.05516441854364	0.24136360377749	4.371679913747	1.23294191014451e-05	0.000646121159316215	65246	exportin 7
Phb	2718.94646919325	-0.705685550444008	0.161567762729834	-4.3677373414152	1.25540340430947e-05	0.000655910465396144	18673	prohibitin
Hist1h4m	244.573909208394	-1.41827899724145	0.325277096446152	-4.36021783499976	1.29933030602835e-05	0.000676822326978013	100041230	histone cluster 1 H4m
Ctu2	106.894306930748	-1.41189817869356	0.324002474633355	-4.35767714518627	1.3145009609918e-05	0.000682674660759394	66965	cytosolic thiouridylase subunit 2
Gm14403	91.7469694351974	1.46595906381245	0.337167187221906	4.3478698976945	1.37466104171858e-05	0.000711787177004494	433520	predicted gene 14403
Dst	110.018073530403	1.25186292554054	0.28870989937063	4.3360581963747	1.45060553140915e-05	0.000748875105589975	13518	dystonin
Rnf2	922.825555474333	0.935963127808985	0.215975595639338	4.33365225843371	1.46655767645486e-05	0.000750410308430264	19821	ring finger protein 2
Smg7	245.278690504053	1.01639428129838	0.234520301335908	4.33392877080853	1.46471583777931e-05	0.000750410308430264	226517	Smg-7 homolog, nonsense mediated mRNA decay factor (C. elegans)
Sssca1	269.676094094942	-1.3032271125881	0.30063888650779	-4.33485876603102	1.45853734562639e-05	0.000750410308430264	56390	Sjogren syndrome/scleroderma autoantigen 1
Strap	1494.50630926051	-0.728788375257735	0.168426578190063	-4.32703901658161	1.51127199480018e-05	0.000771015412405999	20901	serine/threonine kinase receptor associated protein
Mterf4	132.947977102896	1.39789169792148	0.323426480277882	4.32213125134477	1.54529212044856e-05	0.000786059739627589	69821	mitochondrial transcription termination factor 4
Myo5c	41.3596016722429	2.09548663217143	0.485748521866227	4.31393311115112	1.60375487572408e-05	0.000813413218547074	208943	myosin VC
Zfp600	134.524802345235	1.48202382280889	0.344221601661265	4.30543526512112	1.66657721997475e-05	0.000842811908387232	667666	zinc finger protein 600
Rpl7l1	1835.98944267183	-0.671665593262524	0.156075907871092	-4.30345466141561	1.68155271883646e-05	0.000847913182003987	66229	ribosomal protein L7-like 1
Mpped1	15.6193003570148	6.56824724212599	1.52700730821246	4.30138559704399	1.69733399623062e-05	0.000853390014452649	223726	metallophosphoesterase domain containing 1
Sgol2a	315.726219169356	0.943904879312238	0.219496544780613	4.30031771231603	1.70553414476485e-05	0.000855034545522864	NA	NA
Hist1h1b	3474.85797541628	-0.846601361822645	0.197097950007143	-4.29533316704697	1.74431173946276e-05	0.000869449179101182	56702	histone cluster 1 H1b
Rcl1	416.057203302465	-0.844086740417856	0.196495999532719	-4.29569427583844	1.74147447850029e-05	0.000869449179101182	59028	RNA terminal phosphate cyclase-like 1
Gm13051	245.046443089004	1.4538417087885	0.338647245403212	4.29308588368251	1.76206807087379e-05	0.000875783173563806	NA	NA
Cog2	222.564902245315	-1.13045577015005	0.2635389653274	-4.28952040828446	1.79059359837421e-05	0.000887418187354257	76332	component of oligomeric golgi complex 2
Tbl3	513.787656131177	-0.815234156214581	0.190394139930007	-4.28182378152121	1.85367755446614e-05	0.000916065266660103	213773	transducin (beta)-like 3
Ptges	39.3651809168895	2.19818825327723	0.514028220209525	4.27639605541738	1.89943180956386e-05	0.000936009777519736	64292	prostaglandin E synthase
Sumo1	1336.82218093518	0.835160896187989	0.195509551730433	4.27171403543241	1.93976223896811e-05	0.000953176084904838	22218	small ubiquitin-like modifier 1
Creb1	237.471022785127	0.959846752883159	0.224893344783987	4.2680087034372	1.9722563467828e-05	0.000966405609923571	12912	cAMP responsive element binding protein 1
Hist1h2ag	280.493421070551	-1.36767843735915	0.32095689577133	-4.26125269585598	2.03284219982267e-05	0.000993286783045749	319167	histone cluster 1 H2ag
Fus	477.593238947872	1.31542585843452	0.309124634625772	4.25532523484252	2.08745360240974e-05	0.00101710590414043	233908	fused in sarcoma
Chchd4	569.552023009758	-0.800090218476798	0.18805781131806	-4.25449074871777	2.09525321789968e-05	0.00101804656352067	72170	coiled-coil-helix-coiled-coil-helix domain containing 4
Hist1h2ab	443.307824765779	-1.06266205135619	0.249901928195829	-4.2523163347642	2.11570716378169e-05	0.00102209856384999	319172	histone cluster 1 H2ab
Rbm4	227.913969975592	-1.02686640699597	0.241511637641759	-4.25182992017615	2.12030864098513e-05	0.00102209856384999	19653	RNA binding motif protein 4
Tpr	554.466608906853	0.768202785431693	0.180680115871873	4.25172843024106	2.12126993535108e-05	0.00102209856384999	108989	translocated promoter region, nuclear basket protein
Scrt2	23.8429559114359	4.34013140647585	1.02103933182297	4.25069952861359	2.13103895939699e-05	0.00102396126841275	545474	scratch family zinc finger 2
Dnmt3l	286.533007990321	-1.14171032587067	0.268841161277348	-4.24678393905923	2.16860903048478e-05	0.00103656247554525	54427	DNA (cytosine-5-)-methyltransferase 3-like
Kdelr3	128.29075397279	1.1934185022896	0.281068395811026	4.24600744899112	2.17613398614295e-05	0.00103656247554525	105785	KDEL (Lys-Asp-Glu-Leu) endoplasmic reticulum protein retention receptor 3
Mzt1	352.791495033322	0.979270405531974	0.230645496435408	4.24578160279065	2.17832732054901e-05	0.00103656247554525	76789	mitotic spindle organizing protein 1
Wsb2	275.864646358518	-1.01594672586541	0.239300257560343	-4.24548947929664	2.18116743672326e-05	0.00103656247554525	59043	WD repeat and SOCS box-containing 2
Dhodh	258.154024305518	-0.962468877992472	0.226815477256896	-4.24340036064806	2.20158148173706e-05	0.00104340525634456	56749	dihydroorotate dehydrogenase
Nme2	2691.05061574748	-0.764947162372932	0.180354093367	-4.24136291055147	2.22166571624983e-05	0.00105005486414358	18103	NME/NM23 nucleoside diphosphate kinase 2
Mirg	11.643678206084	-4.8915750354851	1.15407624550581	-4.23851981576938	2.24998326244864e-05	0.00105919910832578	100040724	miRNA containing gene
Pgk1	4962.59043183677	-0.738644323049851	0.174282699253177	-4.23819648315658	2.25322536015343e-05	0.00105919910832578	18655	phosphoglycerate kinase 1
Hist1h2af	168.449036142312	-1.18776590508777	0.280445603416274	-4.23528089090679	2.28266187005057e-05	0.00107013656210533	319173	histone cluster 1 H2af
Snhg9	24.339281718303	-3.21178190544986	0.758572206818639	-4.23398310217519	2.29588203177921e-05	0.00107343314617904	73474	small nucleolar RNA host gene 9
Exoc5	188.781580329962	1.07116253907444	0.253121161859338	4.23181740794038	2.31810566109865e-05	0.00108091023648971	105504	exocyst complex component 5
Npm3	511.982527094544	-0.796378124999766	0.188237687072056	-4.23070500592646	2.32960018727092e-05	0.00108335777073462	18150	nucleoplasmin 3
Trim6	706.358800739924	0.711293380588943	0.168346326251176	4.2251791080233	2.38750811609527e-05	0.00110731860379114	94088	tripartite motif-containing 6
2310036O22Rik	308.956158916874	-0.870036930900608	0.206065346848812	-4.22214090920849	2.41992740231466e-05	0.0011113670836447	NA	NA
Mien1	118.526898883466	-1.23679385250362	0.292933025438409	-4.22210452594961	2.42031815808645e-05	0.0011113670836447	103742	migration and invasion enhancer 1
Ndufa4	993.235567757495	-0.781292859770985	0.185054515583723	-4.22196052501895	2.42186531544849e-05	0.0011113670836447	17992	NADH dehydrogenase (ubiquinone) 1 alpha subcomplex, 4
Prdx5	195.604360734534	-1.19043909455497	0.281873983307023	-4.22330248641047	2.40748357715831e-05	0.0011113670836447	54683	peroxiredoxin 5
Zfp951	61.1714607675773	1.91066973126295	0.452847111079386	4.21923798234854	2.45129419600104e-05	0.00112190367081356	626391	zinc finger protein 951
Uchl5	251.140081349799	0.954834025219923	0.226373161386319	4.21796479482142	2.46517296175933e-05	0.00112528658407046	56207	ubiquitin carboxyl-terminal esterase L5
ID4:ID:SINE	15778.1305855465	6.65554316520585	1.57837924522144	4.21669455256432	2.4790940953601e-05	0.00112867102829701	NA	NA
L1MA5:L1:LINE	61.747542703415	2.5677551853858	0.609073699688498	4.21583658381414	2.48853922620577e-05	0.00113000527271637	NA	NA
Get4	465.398813059868	-1.12956039550689	0.268135912229206	-4.21264121659811	2.52401813864855e-05	0.00113718489955838	67604	golgi to ER traffic protein 4
Raly	1422.90574862381	-0.690118850239791	0.163808787669027	-4.21295377409278	2.52052662284944e-05	0.00113718489955838	19383	hnRNP-associated with lethal yellow
RLTR24:ERV1:LTR	90.3503255205312	1.84348478245406	0.437574041413727	4.21296651076028	2.52038444161113e-05	0.00113718489955838	NA	NA
Btg2	136.905959463927	1.23693098037712	0.293792250513676	4.21022330648419	2.55118399545065e-05	0.00114644656956184	12227	B cell translocation gene 2 anti-proliferative
Hist1h2ak	935.254643025607	-0.977233297722379	0.232154166501244	-4.20941528834092	2.56032412484819e-05	0.0011475809371994	319169	histone cluster 1 H2ak
Raf1	391.282049071233	-0.922025524180833	0.219101482040982	-4.20821217452272	2.57399122713157e-05	0.00115073329448001	110157	v-raf-leukemia viral oncogene 1
Rps15	4144.73852941774	-0.8564530254038	0.203704908827868	-4.20438088768646	2.61797759670453e-05	0.00116738918746624	20054	ribosomal protein S15
Lrrn2	74.0222668972746	5.78647518255242	1.37701278904582	4.20219421967902	2.64340184131484e-05	0.00117570380357557	16980	leucine rich repeat protein 2 neuronal
Abhd4	72.9444220215526	1.57790409111736	0.376504732842483	4.19092763908894	2.77816259659714e-05	0.00123248103326276	105501	abhydrolase domain containing 4
Tk1	294.851770348338	-1.01549408897484	0.242695584044969	-4.18422977480581	2.86134584777831e-05	0.0012661455376419	21877	thymidine kinase 1
Prune	227.295223189716	-0.939935307681326	0.224974312483712	-4.17796724125728	2.94126004319931e-05	0.00129490093170902	NA	NA
Zfp318	68.4675943707785	1.67295828822101	0.40038942109249	4.17832789801546	2.93660082780619e-05	0.00129490093170902	57908	zinc finger protein 318
Trip12	2035.24236722563	0.63399336743524	0.151888208782081	4.17407889999448	2.99194062226573e-05	0.00131387853250181	14897	thyroid hormone receptor interactor 12
Sf3b5	389.87085513192	-1.15713164068075	0.277332648967118	-4.17235996190965	3.01460881252395e-05	0.00132049001166769	66125	splicing factor 3b, subunit 5
Dmd	242.625113558623	0.951366486563938	0.228095118477271	4.17091997810001	3.03372388923019e-05	0.00132551573255886	13405	dystrophin, muscular dystrophy
1810009A15Rik	279.764511944414	-0.939342474512457	0.225337967180711	-4.16859389593742	3.06484501042487e-05	0.00133193080880178	66276	RIKEN cDNA 1810009A15 gene
Cald1	148.967158476477	1.06083105414361	0.254470340212423	4.16878074379146	3.0623339715981e-05	0.00133193080880178	109624	caldesmon 1
Hist1h2bc	1488.12238663371	-0.822589670592547	0.197353455872092	-4.16810370488612	3.07144196656701e-05	0.00133193080880178	68024	histone cluster 1 H2bc
Cbx1	500.133964749379	-0.82127372120517	0.197153078657968	-4.16566521200493	3.10446004683074e-05	0.00134289186963406	12412	chromobox 1
Dhps	132.343280620268	-1.16926511055525	0.280791354348209	-4.16417775137492	3.12476613063303e-05	0.00134831326621792	330817	deoxyhypusine synthase
Cog3	137.861869005296	1.08801827335087	0.261325116833629	4.1634661318971	3.13452538425681e-05	0.001349168171596	338337	component of oligomeric golgi complex 3
Mcts2	129.955861365348	-1.20476992976659	0.289642205402571	-4.15951096661516	3.18929708586852e-05	0.00136934522899692	66405	malignant T cell amplified sequence 2
Hist1h1a	8700.8242043607	-0.672092520979769	0.161714439497118	-4.15604520579467	3.23803782135881e-05	0.00138683960615531	80838	histone cluster 1 H1a
Rqcd1	447.968301292601	0.784398301477636	0.188852303136568	4.15350137885477	3.27426238919415e-05	0.00139890037938329	NA	NA
LTRIS2:ERV1:LTR	143.815502372262	-1.18325950168135	0.284940901441424	-4.15264883242672	3.28648870396865e-05	0.00140067403093465	NA	NA
Sox4	62.6026511973994	-1.61397561621939	0.389047925789213	-4.14852646481874	3.34622168706756e-05	0.00142263630842828	20677	SRY (sex determining region Y)-box 4
Clu	25.5082360360018	2.47960386858962	0.598785070446912	4.14105827110707	3.45707113865478e-05	0.00145903542508773	12759	clusterin
Rnaseh2c	84.0013917517546	-1.57917450392073	0.381269426295409	-4.1418860129036	3.44461535819948e-05	0.00145903542508773	68209	ribonuclease H2, subunit C
Rps20	2636.59979079806	-0.665094647845316	0.160593444148852	-4.14148068976494	3.45070928747424e-05	0.00145903542508773	67427	ribosomal protein S20
Ddx49	268.820647947098	-0.954923698767647	0.230630941804778	-4.14048388865342	3.46573951895984e-05	0.00145914363339508	234374	DEAD (Asp-Glu-Ala-Asp) box polypeptide 49
Slc33a1	59.6949068118883	1.64769361243465	0.398069305412141	4.13921292104829	3.48499395148254e-05	0.00146369745962267	11416	solute carrier family 33 (acetyl-CoA transporter), member 1
Tug1	268.249007531658	1.35746755330599	0.328574776256917	4.13138089530209	3.60590512780911e-05	0.00151082198905741	544752	taurine upregulated gene 1
Rbm26	296.556583824206	0.865592810218019	0.209635303957592	4.129041215277	3.64279106133427e-05	0.00152259888553986	74213	RNA binding motif protein 26
Atrx	408.386881703224	1.00075243907602	0.242543784927236	4.12606919355303	3.69016283069017e-05	0.00153869145339307	22589	ATRX, chromatin remodeler
Trmt1l	154.40548817804	1.11754912185632	0.271109223206887	4.12213612151255	3.75375268127276e-05	0.00156145309374958	98685	tRNA methyltransferase 1 like
Nop2	704.754482608209	-0.766044307341246	0.185940650230795	-4.11983235720865	3.79148158716065e-05	0.00157337415337054	110109	NOP2 nucleolar protein
Lbhd1	278.17092298959	-0.930768617709537	0.226049868718318	-4.11753664351548	3.82943655437553e-05	0.00158533189671117	102308570	LBH domain containing 1
Tpi1	2004.4786987834	-0.784479449748858	0.190563268833591	-4.11663514459285	3.84443940300206e-05	0.00158775347343985	21991	triosephosphate isomerase 1
Tgif1	437.618112014836	0.807697413799831	0.196303226386064	4.11453967756676	3.87952825986838e-05	0.00159843936331774	21815	TGFB-induced factor homeobox 1
Kmt2a	67.8560754257371	2.31995488013488	0.564334175565121	4.11095939353964	3.94018497664181e-05	0.00161958409016182	214162	lysine (K)-specific methyltransferase 2A
Lx5c:L1:LINE	6556.95648090887	6.14447575346881	1.49498435305259	4.11006024305372	3.95555907700024e-05	0.00162205975767485	NA	NA
Rpl11	3068.77179782269	-0.615441193373426	0.14987536558244	-4.10635324212035	4.01954640471876e-05	0.00164441160227008	67025	ribosomal protein L11
Prdx2	1273.02491038201	-0.666847653093948	0.162444240172953	-4.1050864738815	4.04163665527267e-05	0.00164955833934964	21672	peroxiredoxin 2
Lnpep	166.632182789023	1.11409407314381	0.271739850017148	4.09985533249358	4.13408480085737e-05	0.00168332945905333	240028	leucyl/cystinyl aminopeptidase
Stmn3	61.0131301581136	1.50723819775975	0.367866481596754	4.0972425408737	4.18100771584945e-05	0.00169844870817622	20262	stathmin-like 3
Tead1	69.9624843819816	1.49099185763224	0.363950584795225	4.09668762717099	4.19103821330064e-05	0.00169854553382974	21676	TEA domain family member 1
Mthfd2	309.400802022213	-1.12310771650161	0.274264272304377	-4.09498367054966	4.22198144099331e-05	0.00170709767075688	17768	methylenetetrahydrofolate dehydrogenase (NAD+ dependent), methenyltetrahydrofolate cyclohydrolase
Smagp	72.4673465527548	-1.55054720790233	0.378746685307986	-4.0938898426041	4.24195905090612e-05	0.00171118655109343	207818	small cell adhesion glycoprotein
Ndufs8	280.873330531207	-0.861484722431566	0.210495362939219	-4.09265415827864	4.26463539353646e-05	0.0017163425878488	225887	NADH dehydrogenase (ubiquinone) Fe-S protein 8
Pdpn	46.0307013089818	-1.83730426487799	0.449202030024663	-4.09015129512464	4.31091888875123e-05	0.00173095368158053	14726	podoplanin
Ccar2	129.731034359963	1.12785894534407	0.27584539459123	4.08873581890111	4.3373047194514e-05	0.0017335227572259	219158	cell cycle activator and apoptosis regulator 2
RLTR20B3:ERVK:LTR	46.8843939326571	2.70835486093414	0.662367071855142	4.08890323208345	4.33417600814011e-05	0.0017335227572259	NA	NA
Cdk4	2551.99150021333	-0.677808142756661	0.166243858433048	-4.0771920788258	4.55828359721097e-05	0.00181765487993613	12567	cyclin-dependent kinase 4
Nkx6-3	22.5583805961558	2.50126038446701	0.614107871019024	4.07299841364437	4.64117406010395e-05	0.00184646342308631	74561	NK6 homeobox 3
Oaz1	832.110962861484	-0.85795539420183	0.210701631108972	-4.0718972591062	4.66317485136771e-05	0.00185097096045364	18245	ornithine decarboxylase antizyme 1
1700019D03Rik	86.7580636789505	1.31162644076275	0.322716401533824	4.06433151376498	4.81703202601562e-05	0.00190674051866448	67080	RIKEN cDNA 1700019D03 gene
Hist1h4h	2077.02176241573	-1.00702941241157	0.247797912343709	-4.06391402932713	4.82566060010207e-05	0.00190674051866448	69386	histone cluster 1 H4h
Mff	392.119697156006	0.87409905262833	0.215261731005515	4.06063376218941	4.89396890297407e-05	0.00192933601343155	75734	mitochondrial fission factor
Oaz1-ps	833.503714983538	-0.854751429722076	0.210827532344831	-4.05426853037409	5.02914197409197e-05	0.00197365377109953	100041965	ornithine decarboxylase antizyme 1 pseudogene
Tspan6	53.2114908375565	1.58782961131731	0.39163317070411	4.05437978724473	5.02674921214113e-05	0.00197365377109953	56496	tetraspanin 6
Stx3	134.498383397965	-1.10794205308769	0.273357128776308	-4.05309368754139	5.05447487830541e-05	0.00197911786092744	20908	syntaxin 3
Tmem134	85.9330867674484	-1.34868252590722	0.333539240218195	-4.04354979349637	5.26479686820837e-05	0.00205682807378249	66990	transmembrane protein 134
Eif5b	241.826873057913	1.01995094918573	0.252283824589392	4.04287096426325	5.28006814366032e-05	0.00205815869707712	226982	eukaryotic translation initiation factor 5B
Slc7a6os	173.557543514796	-1.01744079989864	0.25194407019685	-4.03835978002456	5.38262532557041e-05	0.00209343091698081	66432	solute carrier family 7 member 6 opposite strand
Mdk	336.745743743206	-0.921533181779862	0.228337405124325	-4.03583977525761	5.44073380775703e-05	0.00211129683734572	17242	midkine
Fn1	456.617343439212	0.894453272643818	0.22184447511652	4.03189338915933	5.53292867593616e-05	0.00214228082171403	14268	fibronectin 1
Cdc42ep1	172.533573861392	5.83721119542457	1.4483215435794	4.0303282246278	5.56990210238838e-05	0.00215179336008973	104445	CDC42 effector protein (Rho GTPase binding) 1
Dyrk3	441.419135825655	0.784692374600509	0.194904744283728	4.02603013838499	5.67264214471799e-05	0.0021866144587173	226419	dual-specificity tyrosine-(Y)-phosphorylation regulated kinase 3
Hist2h3b	667.826019012036	-0.933195886440751	0.231824956268977	-4.02543324696243	5.68705119431577e-05	0.00218730798262974	319154	histone cluster 2 H3b
Ddx59	101.315681135119	1.23680126087929	0.30768253085506	4.0197318237151	5.82644253575844e-05	0.00223596177489526	67997	DEAD (Asp-Glu-Ala-Asp) box polypeptide 59
Tmem160	144.758261308988	-1.15891105261487	0.288458461044452	-4.01760117702452	5.87935941157634e-05	0.00225128848461817	69094	transmembrane protein 160
Dars	1333.8605499749	0.676236091765659	0.168455524750502	4.01433014896499	5.96148544664089e-05	0.00227770763342363	226414	aspartyl-tRNA synthetase
Kif17	23.3793299532238	3.95156686982694	0.984582598855829	4.0134437419664	5.98392693341645e-05	0.00228125706784707	16559	kinesin family member 17
Cox8a	1176.70043263241	-0.654019336447167	0.163117335758933	-4.00950232177483	6.08468548247455e-05	0.00231458233287289	12868	cytochrome c oxidase subunit VIIIa
Glipr2	346.588845919722	-0.844345424936114	0.21064594992427	-4.00836296752759	6.11410993669958e-05	0.00231561901663735	384009	GLI pathogenesis-related 2
Ybx3	773.254709548046	-0.690005603713698	0.172119688893497	-4.00887085114739	6.10097695755164e-05	0.00231561901663735	56449	Y box protein 3
Asnsd1	485.323020304563	0.865667675393966	0.216252188309972	4.00304700802905	6.25318712988467e-05	0.00235799530336912	70396	asparagine synthetase domain containing 1
Palm3	80.8403744353898	-1.33830789340429	0.334313937645835	-4.00314717007721	6.25053920824989e-05	0.00235799530336912	74337	paralemmin 3
Ftl1	4105.47162271136	-0.748233864430495	0.186949857805128	-4.00232379534856	6.27233779201533e-05	0.00236008614621037	14325	ferritin light polypeptide 1
Ostc	907.508545603866	-0.742383976258466	0.18553230500142	-4.00137310994321	6.29759640191124e-05	0.00236446119453577	66357	oligosaccharyltransferase complex subunit (non-catalytic)
Qdpr	544.378463685537	-0.977033084195114	0.244233541255769	-4.00040501878461	6.32341639251881e-05	0.00236902766187109	110391	quinoid dihydropteridine reductase
Dcaf15	207.325300776813	-1.24322498346232	0.31132252434321	-3.99336664150826	6.51417227260743e-05	0.00242749036276128	212123	DDB1 and CUL4 associated factor 15
Ehd1	424.08167852675	-0.917189758350105	0.229695302450485	-3.99307146713556	6.52228996524047e-05	0.00242749036276128	13660	EH-domain containing 1
Mkrn1	1880.65335343594	-0.642585040620301	0.160944251501058	-3.99259392384125	6.53544332647019e-05	0.00242749036276128	54484	makorin, ring finger protein, 1
Mpnd	132.293294742889	-1.28276101541945	0.321165119125938	-3.99408571799619	6.49443670462699e-05	0.00242749036276128	68047	MPN domain containing
Cox4i1	2789.58412514903	-0.6971646568318	0.174843659106109	-3.98736025313165	6.68125347828337e-05	0.00247634664175862	12857	cytochrome c oxidase subunit 4I1
Usp37	255.52319603888	0.92824236128303	0.233046108811696	3.98308457504889	6.80265328773961e-05	0.00251596639507742	319651	ubiquitin specific peptidase 37
Hist2h2aa2	1104.5854267665	-0.748522588937031	0.188084175832792	-3.97972123716815	6.8996125059951e-05	0.00254639741551045	319192	histone cluster 2 H2aa2
Spin4	25.5136232448244	2.19852261722746	0.552859506413227	3.97663889600227	6.98961803369783e-05	0.00257413831024464	270624	spindlin family, member 4
ERVB4_2-I_MM-int:ERVK:LTR	4516.35221159449	8.52793390454046	2.14601008907741	3.97385545759792	7.07184890805691e-05	0.00259890447371092	NA	NA
Nip7	962.605977416475	-0.694148687695862	0.174751859723116	-3.97219628332253	7.12130021951796e-05	0.00261154489656995	66164	NIP7, nucleolar pre-rRNA processing protein
Hist1h1c	2511.54842255441	-0.936809667517547	0.236073967444425	-3.96828874296817	7.2390590600061e-05	0.00264912908132628	50708	histone cluster 1 H1c
Dennd1b	151.214340847396	1.09672613820368	0.276512664708915	3.96627814266015	7.3003664858731e-05	0.00266594014871484	329260	DENN/MADD domain containing 1B
Pin1	473.045567188875	-0.782583427300996	0.197359070065427	-3.96527723322551	7.33106908807721e-05	0.00267152782356696	23988	protein (peptidyl-prolyl cis/trans isomerase) NIMA-interacting 1
Wnt6	22.3010357588761	2.93681130667714	0.741395394520091	3.96119442929391	7.45757754899857e-05	0.00271193165964212	22420	wingless-type MMTV integration site family, member 6
Usp9x	1306.29686642604	0.630862103383496	0.159317802281784	3.95977156568915	7.50214902168193e-05	0.00272243257175931	22284	ubiquitin specific peptidase 9 X chromosome
Fdft1	355.221310092079	0.856874603555689	0.216498375303023	3.95788006425619	7.56179079991736e-05	0.00273834703998677	14137	farnesyl diphosphate farnesyl transferase 1
Zfp229	322.579625021954	0.959882674105931	0.242967132764586	3.950668813448	7.7933105249173e-05	0.00281630759094199	381067	zinc finger protein 229
Commd4	185.62164815251	-1.03183998054253	0.261669614272278	-3.94329308510714	8.03703356677578e-05	0.00289834478688758	66199	COMM domain containing 4
Gldc	257.082009464043	-0.894569059959219	0.227248758925954	-3.9365190119727	8.26720734816343e-05	0.00297516553239093	104174	glycine decarboxylase
Stag2	600.515225417218	0.733218875845401	0.186329590254268	3.93506407031132	8.31745047043256e-05	0.00298704960372926	20843	stromal antigen 2
D1Pas1	80.2400626035698	1.3686818276759	0.348051771017367	3.93240874389231	8.40989094290052e-05	0.00300779316073304	110957	DNA segment, Chr 1 Pasteur Institute 1
Mvk	127.230840617595	-1.16944154667501	0.297374307643857	-3.93255744230454	8.40468871288027e-05	0.00300779316073304	17855	mevalonate kinase
Hist1h2bh	648.151946608628	-1.13942443326783	0.290107563385749	-3.92759299333664	8.58002497808009e-05	0.00306232743353451	319182	histone cluster 1 H2bh
Slc9a3r2	39.4494477864322	-1.85311179061045	0.471951355136654	-3.9264889706141	8.61948428504016e-05	0.00307009393035537	65962	solute carrier family 9 (sodium/hydrogen exchanger), member 3 regulator 2
Dstn	2963.39030121402	0.780358916373089	0.198945232382139	3.92248111215932	8.76417657923669e-05	0.00311393177561984	56431	destrin
ZP3AR:Satellite:Satellite	108.888992363452	-1.9813428193134	0.505175421165089	-3.92208871671511	8.77846557291653e-05	0.00311393177561984	NA	NA
Pycrl	152.775208136981	-1.07750386843878	0.275779237679776	-3.90712468967638	9.3400960141906e-05	0.00330639398902347	66194	pyrroline-5-carboxylate reductase-like
Uggt1	341.606382277345	0.787143270430547	0.201496890336338	3.9064785025548	9.36509708983019e-05	0.00330849234460681	320011	UDP-glucose glycoprotein glucosyltransferase 1
Kbtbd11	77.6371925688307	1.29230700232287	0.331130065784829	3.90271719742483	9.51188170817771e-05	0.00334671602657304	74901	kelch repeat and BTB (POZ) domain containing 11
Liph	163.142962873667	-1.02890056307177	0.263607691519481	-3.9031507659773	9.4948516138603e-05	0.00334671602657304	239759	lipase, member H
Selt	664.957599966479	0.84286316935481	0.21617265006294	3.89902778686113	9.65796921178282e-05	0.00338696252975694	NA	NA
Use1	235.250190611825	-1.20706821647784	0.309596475522398	-3.89884353315422	9.66532025959694e-05	0.00338696252975694	67023	unconventional SNARE in the ER 1 homolog (S. cerevisiae)
Haus2	358.913131966674	0.806388833700287	0.206975738349002	3.89605487161281	9.77722470198683e-05	0.00341926894517467	66296	HAUS augmin-like complex, subunit 2
Atp5l	660.379278334238	-0.809588149340413	0.20785997836455	-3.89487267202799	9.82503268801173e-05	0.00342907478885818	27425	ATP synthase, H+ transporting, mitochondrial F0 complex, subunit G
Stmn2	1167.89233693293	0.650784767537874	0.167130901934933	3.89386259514853	9.86605481189165e-05	0.00343647764592515	20257	stathmin-like 2
Smarcd3	74.2030513003124	1.35783744713811	0.348820633563142	3.89265231608588	9.91542067385009e-05	0.00344675124265739	66993	SWI/SNF related, matrix associated, actin dependent regulator of chromatin, subfamily d, member 3	member	3
Arl14epl	43.2005892406405	1.77302037767762	0.455713674314441	3.8906455469981	9.99778865576296e-05	0.00346843284045729	381142	ADP-ribosylation factor-like 14 effector protein-like
Sec61a1	549.301190352076	-0.842380043980946	0.216629410078433	-3.88857654958279	0.000100833868107029	0.00349114625984936	53421	Sec61 alpha 1 subunit (S. cerevisiae)
Arid2	242.004738945836	1.45670911168815	0.374962259210518	3.88494862057649	0.00010235153152958	0.00353663280062171	77044	AT rich interactive domain 2 (ARID, RFX-like)
9030617O03Rik	42.5639085547558	1.71570122690164	0.441855078955638	3.88295010879323	0.000103196748201382	0.00354465503822015	NA	NA
Mbd3	271.931449211286	-1.21398107671804	0.312621096109699	-3.88323466274346	0.000103076002873058	0.00354465503822015	17192	methyl-CpG binding domain protein 3
RMER10B:ERVL:LTR	293.219860336261	2.82725348496837	0.727963615426596	3.88378405878371	0.000102843253739831	0.00354465503822015	NA	NA
Exosc5	394.351635432172	-0.932386389338717	0.240282540147333	-3.88037511492517	0.000104295486641914	0.00356222421805575	27998	exosome component 5
Rpl8	8274.75024125653	-0.613245809782852	0.15802160536045	-3.88077192599093	0.000104125452567062	0.00356222421805575	26961	ribosomal protein L8
Smap1	116.858765456051	1.16254564695501	0.299601395277743	3.88030785329715	0.000104324334300261	0.00356222421805575	98366	small ArfGAP 1
Golt1b	488.436016541344	-0.715417620610262	0.184857034982275	-3.87011303453429	0.000108784902972329	0.00370723561288411	66964	golgi transport 1B
Nhp2	1048.96908085541	-0.693693768338158	0.179412963610563	-3.86646401897637	0.000110424746834594	0.00375574050704482	52530	NHP2 ribonucleoprotein
Polr3d	70.9533095514446	1.32405835550704	0.342739919067361	3.86315769435311	0.000111930699927717	0.00379951060850524	67065	polymerase (RNA) III (DNA directed) polypeptide D
Aida	222.599770836213	0.948343681436491	0.245667839018855	3.86026793423174	0.000113262763546607	0.00382973858962854	108909	axin interactor, dorsalization associated
Pcmtd1	163.904965026751	1.03055071252194	0.266961251072041	3.86030073047509	0.000113247562255878	0.00382973858962854	319263	protein-L-isoaspartate (D-aspartate) O-methyltransferase domain containing 1
Zdbf2	381.504447044301	0.746468382682055	0.193471620858289	3.85828360444045	0.00011418610395541	0.00385344778056526	73884	zinc finger, DBF-type containing 2
Atp6v1h	330.817670968211	0.839357932891514	0.217769078323739	3.85434855743711	0.000116038183052939	0.00390834625871122	108664	ATPase, H+ transporting, lysosomal V1 subunit H
Hist1h3e	2065.31015874643	-0.891262371046378	0.231275914318016	-3.8536757001892	0.000116357694351749	0.0039115127252431	319151	histone cluster 1 H3e
Xpo4	157.409849899259	1.13366685132056	0.294231720511295	3.85297291995082	0.00011669230055562	0.00391517339543092	57258	exportin 4
Uqcr10	553.663708761841	-0.729982217333815	0.189661652404676	-3.84886564088491	0.000118666069286557	0.00397370972556877	66152	ubiquinol-cytochrome c reductase, complex III subunit X
Alpk3	44.2702319214118	1.75049721445468	0.454934692539831	3.84779891083249	0.000119183816516917	0.00397650851868003	116904	alpha-kinase 3
Dph3	282.60081431654	-0.875329604074969	0.227491353209194	-3.84774890002101	0.00011920814191823	0.00397650851868003	105638	diphthamine biosynthesis 3
3110082I17Rik	156.332559322463	-1.04320893421236	0.271328550414148	-3.84481814619227	0.000120641872810563	0.00401661022221117	73212	RIKEN cDNA 3110082I17 gene
Uba1y	13.2620045175912	-3.42235507788771	0.890596703881678	-3.84276638681833	0.000121655256080152	0.0040425901761807	22202	ubiquitin-activating enzyme, Chr Y
Twsg1	84.518343822819	1.40016965960797	0.364677715992296	3.83947139681425	0.000123299492529797	0.00408939387652363	65960	twisted gastrulation BMP signaling modulator 1
Cobl	227.68701732345	0.916501701604134	0.238746680822507	3.83880395089343	0.000123635097072797	0.00409269922485635	12808	cordon-bleu WH2 repeat
Gins2	281.227149866291	-0.848859825090334	0.221231436589295	-3.83697650829886	0.000124558382023029	0.00411540894204087	272551	GINS complex subunit 2 (Psf2 homolog)
Ahctf1	809.705378539935	0.657524054097237	0.171578451779857	3.83220647625887	0.000126999079827807	0.00418807231690713	226747	AT hook containing transcription factor 1
Wdr4	138.821577386946	-1.13229875114603	0.295775688654088	-3.82823468790994	0.000129065658691603	0.00424814595002762	57773	WD repeat domain 4
Mtmr14	186.67340971197	-1.11448868695681	0.291486648249914	-3.82346393444847	0.000131589847213879	0.00432302554881051	97287	myotubularin related protein 14
Atg14	139.971492375746	1.02253829631165	0.267618652072683	3.82087828479884	0.000132977270829385	0.00435376235342497	100504663	autophagy related 14
Sccpdh	126.242983198102	1.03548960858704	0.271014867085846	3.82078525699126	0.0001330274442128	0.00435376235342497	109232	saccharopine dehydrogenase (putative)
Gcdh	177.459445054146	-0.937215761252383	0.245431940477777	-3.81863810972575	0.000134190450143223	0.00438355470467861	270076	glutaryl-Coenzyme A dehydrogenase
Foxn2	156.578614148205	0.952950373595684	0.249641082221126	3.81728185568265	0.000134929996931652	0.00439117397143797	14236	forkhead box N2
Pmaip1	62.7633608921604	1.46297644389276	0.383219471541654	3.81759423133525	0.000134759323179538	0.00439117397143797	58801	phorbol-12-myristate-13-acetate-induced protein 1
Tdh	1210.46998965384	0.801793328847287	0.210190889141247	3.81459601851956	0.000136405893264643	0.00443089255537172	58865	L-threonine dehydrogenase
Mrpl43	201.696810627854	-0.913185671161759	0.2396643317941	-3.81026940607205	0.0001388154378992	0.00450073380523274	94067	mitochondrial ribosomal protein L43
1700007G11Rik	192.219169612214	8.91469005350658	2.34237589178749	3.80583239639805	0.000141328067415404	0.00456513344020036	75784	RIKEN cDNA 1700007G11 gene
Ndc80	290.225997015873	0.904769616076075	0.237719190020195	3.80604366016564	0.000141207466213534	0.00456513344020036	67052	NDC80 kinetochore complex component
Chmp1a	291.946389393646	-1.01547589874232	0.266919639698996	-3.80442555627406	0.000142133647964328	0.00457739048502328	234852	charged multivesicular body protein 1A
Mtrf1	128.949267429068	1.28270119145336	0.337175967078715	3.80424857253813	0.00014223529755722	0.00457739048502328	211253	mitochondrial translational release factor 1
Eef1g	6983.48094775118	-0.547201446609406	0.144024263233685	-3.79936987229401	0.000145064456369609	0.00465117940884886	67160	eukaryotic translation elongation factor 1 gamma
Mrps12	138.356492524306	-1.17254244968024	0.308582317270124	-3.79977200266413	0.000144829271777951	0.00465117940884886	24030	mitochondrial ribosomal protein S12
Inpp5d	211.750652662043	1.00856721047404	0.265528661904562	3.79833650815648	0.000145670466471294	0.004661992456478	16331	inositol polyphosphate-5-phosphatase D
Mitd1	176.814056018915	1.0262479411816	0.270371261121058	3.79569905812623	0.0001472280075486	0.00470316209749175	69028	MIT, microtubule interacting and transport, domain containing 1
Hist1h2bg	1157.38559554328	-1.0399735760663	0.274408202126774	-3.7898778826802	0.000150721363422098	0.0048059058270583	319181	histone cluster 1 H2bg
2210409E12Rik	28.6117961553739	-2.36426232863225	0.62414570266311	-3.78799744762224	0.000151866409344178	0.00483353162657635	72381	transcription elongation factor B (SIII), polypeptide 2 pseudogene
Dohh	392.341941503877	-0.869808220256207	0.229816629948328	-3.78479233836025	0.000153836979012994	0.00487834778420365	102115	deoxyhypusine hydroxylase/monooxygenase
Icam1	191.761420609549	1.0667876110957	0.281851598161951	3.78492659985814	0.000153753951443855	0.00487834778420365	15894	intercellular adhesion molecule 1
MER77:ERVL:LTR	29.9176031895091	3.20518175074048	0.847198098998397	3.78327306745591	0.000154779444490025	0.00489927781774447	NA	NA
RMER4B:ERVK:LTR	169.753180527808	1.33903768900131	0.354059926738398	3.78195211566736	0.000155603298789012	0.00491638400873262	NA	NA
Tmem181b-ps	5.42763513437571	6.39025293019294	1.69131156747938	3.77828251935659	0.000157913673154902	0.00498031013553622	547127	transmembrane protein 181B, pseudogene
AI314180	111.414157832671	1.08320212385148	0.287248047327117	3.7709642726237	0.000162617956200538	0.00511009251495386	230249	expressed sequence AI314180
Gnb2l1	14225.443527325	-0.632762360631467	0.167789228567456	-3.77117390689403	0.000162481384828064	0.00511009251495386	NA	NA
Ktn1	186.287376668942	0.939498270319313	0.249356168509335	3.76769612693236	0.000164761086429194	0.0051494519012627	16709	kinectin 1
Tecr	273.322752558029	-0.825660849596567	0.219140416834028	-3.7677251030416	0.000164741968741595	0.0051494519012627	106529	trans-2,3-enoyl-CoA reductase
MER63B:hAT-Blackjack:DNA	14.0060557565028	3.69366982922492	0.980156843133409	3.76844772864803	0.000164265873534336	0.0051494519012627	NA	NA
Rps29	2985.1501678622	-0.837148445735376	0.222220062749515	-3.76720461409916	0.000165085692046914	0.00515031729180895	20090	ribosomal protein S29
Stip1	3730.98973755882	-0.600759379085608	0.159653324350431	-3.76289927898383	0.000167954856913802	0.00523042180974293	20867	stress-induced phosphoprotein 1
Kars	1406.48131706794	-0.678435506558861	0.18041278708855	-3.76046242346377	0.000169599550757659	0.00527217528215475	85305	lysyl-tRNA synthetase
L1ME1:L1:LINE	71.7706987255411	1.94181327436975	0.516520022910772	3.75941529512632	0.000170310926808011	0.00528481813311585	NA	NA
Nipbl	226.922748904665	0.854212164741116	0.227348335573821	3.75728356482183	0.000171767818505772	0.00532050817821628	71175	NIPBL cohesin loading factor
Snhg1	302.601905525823	-0.908189507746127	0.241789129787703	-3.75612215711907	0.000172566485879386	0.00533571883077333	83673	small nucleolar RNA host gene 1
Rpl38	2088.83973276562	-0.691998467195363	0.18460376819001	-3.7485608987304	0.000177852155133524	0.00548877502425129	67671	ribosomal protein L38
Trim44	64.4431696624488	1.37484112289552	0.366806047652739	3.74814191776113	0.000178149448786664	0.00548877502425129	80985	tripartite motif-containing 44
Skida1	12.4870553199939	3.16494745651651	0.84485486040487	3.74614339674842	0.000179573968143075	0.00552285470108116	72668	SKI/DACH domain containing 1
Gm13242	235.064341911647	1.10237841019557	0.29443425921885	3.74405618802732	0.00018107313225863	0.00555910540204992	NA	NA
Psmb6	1491.25837625428	-0.650403894004523	0.173776958408106	-3.74275105262853	0.000182016533404836	0.00557819573929381	19175	proteasome (prosome, macropain) subunit, beta type 6
Atp6v1b2	776.399285672351	-0.720806070938591	0.192711264554723	-3.74034217773455	0.000183769906335734	0.00562199787530801	11966	ATPase, H+ transporting, lysosomal V1 subunit B2
Ulk2	36.8237142979024	2.84748239247235	0.761846847500431	3.73760474538255	0.000185781700794161	0.00567353764432309	29869	unc-51 like kinase 2
Eif2d	628.44179474978	0.694385695614388	0.185811418474236	3.73704534046527	0.000186195358331989	0.00567617695189223	16865	eukaryotic translation initiation factor 2D
Cntrob	129.578017041721	1.71124923186648	0.458142594145517	3.73518911739288	0.000187574172221999	0.00570817823046104	216846	centrobin, centrosomal BRCA2 interacting protein
Thoc6	253.943421169532	-0.913021179778476	0.244484501181234	-3.73447468190084	0.000188107412567223	0.00571438034744493	386612	THO complex 6
Lamtor1	439.095967727033	-0.863233469720876	0.23134004146791	-3.73144858211075	0.000190381871474343	0.00577336353600342	66508	late endosomal/lysosomal adaptor, MAPK and MTOR activator 1
Atp5e	380.804532324536	-0.959676733548474	0.257370367865936	-3.7287770985678	0.00019241125246897	0.00582472178940098	67126	ATP synthase, H+ transporting, mitochondrial F1 complex, epsilon subunit
Klf10	397.711630713789	0.720162871217189	0.193250474651509	3.72657750267299	0.000194097408088803	0.00586552899078115	21847	Kruppel-like factor 10
Fibp	69.4854032381759	-1.49491915892285	0.401418812295525	-3.72408844113237	0.00019602220434859	0.00591339331587937	58249	fibroblast growth factor (acidic) intracellular binding protein
Rps9	5537.56912681416	-0.749070785758626	0.201169693620142	-3.7235767091889	0.000196420144047235	0.00591511079625581	76846	ribosomal protein S9
Slc39a10	312.513718404601	0.812133953127555	0.218168776029462	3.72250313682781	0.000197257457446104	0.0059300309477645	227059	solute carrier family 39 (zinc transporter), member 10
Bst2	67.2276423616014	-1.38790174685431	0.372964683608896	-3.72126854860528	0.000198224497968533	0.00594879263280652	69550	bone marrow stromal cell antigen 2
Yif1b	196.456787818763	-0.974664756725702	0.2619486965173	-3.72082308361985	0.000198574518459172	0.00594900448565249	77254	Yip1 interacting factor homolog B (S. cerevisiae)
Carkd	76.6412472912341	-1.30453263671858	0.350863488528685	-3.7180632336212	0.000200756024808947	0.00597868450537272	NA	NA
Cox6a1	948.870982294314	-0.623680885271042	0.16771595410631	-3.71867356683139	0.00020027166046525	0.00597868450537272	12861	cytochrome c oxidase subunit VIa polypeptide 1
Gale	73.0757893504228	-1.47245801515307	0.396053412853792	-3.71782685709779	0.000200943910217474	0.00597868450537272	74246	galactose-4-epimerase, UDP
Uqcc3	107.301946927876	-1.21340585098595	0.326271310707214	-3.71900872422958	0.000200006144619822	0.00597868450537272	107197	ubiquinol-cytochrome c reductase complex assembly factor 3
Atp1b1	288.771502084033	0.808258579283672	0.21757926601195	3.71477758013615	0.000203382505818487	0.00604087833206761	11931	ATPase, Na+/K+ transporting, beta 1 polypeptide
Dcaf12l2	14.4963132626683	4.51475335511579	1.21549465573954	3.71433418797625	0.000203739405928432	0.00604113459014459	245403	DDB1 and CUL4 associated factor 12-like 2
Ing4	118.112450003845	-1.32185285497264	0.356035623020616	-3.71269830742778	0.00020506127290389	0.00605193696477382	28019	inhibitor of growth family, member 4
Nubp2	325.836276385514	-0.794955930127278	0.214124447289846	-3.71258835779362	0.000205150405585553	0.00605193696477382	26426	nucleotide binding protein 2
Sae1	1177.97578130663	-0.65707061399368	0.176960971068929	-3.7130820995424	0.000204750429826332	0.00605193696477382	56459	SUMO1 activating enzyme subunit 1
Ndufa9	523.830107156121	-0.765543711099882	0.20634283124798	-3.71005722112955	0.000207212407653851	0.00610238781521851	66108	NADH dehydrogenase (ubiquinone) 1 alpha subcomplex, 9
Ipo4	124.119390642371	1.09116842700591	0.294278695773939	3.70794231004791	0.000208950241537156	0.00614313710119238	75751	importin 4
Chd8	148.668399059354	1.03886352335116	0.280231238029382	3.70716530625409	0.000209592141108043	0.00615158253749595	67772	chromodomain helicase DNA binding protein 8
Fam124a	28.9887222812224	3.22059269336047	0.870172566135528	3.70109656256259	0.000214669758177733	0.00628295252943129	629059	family with sequence similarity 124 member A
Mif	1915.31570437163	-0.752760221495657	0.203396401152299	-3.70095152731835	0.000214792508356552	0.00628295252943129	17319	macrophage migration inhibitory factor (glycosylation-inhibiting factor)
Tomm40	489.259067799749	-0.889258187159272	0.240517700406021	-3.69726712694369	0.000217932983113779	0.00636408337557509	53333	translocase of outer mitochondrial membrane 40 homolog (yeast)
Slc25a36	448.702839956334	0.72146031503849	0.195204404854029	3.69592231065681	0.00021908996644037	0.00638711690399104	192287	solute carrier family 25 member 36
Acly	1144.57453750152	-0.858710853146169	0.232441616363713	-3.69430770005704	0.000220486679501	0.0064170502393026	104112	ATP citrate lyase
2810428I15Rik	99.8367053318576	-1.16801429256173	0.316275198842379	-3.69303156503216	0.00022159650534448	0.00643854770804917	NA	NA
Hist1h2bn	557.963057739941	-0.706398631233559	0.191368584316738	-3.69129882919751	0.000223111823092925	0.00647173525647135	319187	histone cluster 1 H2bn
Hist2h2ac	844.028687677686	-0.732413669621198	0.198533983008906	-3.68910983661847	0.000225040055755663	0.00651676929405297	319176	histone cluster 2 H2ac
Gnpat	359.328364325494	-0.767184366905432	0.208021818294246	-3.68799952426266	0.00022602407299336	0.00653435595023805	14712	glyceronephosphate O-acyltransferase
Hook2	93.003170564518	-1.3868780643273	0.376388831362873	-3.6846950514061	0.000228976620775863	0.00659772170096034	170833	hook microtubule tethering protein 2
Uba1	1638.98761837877	-0.56330494272009	0.152865361324148	-3.68497439734312	0.000228725631195535	0.00659772170096034	22201	ubiquitin-like modifier activating enzyme 1
Platr7	48.0263573280307	1.61618127695364	0.438832980350901	3.68290750540514	0.000230588842854671	0.00663315765863536	442847	pluripotency associated transcript 7
Cdh1	492.574139312609	-0.75752471202504	0.205812043774891	-3.68066269656013	0.000232628570248058	0.00666971104053357	12550	cadherin 1
Plcb4	55.659511091792	1.38648573127069	0.376685510798112	3.68075142665571	0.000232547625983833	0.00666971104053357	18798	phospholipase C, beta 4
Sugt1	1178.90282729861	0.601811945743093	0.163581704005258	3.67896855826705	0.00023417913330903	0.00670308786531094	67955	SGT1, suppressor of G2 allele of SKP1 (S. cerevisiae)
Rad23a	218.53280554566	-0.897495765921857	0.244117312232475	-3.67649372227711	0.000236461671533199	0.00674615814870866	19358	RAD23 homolog A, nucleotide excision repair protein
Rpl18a	4126.32173832738	-0.541954403527607	0.147403003802724	-3.67668493549107	0.00023628457437335	0.00674615814870866	76808	ribosomal protein L18A
Stk3	50.4435390523422	1.49322107941291	0.406232676183381	3.67577786563591	0.000237125787598184	0.0067539965709	56274	serine/threonine kinase 3
Hist1h2br	674.253667202119	-0.957548565528289	0.260533941059639	-3.67533136616966	0.000237540900845423	0.00675472863289297	665622	histone cluster 1 H2br
Dbnl	329.856673340475	-0.901876844438388	0.245562250945634	-3.67270148797446	0.000239999782676496	0.00681347991866857	13169	drebrin-like
Ackr3	27.4366652868142	2.04147511522745	0.556199690699617	3.67039958734888	0.000242171590995114	0.00686390264281251	12778	atypical chemokine receptor 3
Ap1m1	196.573065007157	-1.10392567458954	0.300852616484636	-3.66932382868579	0.00024319286226606	0.00688160422327418	11767	adaptor-related protein complex AP-1, mu subunit 1
Nr5a2	289.254941837707	0.768940827331743	0.209603949845851	3.66854168491217	0.000243937925456669	0.00689144504067	26424	nuclear receptor subfamily 5 group A, member 2
Babam1	200.187795307012	-0.984168483256087	0.268706684994691	-3.66261257428535	0.000249655979351633	0.00704151645176168	68251	BRISC and BRCA1 A complex member 1
Cenpa	468.129462538337	-0.780473592318805	0.213172366258974	-3.66123248531491	0.000251004859289558	0.00706806865135823	12615	centromere protein A
Casq2	45.3538109076949	-1.67519642699395	0.458033902871271	-3.65736338837074	0.000254822994320401	0.00712928977335756	12373	calsequestrin 2
Dgcr6	79.3270720777826	-1.27644525106832	0.34893606679096	-3.65810637692838	0.000254085592746956	0.00712928977335756	13353	DiGeorge syndrome critical region gene 6
Eid1	56.9000401950401	1.3861027946999	0.37895722472877	3.65767612872922	0.000254512361396721	0.00712928977335756	58521	EP300 interacting inhibitor of differentiation 1
Tox4	303.385961414464	0.808788684527136	0.221125568700483	3.65759911565293	0.000254588822539268	0.00712928977335756	268741	TOX high mobility group box family member 4
Mrpl45	478.425575117845	-0.686184567332208	0.187656930606034	-3.65659059388956	0.000255592106640633	0.00713929256326638	67036	mitochondrial ribosomal protein L45
Tm7sf2	42.3119714394468	-1.83627864408865	0.502373494327421	-3.65520606644876	0.000256975483482687	0.00716639346702682	73166	transmembrane 7 superfamily member 2
Ddx47	407.341988919076	-0.989654581452389	0.270980016989795	-3.65213122519533	0.000260072919814324	0.00723825140112195	67755	DEAD (Asp-Glu-Ala-Asp) box polypeptide 47
Mau2	240.640321342068	-0.966813594540597	0.264748310400188	-3.6518215851092	0.000260386767802381	0.00723825140112195	74549	MAU2 sister chromatid cohesion factor
Ccdc122	24.291452340726	2.63003665267413	0.720410708766161	3.65074619334653	0.000261479534271905	0.00725577790571237	108811	coiled-coil domain containing 122
Wdr43	1201.30454695971	0.741874814757553	0.203232282685889	3.65037879294096	0.000261853855008414	0.00725577790571237	72515	WD repeat domain 43
Rnaseh2a	416.984605605654	-0.742883363757488	0.203609518647652	-3.6485689308222	0.000263705152126374	0.00729542195978323	69724	ribonuclease H2, large subunit
Cln5	206.214720157775	0.882429429063565	0.242012452320483	3.64621498027306	0.000266131355722845	0.00735081926173324	211286	ceroid-lipofuscinosis, neuronal 5
Anapc11	318.079329873731	-0.856779140800452	0.235088882423785	-3.64449025392861	0.000267922287436663	0.00738852145926288	66156	anaphase promoting complex subunit 11
2610305D13Rik	953.751096228981	0.860063999948486	0.23626780799182	3.64020814878962	0.00027241773031318	0.00750056817462288	NA	NA
Tmem47	79.6991484123756	1.22542506377833	0.336951970819018	3.63679446895571	0.000276052024138147	0.00758858702171204	192216	transmembrane protein 47
Cmtm7	174.045488924807	0.91959168155502	0.252933766565773	3.6357015278776	0.000277225167852734	0.00760877810375557	102545	CKLF-like MARVEL transmembrane domain containing 7
Dnmt3b	206.100083865681	-0.968037100734533	0.266515925683449	-3.63219232866522	0.000281023541232477	0.00770055179801107	13436	DNA methyltransferase 3B
LOC105246506	38.139275267121	1.64136028944406	0.451941903961049	3.63179487243459	0.000281456810788598	0.00770055179801107	105246506	uncharacterized LOC105246506
Mrpl12	637.527205015098	-0.824021846784869	0.226952220826539	-3.63081640613102	0.000282526111784311	0.00771763454332386	56282	mitochondrial ribosomal protein L12
Timm13	281.552506601322	-1.07322033565637	0.295742226222775	-3.62890463551167	0.000284626352403479	0.0077627809886647	30055	translocase of inner mitochondrial membrane 13
BC051226	30.9973151678593	-1.97485370357951	0.544686584149753	-3.62566980911092	0.000288213431302164	0.00784297093432062	407803	cDNA sequence BC051226
Nop10	781.165146918813	-0.645881786574724	0.178152705285589	-3.62543911718511	0.000288470855303618	0.00784297093432062	66181	NOP10 ribonucleoprotein
Mbnl2	67.5955460088633	1.25702903216485	0.34682672741652	3.62437186294246	0.000289664586449313	0.00786310159084474	105559	muscleblind like splicing factor 2
Ppp1r14a	40.9367999629474	-1.63666872748455	0.451633446327311	-3.62388733782664	0.000290208057061381	0.00786554524654175	68458	protein phosphatase 1 regulatory (inhibitor) subunit 14A
Arl3	102.002475482649	-1.11624629639351	0.308090077514299	-3.62311667223916	0.000291074447254976	0.00787671975364246	56350	ADP-ribosylation factor-like 3
Idh2	418.518458839649	-0.711498042985639	0.196561091047979	-3.61972982136107	0.000294910780765246	0.00795571135793773	269951	isocitrate dehydrogenase 2 (NADP+), mitochondrial
Tmem131	179.815176218339	0.970104679779793	0.267988194113399	3.61995304677225	0.000294656479405101	0.00795571135793773	56030	transmembrane protein 131
Bzw1	3097.71070066294	0.562530498288581	0.155470787149631	3.6182392113779	0.000296614180336934	0.00798923846603176	66882	basic leucine zipper and W2 domains 1
Ndufa2	296.154278166806	-1.03554764584017	0.286443890984804	-3.61518495744464	0.000300133264666881	0.00807149086652981	17991	NADH dehydrogenase (ubiquinone) 1 alpha subcomplex, 2
B2_Mm1a:B2:SINE	31998.3393178444	-0.831079954825382	0.230072594091403	-3.61225098585715	0.000303550549946745	0.00815075516931305	NA	NA
Foxp1	112.5771709868	-1.07149668164249	0.296735306512351	-3.61095110061632	0.000305076183411901	0.00817905947057624	108655	forkhead box P1
Nup85	776.273924381023	-0.606022913638342	0.167848996907231	-3.6105244881105	0.000305578447688463	0.00817988233580875	445007	nucleoporin 85
Mreg	433.406678868351	0.739953814595876	0.204967069045019	3.61011072677901	0.000306066321462415	0.00818031804635908	381269	melanoregulin
Grcc10	161.818614680793	-1.13938537579231	0.315744122397243	-3.60857192571531	0.000307887158473305	0.00821632407827377	14790	gene rich cluster, C10 gene
Gipc1	358.920683694112	-0.846136487680028	0.234583899802551	-3.60696743635101	0.000309796521576128	0.00825432243755548	67903	GIPC PDZ domain containing family, member 1
Uqcrq	400.510927609332	-0.903418324275858	0.250491897564662	-3.60657703126964	0.000310262782732974	0.00825432243755548	22272	ubiquinol-cytochrome c reductase, complex III subunit VII
Slc25a13	983.634451975634	-0.617983806091992	0.171390407112782	-3.60570825696991	0.000311302719600909	0.00826930623919965	50799	solute carrier family 25 (mitochondrial carrier, adenine nucleotide translocator), member 13
Atp6v0b	304.520607235371	-0.917776149903243	0.254689760636282	-3.60350627214222	0.000313953167731327	0.00832091443867763	114143	ATPase, H+ transporting, lysosomal V0 subunit B
GSAT_MM:Satellite:Satellite	43.0977054601674	2.05797603977156	0.571136785780398	3.60329800322624	0.000314204943925623	0.00832091443867763	NA	NA
Sfxn2	30.0950986092676	-1.99784038372156	0.554599851442487	-3.60230962652672	0.000315402371263947	0.00833989257918357	94279	sideroflexin 2
Glod5	11.3713338638166	-3.27924301306175	0.910731134607793	-3.60067081101159	0.00031739722972701	0.00837986658576059	69824	glyoxalase domain containing 5
Arl6ip5	196.258552488089	-0.904115449575311	0.251199226881051	-3.59919678416619	0.00031920158139717	0.00838697671109177	65106	ADP-ribosylation factor-like 6 interacting protein 5
Pald1	279.757955472799	-0.908057566838737	0.252297606005454	-3.59915252948974	0.000319255901581172	0.00838697671109177	27355	phosphatase domain containing, paladin 1
Rpl22l1	292.238915551458	-0.955078563709499	0.265356851148416	-3.59922330844707	0.000319169028446306	0.00838697671109177	68028	ribosomal protein L22 like 1
Syt6	38.8810375329181	8.10611992690583	2.25240580449854	3.59887188654733	0.000319600576849513	0.00838697671109177	54524	synaptotagmin VI
2900097C17Rik	289.066510799644	0.792764014812024	0.220531544772109	3.59478738350672	0.000324656601734757	0.00850678763397447	347740	RIKEN cDNA 2900097C17 gene
Rrp9	503.18152056919	-0.785175083582925	0.218656645943589	-3.59090427000097	0.000329532664688674	0.00862152881099507	27966	RRP9, small subunit (SSU) processome component, homolog (yeast)
Zfp808	180.931476743614	0.98733724651729	0.275150432020928	3.58835433862664	0.000332771825611925	0.00869316278172358	630579	zinc finger protein 80
Slc39a14	99.337095645168	1.18199177159958	0.329552148635394	3.58666079554922	0.000334939560740152	0.00873663401593786	213053	solute carrier family 39 (zinc transporter), member 14
Map3k15	207.261555787118	4.94605143358492	1.37937439779735	3.58572077420244	0.00033614848327475	0.00875500238871444	270672	mitogen-activated protein kinase kinase kinase 15
Dock9	34.3688192127566	1.9428403046032	0.541965664305241	3.58480330500969	0.000337332338341069	0.00877266377940657	105445	dedicator of cytokinesis 9
Rps21	2616.32456601571	-0.798979660695826	0.222943524655945	-3.5837760344412	0.000338662504120241	0.00879238539799976	66481	ribosomal protein S21
MTEa-int:ERVL-MaLR:LTR	39.5024078020013	2.24373954351932	0.626142010039394	3.58343555861737	0.000339104452396047	0.00879238539799976	NA	NA
Aprt	761.546781256045	-0.742183741404321	0.207138816512492	-3.58302588525006	0.000339636936466728	0.00879304820888337	11821	adenine phosphoribosyl transferase
Rmrp	40947.4978249403	-0.515501007985364	0.143917030098101	-3.58193194810908	0.000341062646796528	0.00881679980824527	19782	RNA component of mitochondrial RNAase P
3632451O06Rik	33.2419117612978	1.92507691467551	0.537586505454281	3.58096212450264	0.000342331282253906	0.00883642622317896	67419	RIKEN cDNA 3632451O06 gene
Osgepl1	66.9213434580351	1.30639880417318	0.364907850090827	3.58007865231732	0.000343490801776615	0.00885318194296755	72085	O-sialoglycoprotein endopeptidase-like 1
P4hb	3437.8060200954	-0.548682530056853	0.153302288083455	-3.57908898109961	0.000344794065615927	0.00887358733260219	18453	prolyl 4-hydroxylase, beta polypeptide
Ptma	12093.9451261414	0.603236237630481	0.168649839852245	3.57685627308618	0.000347751249787277	0.00893643433897794	19231	prothymosin alpha
Adap1	71.1355649816109	-1.29009521500402	0.360733464492663	-3.57631143763835	0.000348476467463926	0.00894182367548706	231821	ArfGAP with dual PH domains 1
Asna1	1353.32790196654	-0.607964850964938	0.170125620152662	-3.57362312871736	0.000352075569132553	0.00901549548055421	56495	arsA arsenite transporter, ATP-binding, homolog 1 (bacterial)
Tkt	1689.17760113915	-0.68653956539464	0.192125472924154	-3.57339167443803	0.000352387059599663	0.00901549548055421	21881	transketolase
L1MC4a:L1:LINE	670.248453977493	5.52808297307829	1.54774032539963	3.57171218088599	0.000354655049565855	0.00906015683323906	NA	NA
Ifrd2	138.245197953774	-0.981882905824608	0.274978628856801	-3.57076078932642	0.000355945859383107	0.00906642713195209	15983	interferon-related developmental regulator 2
Ncl	2715.35325573729	0.605813919423076	0.169656184522095	3.57083310065941	0.000355847596203631	0.00906642713195209	17975	nucleolin
URR1B:hAT-Charlie:DNA	64969.3157139264	4.52572574319342	1.26884234049831	3.56681488215158	0.000361346551501887	0.00919049454890283	NA	NA
Mvb12a	125.500229632219	-1.10996163668516	0.31142251469297	-3.56416631526934	0.000365014470385847	0.00927019180572898	73711	multivesicular body subunit 12A
Ier2	343.378685348318	-0.817925365913334	0.229850429416421	-3.55851136754456	0.000372962652098151	0.00945820199312065	15936	immediate early response 2
Tmem185b	53.1619214600063	1.40617143464323	0.39534141158239	3.55685337646492	0.000375323498047692	0.00950417722209528	226351	transmembrane protein 185B
Vcpip1	183.438122670619	0.861172136145553	0.242291007136676	3.55428848277381	0.000379003237069173	0.00958336756589194	70675	valosin containing protein (p97)/p47 complex interacting protein 1
RLTR11A2:ERVK:LTR	116.897563967117	1.65863688948731	0.466776992418784	3.55338184277774	0.000380311999940086	0.00960246281071431	NA	NA
Hnrnpa2b1	2114.03646747303	-0.55001767767551	0.15499714357016	-3.54856654133462	0.0003873341183091	0.0097549896197409	53379	heterogeneous nuclear ribonucleoprotein A2/B1
RMER19B2:ERVK:LTR	237.068759438963	4.37830828974685	1.23385841953675	3.54846894945262	0.000387477680618095	0.0097549896197409	NA	NA
Vwa5a	45.5279729507828	1.52153817771691	0.429410203496615	3.54332096752077	0.0003951214889957	0.00993301064944841	67776	von Willebrand factor A domain containing 5A
B4galnt1	255.395897508797	5.36397358929453	1.51414282090177	3.54258100045009	0.000396231715174859	0.00994650554475124	14421	beta-1,4-N-acetyl-galactosaminyl transferase 1
1500011B03Rik	63.0437360435589	-1.30127119523175	0.367672363178135	-3.53921405455567	0.000401320290002493	0.0100596846103804	66236	RIKEN cDNA 1500011B03 gene
Dis3l2	43.4226793529849	1.51159582915656	0.427173817627609	3.53859662455787	0.00040226003100345	0.0100686904729954	208718	DIS3 like 3'-5' exoribonuclease 2
Dtl	592.658198216059	0.644233555582741	0.182128244124851	3.53725232831605	0.000404313192151467	0.0100935687181829	76843	denticleless E3 ubiquitin protein ligase
Msto1	247.616570039743	-0.872097955835025	0.246551478682933	-3.53718404161976	0.000404417748134274	0.0100935687181829	229524	misato 1 mitochondrial distribution and morphology regulator
Serpinb6c	48.4246055506535	1.52415006661335	0.430979996292608	3.53647519542542	0.000405504578548013	0.0101061529015716	97848	serine (or cysteine) peptidase inhibitor, clade B, member 6c
Hist1h3c	887.814083737243	-0.796178778688946	0.22515898238353	-3.53607380110092	0.000406121221169864	0.0101069995730451	319148	histone cluster 1 H3c
Pdia3	1474.30694237405	0.628107494912179	0.177670851890829	3.5352309522224	0.000407418900838138	0.010124768272118	14827	protein disulfide isomerase associated 3
Ddx21	1121.11189938699	-0.605646380214398	0.171419981888482	-3.53311424690502	0.000410694952297693	0.0101915803183917	56200	DEAD (Asp-Glu-Ala-Asp) box polypeptide 21
Got2	487.097718399632	-0.691725991646791	0.195831316894749	-3.53225420027464	0.000412033073709048	0.0102101795665102	14719	glutamatic-oxaloacetic transaminase 2 mitochondrial
Hmces	515.530807262421	-0.72229594046388	0.204510389818159	-3.53183005081606	0.00041269449375855	0.0102119810110354	232210	5-hydroxymethylcytosine (hmC) binding, ES cell specific
C77080	57.9345191374469	1.35536652171913	0.384041489679108	3.5292189988421	0.000416788068745133	0.0102985838183092	97130	expressed sequence C77080
Arhgdia	578.418351097239	-0.842628499164154	0.238917161475855	-3.52686468380511	0.000420511616023404	0.0103463751653078	192662	Rho GDP dissociation inhibitor (GDI) alpha
Srp54b	78.4912663866076	1.41369379154676	0.400815991655999	3.52703939208111	0.00042023423663825	0.0103463751653078	665155	signal recognition particle 54B
Zbtb33	96.7643120062897	1.32445148482807	0.375460475632413	3.52753903749047	0.000419441906529843	0.0103463751653078	56805	zinc finger and BTB domain containing 33
Atp6v1e1	544.851243051243	-0.672527129923951	0.19071347928703	-3.52637439387163	0.000421290948903754	0.0103498418762156	11973	ATPase, H+ transporting, lysosomal V1 subunit E1
Cd9	1203.02289016468	-0.602509551434863	0.170874969133585	-3.52602580992327	0.00042184585532598	0.0103498418762156	12527	CD9 antigen
Dalrd3	98.9608082850421	-1.19721864143191	0.339609153236337	-3.52528378585473	0.000423029347707464	0.0103642190188329	67789	DALR anticodon binding domain containing 3
Exosc2	248.107489816875	-0.804568656548143	0.228258182832525	-3.52481846023659	0.000423773100516701	0.0103677971813296	227715	exosome component 2
Nbeal1	92.4361706082349	1.2076826899136	0.342916711350738	3.52179596368043	0.000428633908034737	0.0104719489700994	269198	neurobeachin like 1
Birc6	220.738693185066	0.855662303651184	0.243333365450703	3.51641996183434	0.000437408516553973	0.0106477964855761	12211	baculoviral IAP repeat-containing 6
Zfp36l2	113.575614364961	2.79510730187578	0.794909305363738	3.5162593808067	0.000437673175038383	0.0106477964855761	12193	zinc finger protein 36 C3H type-like 2
RMER13A1:ERVK:LTR	131.032490681046	4.09553257339328	1.16463949001442	3.51656680759002	0.000437166626372161	0.0106477964855761	NA	NA
Ammecr1	77.4709535974591	1.90303639182861	0.541393278804504	3.51507206744579	0.000439634666093654	0.0106805362998047	56068	Alport syndrome, mental retardation, midface hypoplasia and elliptocytosis chromosomal region gene 1	1
Tex40	24.6293729700053	-2.12502024556018	0.604650859383315	-3.5144583234819	0.000440651810887262	0.0106902745617489	NA	NA
Crip1	51.011266932501	-1.53213629972509	0.436075229868422	-3.51346784862646	0.000442297937969921	0.0107152235084166	12925	cysteine-rich protein 1 (intestinal)
Bckdk	231.349678878187	-0.819802033404913	0.233582121159991	-3.50969513134695	0.000448620748867826	0.0108532433889279	12041	branched chain ketoacid dehydrogenase kinase
Mrps24	227.65758226511	-1.02562304950358	0.292382237079337	-3.50781586374304	0.000451801651962784	0.0108997934004819	64660	mitochondrial ribosomal protein S24
Ppia	15856.5304048482	-0.507179231435031	0.144580417668216	-3.50793862415661	0.000451593223234342	0.0108997934004819	268373	peptidylprolyl isomerase A
Fmr1	255.363526113371	0.782589453777593	0.223139417147795	3.50717709932553	0.000452887627578795	0.0109108177610858	14265	fragile X mental retardation syndrome 1
Tdrd3	92.3245329418978	1.44074482274521	0.410941284556325	3.50596271752234	0.000454958942229111	0.0109455170761528	219249	tudor domain containing 3
Uchl3	401.776266932551	0.786782806516633	0.224516986257736	3.50433532727649	0.000457748569501277	0.0109973776822287	50933	ubiquitin carboxyl-terminal esterase L3 (ubiquitin thiolesterase)
Jagn1	224.999496886002	-0.971966405399214	0.277676195090232	-3.50035913263422	0.000464631734192973	0.011144353492988	67767	jagunal homolog 1
Ska3	147.496997252533	0.917448885701998	0.262123661119906	3.50006131374123	0.000465151154671007	0.011144353492988	219114	spindle and kinetochore associated complex subunit 3
Msh5	85.8838482333855	5.68739114168948	1.62573038833619	3.49836060302108	0.000468127728300491	0.0112001980346211	17687	mutS homolog 5
Hectd1	89.7285526335858	1.13289697926802	0.324012812525937	3.49645734820233	0.000471479859536129	0.0112423902088985	207304	HECT domain E3 ubiquitin protein ligase 1
Id2	42.5177366071138	-1.54934302659161	0.443052494953671	-3.49697393477859	0.000470567807716719	0.0112423902088985	15902	inhibitor of DNA binding 2
Ndufb8	1028.95365417506	-0.610816927501419	0.17470600179284	-3.49625611732392	0.000471835585845617	0.0112423902088985	67264	NADH dehydrogenase (ubiquinone) 1 beta subcomplex 8
Zfp26	146.470756377632	0.908582210054246	0.259985845020292	3.49473722303355	0.000474528702548999	0.0112910492104457	22688	zinc finger protein 26
Gpt2	252.808122122369	-0.799779195932729	0.229009135522392	-3.49234625120241	0.000478797147445334	0.0113459225677415	108682	glutamic pyruvate transaminase (alanine aminotransferase) 2
Macrod1	38.3486720666281	2.47642902378644	0.708987437573888	3.49290959549386	0.000477788233085689	0.0113459225677415	107227	MACRO domain containing 1
Snrpe	737.449698482891	0.666081234856171	0.190713470860941	3.49257570453345	0.000478385971272018	0.0113459225677415	20643	small nuclear ribonucleoprotein E
D030056L22Rik	264.586429550126	-0.762256833696041	0.218333992964574	-3.49124212563511	0.000480780333852279	0.0113773747216939	225995	RIKEN cDNA D030056L22 gene
Ppp1r15b	504.710635876178	0.681301707309299	0.195197295151049	3.49032350464738	0.000482436160432781	0.0114010049575845	108954	protein phosphatase 1 regulatory (inhibitor) subunit 15b
Tdgf1	4141.41722075107	0.600306157419136	0.172052215350345	3.48909286751554	0.000484662736586088	0.0114380405834317	21667	teratocarcinoma-derived growth factor 1
Fgf12	10.1986809934943	5.8652213390195	1.68363590208107	3.48366373737323	0.000494600477458997	0.0115793317272675	14167	fibroblast growth factor 12
Glul	1124.41185765853	0.555876468793729	0.159542145737353	3.48419827390841	0.00049361366844915	0.0115793317272675	14645	glutamate-ammonia ligase (glutamine synthetase)
Lrrc58	176.11245127059	0.863178216867357	0.247676007692094	3.4851103460148	0.000491934127931537	0.0115793317272675	320184	leucine rich repeat containing 58
Ndufa10	327.095674485143	0.686138892689987	0.196920933120784	3.48433699666219	0.000493357872303228	0.0115793317272675	67273	NADH dehydrogenase (ubiquinone) 1 alpha subcomplex 10
Nle1	239.324308122512	-1.06604354891822	0.306014773635966	-3.48363425808448	0.000494654952721387	0.0115793317272675	217011	notchless homolog 1
Zic3	287.003012570658	0.730679045104691	0.209722797793729	3.48402297123341	0.000493937092585292	0.0115793317272675	22773	zinc finger protein of the cerebellum 3
Gpa33	89.4777609885211	1.22182202747889	0.350812292478898	3.48283698625635	0.000496130367900018	0.0115982174684551	59290	glycoprotein A33 (transmembrane)
Fip1l1	272.337947962566	0.970508186392044	0.278992792425009	3.47861383068851	0.000504014326320883	0.0117666655509583	66899	FIP1 like 1 (S. cerevisiae)
Bcat2	421.662298262288	-0.910383221252753	0.26186226386253	-3.47657278992546	0.000507866347883599	0.0118350884967238	12036	branched chain aminotransferase 2 mitochondrial
Slc30a1	68.5748934656087	1.19982196290884	0.345139539234968	3.47633877465431	0.000508309750378139	0.0118350884967238	22782	solute carrier family 30 (zinc transporter), member 1
Ppp3cc	15.1175343332226	2.8227677321536	0.812082624423721	3.47596124736288	0.000509025834324693	0.0118358741584398	19057	protein phosphatase 3 catalytic subunit, gamma isoform
Ppp1r14d	14.3848272747776	3.05761012114077	0.88008980902332	3.47420239365565	0.00051237439571735	0.0118977861688262	72112	protein phosphatase 1 regulatory (inhibitor) subunit 14D
Snora74a	637.768491071182	-1.00316682376929	0.288878847236212	-3.47262125062764	0.000515402141137363	0.01195209296814	436583	small nucleolar RNA, H/ACA box 74A
Gal3st1	8.87932399347247	5.61675278084455	1.61792649759291	3.47157475274738	0.000517415252368426	0.0119678592206967	53897	galactose-3-O-sulfotransferase 1
Nxt2	113.679014463783	1.07212874167288	0.308832819651128	3.47155053949255	0.000517461917186818	0.0119678592206967	237082	nuclear transport factor 2-like export factor 2
Ppp6r3	798.982250265249	-0.581150566377381	0.16748456767102	-3.46987531125197	0.000520700029471472	0.0120267146620668	52036	protein phosphatase 6 regulatory subunit 3
Pea15a	59.5928477839758	1.3331991112848	0.384330839415983	3.4688840305157	0.000522624997249491	0.012055123939215	18611	phosphoprotein enriched in astrocytes 15A
Cnga3	23.1860547219159	2.02056011615924	0.583039284326797	3.46556427752937	0.000529120030040618	0.0121403651337097	12790	cyclic nucleotide gated channel alpha 3
D8Ertd738e	265.658225893512	-0.810720369742301	0.233935936745373	-3.46556574856101	0.000529117135410183	0.0121403651337097	101966	DNA segment, Chr 8 ERATO Doi 738 expressed
Dusp15	9.97217461002844	5.89733056267881	1.70135195511872	3.46626137227867	0.000527749970285639	0.0121403651337097	252864	dual specificity phosphatase-like 15
Wdr46	242.622863231256	-0.936647401409755	0.270245727933727	-3.46591011288605	0.000528439916577264	0.0121403651337097	57315	WD repeat domain 46
Fam213a	28.264937457057	1.92799658844959	0.556914622237111	3.46192488303661	0.00053632682306346	0.0122894650896417	70564	family with sequence similarity 213 member A
Mphosph8	120.791363240177	1.01678245074961	0.293887772989617	3.45976438695028	0.000540648230447196	0.0123558421677695	75339	M-phase phosphoprotein 8
Urod	247.033025050305	-0.817580531772675	0.236293364318971	-3.46002323903192	0.000540128771313088	0.0123558421677695	22275	uroporphyrinogen decarboxylase
Dis3	667.71058351558	0.598113968871461	0.173030090239983	3.45670494676337	0.000546823216654165	0.0124805204158989	72662	DIS3 homolog, exosome endoribonuclease and 3'-5' exoribonuclease
B1_Mus2:Alu:SINE	3312.24926220842	0.872045817441179	0.252322697860009	3.45607361064678	0.000548105617266469	0.0124933509028964	NA	NA
Psmc5	820.23064955812	-0.60862568273884	0.176210276988093	-3.45397381549981	0.000552391006128855	0.012566032993551	19184	protease (prosome, macropain) 26S subunit, ATPase 5
BGLII_Mur:ERVK:LTR	25.1312330285954	3.26982134607585	0.946730997368836	3.45380193018225	0.000552743178489531	0.012566032993551	NA	NA
Impdh1	88.5356351026789	-1.14332364493212	0.33112744814966	-3.45282051162178	0.000554757996607578	0.0125953301166951	23917	inosine monophosphate dehydrogenase 1
Ranbp9	123.846355763326	1.23358347397551	0.357307245731104	3.45244460814505	0.000555531523621331	0.0125964049787394	56705	RAN binding protein 9
Ctsb	250.344500686292	0.834494352655194	0.241850136455818	3.45046054091287	0.000559630970982194	0.0126727921966803	13030	cathepsin B
RLTR25B:ERVK:LTR	221.021767773866	0.853991215506154	0.247572512422145	3.44945893690323	0.000561711154265084	0.0127033137964565	NA	NA
Gnas	460.441619591766	-1.0475948234945	0.303841615857287	-3.44783192565219	0.000565105571919458	0.0127634391282746	14683	GNAS (guanine nucleotide binding protein, alpha stimulating) complex locus
Nedd8	320.769816617408	0.787459763427872	0.228656374047925	3.44385660232164	0.000573479774227496	0.0129189352775976	18002	neural precursor cell expressed, developmentally down-regulated gene 8
L1Md_Gf:L1:LINE	141.880330021506	1.19760693997112	0.347732491613319	3.44404669927384	0.00057307670969759	0.0129189352775976	NA	NA
Wbp1	100.77006478981	-1.02187055477995	0.29686452732272	-3.44221171857651	0.00057697847868535	0.0129808932441973	22377	WW domain binding protein 1
Slc3a2	702.199878771749	-0.645794296079567	0.187684847630467	-3.44084407576189	0.00057990260670314	0.0130297805905086	17254	solute carrier family 3 (activators of dibasic and neutral amino acid transport), member 2	transport),	member	2
Mrpl49	373.145495458726	-0.699458980851598	0.203383044058019	-3.43912140803667	0.000583605441641798	0.0130960155119258	18120	mitochondrial ribosomal protein L49
Nynrin	50.8764245924783	1.54547411738428	0.449441935665863	3.43865134679657	0.000584619643516603	0.0131018247240814	277154	NYN domain and retroviral integrase containing
Atl2	254.334496449269	0.748841509620345	0.217813779143171	3.43798961005183	0.000586050184666118	0.0131169374235077	56298	atlastin GTPase 2
Mrps33	247.713028766844	-0.782562730383972	0.227853706434806	-3.4344963820366	0.000593655996720271	0.0132700475761725	14548	mitochondrial ribosomal protein S33
Mrps25	194.99524761792	-0.850803770230363	0.247761190415119	-3.4339670745239	0.000594816442894385	0.0132788751846152	64658	mitochondrial ribosomal protein S25
Wbscr27	36.6424339768039	-1.65474688277842	0.482155606463798	-3.43197685683793	0.000599198689298019	0.0133595121652486	NA	NA
Sar1a	373.975860662696	-0.667793984060886	0.194625017578178	-3.43118265252123	0.000600955815927734	0.0133814885533793	20224	secretion associated Ras related GTPase 1A
Ncapd2	525.898334155751	-0.807027402411729	0.235239695364406	-3.43065995371901	0.000602114869365483	0.0133901083641201	68298	non-SMC condensin I complex, subunit D2
Wdr83os	47.4767588938842	-1.54087862765759	0.449357458021275	-3.42907099938384	0.000605651069046756	0.0134515024887132	414077	WD repeat domain 83 opposite strand
Eif4g3	488.337984044845	5.05972570679752	1.47604145460833	3.42790217104041	0.000608264610648894	0.0134922735758513	230861	eukaryotic translation initiation factor 4 gamma, 3
Mrps26	175.616299486561	-1.00887328770802	0.294400327508175	-3.42687556174681	0.000610568799258823	0.0135260873460326	99045	mitochondrial ribosomal protein S26
Nutf2	699.074862108145	-0.587262809871522	0.171403936511208	-3.42619208067676	0.000612107349856098	0.0135428751155662	68051	nuclear transport factor 2
Msmo1	498.502532376439	-0.714861744596269	0.208711792357071	-3.42511430007394	0.000614540820495137	0.0135793949965715	66234	methylsterol monoxygenase 1
Srm	539.67849349233	-0.727500465514572	0.212558007605	-3.42259731219582	0.00062025891354173	0.0136883093057186	20810	spermidine synthase
Bop1	412.503621764681	-0.789732428582387	0.23079554870871	-3.42178362191516	0.000622118018096173	0.0137118921752175	12181	block of proliferation 1
MurSatRep1:MurSatRep1:Unknown	7121.64261188353	0.616422702261813	0.180388447014751	3.4171961257109	0.000632696820123904	0.0139273591901894	NA	NA
Fcho2	110.082025511016	1.12817757665934	0.330197260648832	3.41667757764704	0.000633903065769789	0.0139362263356689	218503	FCH domain only 2
Foxh1	56.3058684478335	-1.3624663595631	0.399046630635685	-3.4143036301113	0.000639452703182788	0.0140404387207704	14106	forkhead box H1
L2b:L2:LINE	163.733263315018	1.33980074871772	0.39261346695982	3.4125185748018	0.00064365540271161	0.0141148503355697	NA	NA
L1MC3:L1:LINE	46.5496537351985	1.7947278903146	0.526030184585562	3.4118344211152	0.000645272960071303	0.0141324555118647	NA	NA
Cacybp	2433.23979870791	0.761772602893219	0.223309889499964	3.41128019273567	0.000646586103718986	0.0141433575726476	12301	calcyclin binding protein
Trim33	181.664419384358	0.840457592731523	0.246533762511159	3.40909733486698	0.000651782198300908	0.0142390604681707	94093	tripartite motif-containing 33
H3f3a	4080.53983855549	0.674976934554864	0.198038743355315	3.40830750144602	0.00065367187338157	0.0142623802712915	15078	H3 histone, family 3A
Tfpi	231.400622974827	0.900031643432806	0.264185627185814	3.40681532534611	0.000657255814414184	0.0143225620060659	21788	tissue factor pathway inhibitor
Mtmr6	125.840336851535	1.04219964831284	0.306010850870638	3.40576043414033	0.000659800490830958	0.0143599740451114	219135	myotubularin related protein 6
Yes1	409.312803537427	0.748024397809967	0.21976911570612	3.40368297613866	0.000664838675931325	0.0144514933241914	22612	YES proto-oncogene 1 Src family tyrosine kinase
Fdps	285.931565981224	-0.81373385469316	0.239099831712239	-3.40332257394687	0.000665716344485142	0.0144524602145673	110196	farnesyl diphosphate synthetase
Lx8:L1:LINE	1268.75233702321	2.38851269866371	0.701945386093358	3.40270446388551	0.000667224104092394	0.0144670866369833	NA	NA
Ddb1	3361.7282092229	-0.659146690308485	0.193825536638272	-3.4007216063517	0.000672082356929534	0.0145542329129834	13194	damage specific DNA binding protein 1
Eif4ebp1	1000.6462520367	-0.610946573941226	0.179690659848592	-3.39999070878816	0.000673881429334081	0.0145749966000361	13685	eukaryotic translation initiation factor 4E binding protein 1
Manba	600.417376823321	-0.611287792300091	0.179886522286996	-3.39818561462222	0.00067834379013511	0.0146532395811751	110173	mannosidase, beta A, lysosomal
Aup1	97.7576239025007	-1.10117559753085	0.324269100963994	-3.39586964733074	0.000684109310173588	0.0147594031023272	11993	ancient ubiquitous protein 1
Mir1949	267.769396520453	-0.978146171587639	0.288232789299596	-3.3935978413994	0.000689809119208453	0.014845445386836	100316700	microRNA 1949
Pgp	119.686068689427	-1.21519305291542	0.358077580505651	-3.39365857867844	0.000689656160902254	0.014845445386836	67078	phosphoglycolate phosphatase
Fam96b	173.156432116312	-0.904594574177633	0.2666345816214	-3.39263785168755	0.000692230909988776	0.014879104541097	68523	family with sequence similarity 96 member B
Rev1	317.871134953338	0.742764616689905	0.219055276653675	3.39076340929331	0.000696982408793241	0.0149626941372866	56210	REV1, DNA directed polymerase
Recql	135.429780634254	-0.961547895192493	0.283608344609087	-3.39040762893577	0.000697887687145272	0.0149636091733274	19691	RecQ protein-like
Hist1h2bm	228.660701410994	-0.909904002195018	0.268470560276795	-3.38921333220633	0.000700934556139076	0.0150103837170227	319186	histone cluster 1 H2bm
H60b	10.8999458925899	3.39755673417692	1.00363879533741	3.38523854394718	0.000711164228186688	0.0152106716425725	667281	histocompatibility 60b
L1MEj:L1:LINE	498.311611334756	0.711229350659838	0.210194357062388	3.38367480744851	0.00071522661077334	0.0152787201853133	NA	NA
Pdcd2l	197.011044499342	-0.907929691385113	0.268418284197377	-3.38251805051209	0.000718245575992688	0.01532433918963	68079	programmed cell death 2-like
Zfp593	108.178667747666	-1.02899963293232	0.304295110949755	-3.3815845076204	0.000720690613610422	0.0153576159504747	68040	zinc finger protein 593
Adss	1077.48350226676	0.711182600533466	0.2104249390927	3.37974483252749	0.000725531547077997	0.0154228801661948	11566	adenylosuccinate synthetase, non muscle
Gm8300	13.0466231384698	3.27182626024718	0.96804752668074	3.37981986428464	0.000725333518566031	0.0154228801661948	666806	predicted gene 8300
Dusp27	85.3993101631598	1.25801738567868	0.372432165996109	3.37784300213164	0.000730567778743001	0.015498100579315	240892	dual specificity phosphatase 27 (putative)
Slc25a35	49.8069141767401	6.50698845567723	1.92658142250781	3.37747908272008	0.00073153516646766	0.015498100579315	71998	solute carrier family 25 member 35
Tep1	22.7271153701218	2.13346124522405	0.631719879153228	3.37722670384188	0.000732206750476536	0.015498100579315	21745	telomerase associated protein 1
[truncated: 16,527 more rows]
[truncated: 5 more columns]
