# Supplementary material for: Exploration of nuclear body-enhanced sumoylation reveals that PML represses 2-cell features of embryonic stem cells
Source: Nat Commun. 2022 Sep 29;13:5726. doi: 10.1038/s41467-022-33147-6 (PMC9522831; doi:10.1038/s41467-022-33147-6)
Supplement: Supplementary file 10 — Supplementary Data 7 [file 41467_2022_33147_MOESM10_ESM.xlsx]

## Sheet: Table 1
Adaptors
Name	Sequence
His10_xhoI_NotI-Reverse	CTGGTACGTAGTGGTAGTGGTAGTAGTAGTAGTAGTACGCCGG
His10_xhoI_NotI-Forward	TCGAGACCATGCATCACCATCACCATCATCATCATCATCATGC
Primers for ChIP
Gene or TE name	Forward primer	Reverse primer	Reference
Actin	5’ CCTCGATGCTGACCCTCATCC 3’	5’ GACACTGCCCCATTCAATGTCTC 3’	Benabdallah NS 2019
ETnERV2	5’ ACAAATTCAGTATGGGCATC 3’	5’ GGGTACTGTTAAGACCCACA 3’	Bulut-Karslioglu 2015; Reichmann 2012
ETn 5' LTR-MusD int	5’ CCCTTCCTTCATAACTGGTGTCGCA 3’	5’ TAGCATCTCTCTGCCATTCTTCAGG 3’	Thompson 2015
Gapdh	5’ATCCTGTAGGCCAGGTGATG 3’	5’AGGCTCAAGGGCTTTTAAGG3’	Kato 2018
IAPEz-chr10	5’ GTGCTCTGCCTTACAACTCG 3’	3’AAGACGCAGCAAACCAGAAT 3’	Reichman 2011
LINE-1 promoter	5’ ACTGCGGTACATAGGGAAGC 3’	5’ TGTGATCCACTCACCAGAGG 3’	Bulut-Karslioglu 2015
MERVL 5' LTR-int	5’ CTTCCATTCACAGCTGCGACTG 3’	5’ CTAGAACCACTCCTGGTACCAAC 3’	Thompson 2015
MLV 5' LTR-int	5' TGGGCAGGGGTCTCCAAATCT 3’	5'ATAAAGCCTCTTGCTGTTTGCATC 3'	Thompson et al 2015
Primers for Q-RTPCR
Gene or TE name	Forward primer	Reverse primer	Reference
Actin	5’ TAGGCACCAGGGTGTGATGG 3’	5’ CATGGCTGGGGTGTTGAAGG 3’	De Iaco 2017
Dux	5’ AAAGGAAGAGCATGTGCCAGC 3’	5’ GCAGTAAGCTGTCCTGGGAAC 3’	De Iaco 2017
ETnERV2	5’ ACAAATTCAGTATGGGCATC 3’	5’ GGGTACTGTTAAGACCCACA 3’	Bulut-Karslioglu 2015 Reichmann 2012
FgF5	5' GCAGAAGTAGCGCGACGTTT 3'	5' CTGGAAACTGCTATGTTCCG 3'	This study
Gaph	5’ TCCATGACAACTTTGGCATTG 3’	5’ CAGTCTTCTGGGTGGCAGTGA 3’	De Iaco 2017
IAPEz	5’ ACGGGAACACTTCATTACCACC 3’	5’ TTGAGAAGGATTCAACTGCGTG 3’	De Iaco 2017
Klf4	5'GAAGGGAGAAGACACTGCGT 3'	5' GCCACTCTCCAGGTCTGTG 3'	This study
Lefty1	5' CAGCTCGATCAACCGCCAGT 3'	5' GGCTGGCATGGCTGTGTT 3'	Kim 2014
LINE-1 promoter	5' ACTGCGGTACATAGGGAAGC 3’	5’ TGTGATCCACTCACCAGAGG 3’	Bulut-Karslioglu 2015
Mael	5' CGATTCCATTGCCAGGCTGC 3'	5' AACACAGTTGCTTGGTCATGCC 3'	De Iaco 2019
MERVL 5' LTR-int	5’ ATCTCCTGGCACCTGGTATG 3’	5’ AGAAGAAGGCATTTGCCAGA 3’	De Iaco 2017
MLV RLTR4 MM-int	5' AGAGGTATGGTTGGAATAAGTA 3'	5' TAGATGGAGCCTACCAAGCTCTCAA 3'	Thompson 2015
Nanog	5' AAAGGATGAAGTGCAAGCGG 3'	5' CTTCCAGATGCGTTCACCAG 3'	This study
Prex2	5' AGCATGTGAGTCTGACGGTG 3'	5' AGGGCTTCCAGAATCTTGGC 3'	De Iaco 2019
Oct4	5’ TCTTTCCACCAGGCCCCCGGCTC 3’	5’TGCGGGCGGACATGGGGAGATCC 3’	Cossec 2018
Zscan4	5’ AAATGCCTTATGTCTGTTCCCTATG 3’	5’ TGTGGTAATTCCTCAGGTGACGAT 3’	De Iaco 2017
CRISPR/Cas9
Target	Target sequence	ssDNA donor sequence
Pml knock-out in mESC	5’ GCTGTGTTCATAGTCTTCGG 3’	-
Pml E167R knock-in in mouse	5’-CAAGCATGAGGCCCGGCCCC-3’	5' CAAGTGCTTCGAAGCACACCAGTGGTACCTCAAGCATagGGCCCGGCCCCTGGCTGATCTCCGCGACAATTCAGTGAGCA3'
Primers for His6-HA-SUMO1; Pml +/+ , Pml -/- ; Pml E167R/- mouse genotyping
Target	Primers for PCR Expected size		Primer for sequencing
Pml -/-	5’AAGCCATACAGGAGGAATTTCA 3’	Pml +/+ : 443 bp Pml -/- : 660bp
	5’GTGGTTGGTATTGGAGCAGAA 3’
	5’ATCAGGATGATCTGGACGAAG3’
Pml E167R	5’AAGCCATACAGGAGGAATTTCA 3’	Pml +/+ : 443 bp	5’AGCCAAGTGCCCCAAAC3’
	5’GTGGTTGGTATTGGAGCAGAA 3’
His6-HA-Sumo1	5’GGAAGTGACGCAAGACGTAGA 3’	endogenous Sumo1 : 163bp
	5’CCCGGTACCTGGTCAGACAT3’	tagged Sumo1 : 210bp
	5’GAGCGTAATCTGGAACATCGTA3’
siRNA
Target	Reference (Dharmacon)
ON-TARGET plus Non-targeting pool	D-001810-10-05
ON-TARGET plus Ubc9 (Ube2i) mouse (22196)	LQ-040661-02-0002
ON-TARGET plus Kap1 (Trim28) mouse (21849)	M-040800-01-0005
