# Supplementary material for: Exploration of nuclear body-enhanced sumoylation reveals that PML represses 2-cell features of embryonic stem cells
Source: Nat Commun. 2022 Sep 29;13:5726. doi: 10.1038/s41467-022-33147-6 (PMC9522831; doi:10.1038/s41467-022-33147-6)
Supplement: Supplementary file 12 — Source Data [file 41467_2022_33147_MOESM12_ESM.xlsx]

## Sheet: Fig1a
Fig1a: anti-PML, actin
Exposition time for revelation indicated in sec
Sample
1	PML+/+ mESC plus LIF
2	PML+/+ mESC plus RA

## Sheet: Fig1b
Fig1b:
		Pml+/+ (% of confluence)							Pml+/+ with As2O3(% of confluence)							Pml-/- (% of confluence)							Pml-/- with As2O3 (% of confluence)
	Elapsed (h)	A1	B1	C1	D1	Average A1-D1	Std		A2	B2	C2	D2	Average	Std		A3	B3	C3	D3	Average	Std		A4	B4	C4	D4	Average	Std
	0	21.5809	21.0212	21.2497	18.1322	20.496	1.37916		16.6348	17.2278	15.1465	16.89	16.4748	0.795207		19.5709	21.4468	19.535	20.68	20.3082	0.802509		15.2198	17.3118	18.6228	16.8737	17.007	1.21608
Add 1uM As203	1	23.4279	21.5529	21.6106	19.2459	21.4594	1.48376		16.7984	18.1133	15.8162	17.8884	17.1541	0.918674		19.7568	22.7402	20.1088	20.8245	20.8576	1.15303		15.1403	17.581	18.9483	17.9668	17.4091	1.40153
	2	24.0017	22.2634	23.0389	19.8422	22.2866	1.53976		17.3873	19.0684	16.4071	18.6323	17.8738	1.04768		20.5651	23.7064	21.2085	21.6284	21.7771	1.1765		16.2706	19.0365	19.9876	18.9106	18.5513	1.38102
	3	25.4782	23.2733	24.1494	20.4623	23.3408	1.83796		18.0019	19.0896	16.5141	19.3075	18.2283	1.10639		21.3649	24.6943	22.0565	22.7604	22.719	1.2426		17.0283	20.1064	21.1116	19.6987	19.4862	1.50937
	4	26.5005	23.9921	24.8113	21.3122	24.154	1.8735		18.7922	19.8607	16.811	20.153	18.9043	1.3104		22.4951	25.7252	23.15	23.7893	23.7899	1.20744		17.3502	21.1907	22.1201	20.8346	20.3739	1.80771
	5	27.5458	24.9918	26.1149	22.7319	25.3461	1.75993		18.9224	20.2033	17.7698	20.7608	19.4141	1.15993		23.3025	27.4166	24.0682	25.2477	25.0088	1.55328		18.1647	22.435	22.866	21.7377	21.3008	1.85488
	6	28.3689	26.3523	27.8141	23.5466	26.5205	1.86833		19.6447	21.1291	18.044	21.2337	20.0129	1.29888		24.2177	28.3879	25.3686	26.5986	26.1432	1.54546		19.1753	23.8916	23.9078	22.8182	22.4482	1.94053
	7	29.7142	27.1431	29.123	24.828	27.7021	1.91316		19.5199	22.21	18.9323	21.9955	20.6644	1.45521		25.481	29.487	26.4515	27.8399	27.3148	1.50851		20.2813	24.6609	25.0217	24.0313	23.4988	1.89114
	8	31.4063	28.3976	30.1997	25.8866	28.9726	2.07861		20.2862	22.4695	19.6428	22.2164	21.1537	1.2141		26.4772	30.3745	28.0448	28.69	28.3966	1.39696		21.1494	25.7432	25.7407	25.3072	24.4851	1.93404
	9	32.9039	29.3187	31.3475	27.1157	30.1714	2.17456		20.5609	22.6451	20.5377	22.831	21.6437	1.09638		27.7134	31.5803	29.1744	29.7648	29.5582	1.38584		21.8926	26.6207	26.6044	26.3559	25.3684	2.00949
	10	34.1617	30.3259	32.2564	27.9858	31.1824	2.29028		21.2221	23.2952	21.2998	23.1675	22.2461	0.986601		28.7512	32.6227	30.7616	31.0862	30.8054	1.37868		22.894	27.5394	27.488	27.2527	26.2935	1.96572
	11	35.7719	31.7861	33.2543	28.9554	32.4419	2.46652		21.0145	22.9917	21.6263	23.5796	22.303	1.02737		29.8719	33.6804	31.7704	32.1502	31.8682	1.35632		23.7868	28.5648	28.0646	28.1161	27.1331	1.94175
	12	36.7631	32.8901	33.8311	29.3622	33.2116	2.64189		21.3453	24.3125	22.1961	24.1365	22.9976	1.26479		30.7645	35.2231	32.799	33.6198	33.1016	1.60648		24.2248	29.1167	28.8357	28.6047	27.6955	2.01198
	13	38.3501	33.8209	34.9881	30.4952	34.4136	2.80762		21.8723	23.9934	22.6871	24.6967	23.3124	1.10057		31.8309	36.2916	33.9265	35.0817	34.2827	1.6441		25.2704	30.1138	29.6714	29.6964	28.688	1.98096
	14	39.6824	34.9609	35.5578	32.1584	35.5899	2.68887		21.7964	24.6304	22.8871	25.312	23.6565	1.39116		32.7713	37.3732	34.9974	36.21	35.338	1.70339		26.2456	30.8052	30.3541	30.6139	29.5047	1.88843
	15	40.5866	36.0839	37.6015	33.2585	36.8826	2.64615		22.2128	24.8461	23.2616	25.3718	23.9231	1.25632		34.0975	38.625	36.5668	37.5153	36.7011	1.67039		27.2611	31.6358	31.0545	31.3576	30.3272	1.78216
	16	41.9636	37.1535	38.4925	34.155	37.9412	2.80354		22.6192	25.2409	23.591	25.5521	24.2508	1.20116		35.0701	39.7499	37.6924	38.5296	37.7605	1.717		28.0366	32.3057	31.996	32.3834	31.1804	1.82088
	17	42.8773	38.6181	39.1797	35.481	39.039	2.62624		22.1107	25.093	24.015	25.9307	24.2874	1.4284		35.9241	41.1663	38.5443	39.7923	38.8567	1.93048		28.4542	33.1661	32.8095	33.2601	31.9225	2.00947
	18	44.6336	40.3919	40.5704	37.058	40.6635	2.6853		21.7676	25.1345	23.9453	25.6783	24.1314	1.50177		37.064	42.3221	40.0422	40.9072	40.0839	1.92413		29.4438	33.5795	33.5001	33.9434	32.6167	1.83948
	19	45.7865	41.0692	41.6918	37.8707	41.6046	2.81621		21.6929	25.0902	24.3382	25.7169	24.2095	1.5328		38.0394	43.3231	41.0719	42.044	41.1196	1.94934		30.1479	33.8082	34.012	34.5022	33.1176	1.73298
	20	47.8445	42.2983	43.2011	39.545	43.2222	2.98918		22.2384	25.4537	24.2358	26.0428	24.4927	1.45553		38.7654	44.2338	42.1713	42.9427	42.0283	2.02285		30.7285	34.0482	34.6521	35.1534	33.6456	1.72901
	21	48.8908	43.3037	44.1805	40.9824	44.3394	2.87587		21.7694	24.9566	24.5976	25.9249	24.3121	1.54621		39.9397	45.3447	43.4369	43.9188	43.16	1.98717		31.7575	34.614	34.8949	35.6883	34.2387	1.48567
	22	49.951	44.2674	45.968	41.896	45.5206	2.9384		21.8768	25.3824	24.2947	25.5146	24.2671	1.45899		40.987	46.4958	44.6906	45.3701	44.3859	2.06552		31.99	35.0874	34.9314	35.9839	34.4982	1.50275
	23	50.6161	45.4053	46.4473	43.0608	46.3824	2.73479		21.7126	25.9382	24.7986	25.3434	24.4482	1.63001		42.1049	47.7645	45.7348	46.478	45.5205	2.10147		32.0659	35.5305	35.3651	36.2141	34.7939	1.60686
	24	52.6662	46.3359	48.4256	45.1944	48.1555	2.85039		22.3993	25.6011	25.3706	25.0865	24.6144	1.29181		43.4957	49.3251	47.7163	47.229	46.9415	2.13532		32.3705	36.123	35.8087	38.5339	35.709	2.19699
	25	54.1775	46.79	49.4408	46.7547	49.2907	3.02441		22.5847	26.0056	25.6409	25.2245	24.8639	1.34458		45.6499	50.7355	49.2732	48.5143	48.5432	1.85141		33.449	37.7204	37.6375	39.7808	37.1469	2.30117
	26	55.5856	48.0432	50.4773	48.6739	50.695	2.96151		22.2533	26.0953	26.1138	24.8273	24.8224	1.57228		47.007	51.9239	50.5881	50.3377	49.9642	1.81068		34.7502	39.2325	38.4986	40.6094	38.2727	2.17029
Ordinary one-way ANOVA
Multiple comparisons
Number of families	1
Number of comparisons per family	1
Alpha	0.05
Sidak's multiple comparisons test	Mean Diff,	95,00% CI of diff,	Significant?	Summary	Adjusted P Value
WT PML+ As2O3 vs. A8 PML-/- As2O3	-5.293	-9,106 to -1,479	Yes	**	0.007	C-D
Test details	Mean 1	Mean 2	Mean Diff,	SE of diff,	n1	n2	t	DF
WT PML+ As2O3 vs. A8 PML-/- As2O3	21.96	27.25	-5.293	1.921	25	25	2.755	96

## Sheet: Fig1d
Fig1d: anti-SUMO1, anti-PML, SUMO-2/3, actin
Left
Sample
1	PML+/+ mESC
2	PML+/+ mESC + As2O3
3	His10-S1 PML+/+ mESC
4	His10-S1 PML+/+ mESC +AsO3
5	PML-/--mESC
6	PM-/- mESC + As2O3
7	His10-S1 PML-/- mESC
8	His10-S1 PML-/- mESC +AsO3
Right
Sample
1	PML+/+ mESC
2	PML+/+ mESC + As2O3
3	His10-S2 PML+/+ mESC
4	His10-S2 PML+/+ mESC +AsO3
5	PML-/--mESC
6	PM-/- mESC + As2O3
7	His10-S2 PML-/- mESC
8	His10-S2 PML-/- mESC +AsO3

## Sheet: Fig1e
Fig1e: anti-PML, SUMO-2/3, actin
Sample
1	APL BM
2	His10-S2 APL BM
3	His10-S2 APL BM
4	His10-S2 APL BM +AsO3
5	His10-S2 APL BM +AsO3
6	His10-S2K/R APL BM
7	His10-S2K/R APL BM
8	His10-S2K/R APL BM + As2O3
9	His10-S2K/R APL BM + As2O3

## Sheet: Fig1f
Fig1f: anti-HA, SUMO1, SUMO-2/3, PML
Sample
1	His6-HA-S1-PML+/+ +PI
2	His6-HA-S1-PML+/+ +PI
3	His6-HA-S1-PML+/+ + As2O3 0,5h
4	His6-HA-S1-PML+/+ + PI
5	His6-HA-S1-PML+/+ + As/PI
6	His6-HA-S1-PML-/-
7	His6-HA-S1-PML-/-+ AS
8	His6-HA-S1-PML-/-+ PI
9	His6-HA-S1-PML-/-+ AS/PI

## Sheet: Fig1g
Fig. 1g: anti-SUMO1, SUMO-2/3, PML
Sample
1	PML+/+ + As/PI
2	His6-HA-S1-PML+/+
3	His6-HA-S1-PML+/+ + AS
4	His6-HA-S1-PML+/+ + PI
5	His6-HA-S1-PML+/+ + As/PI
6	His6-HA-S1-PML-/-
7	His6-HA-S1-PML-/-+ AS
8	His6-HA-S1-PML-/-+ PI
9	His6-HA-S1-PML-/-+ AS/PI

## Sheet: Fig1h
Fig1h: anti-SUMO1, SUMO-2/3, PML
Sample
1	His6-HA-S1-PML+/+
2	His6-HA-S1-PML+/+
3	His6-HA-S1-PML+/+ + As/PI
4	His6-HA-S1-PML+/+ + As/PI
5	His6-HA-S1-PMLE167R/-
6	His6-HA-S1-PMLE167R/-
7	His6-HA-S1-PMLE167R/- + As/PI
8	His6-HA-S1-PMLE167R/- + As/PI

## Sheet: Fig2a
Fig2a: anti-SUMO1, SUMO-2/3, Ub
Sample
1	PML+/+ mESC + As2O3 0,5h
2	His10-S1 PML+/+ mESC
3	His10-S1 PML+/+ mESC +As2O3 0,5h
4	His10-S1 PML+/+ mESC +As2O3 2h
5	PML-/-mESC + As2O3 0,5h
6	His10-S1 PML-/- mESC
7	His10-S1 PML-/- mESC +As2O3 0,5h
8	His10-S1 PML-/- mESC +As2O3 2h
9	His10-S2 PML+/+ mESC
10	His10-S2 PML+/+ mESC +AsO3 0,5h
11	His10-S2 PML+/+ mESC +AsO3 2h
12	His10-S2 PML-/- mESC
13	His10-S2 PML-/- mESC +As2O3 0,5h
14	His10-S2 PML-/- mESC +As2O3 2h

## Sheet: Fig.2b
Fig2b: anti-HA, SUMO-2/3, Ub, PML
Samples	liver
1	His6-HA-S1-PML+/+ +PI
2	His6-HA-S1-PML+/+ +PI
3	His6-HA-S1-PML+/+ + PI/As2O3 0,5h
4	His6-HA-S1-PML+/+ + PI/As2O3 0,5h
5	His6-HA-S1-PML+/+ + PI/As2O3 1h
6	His6-HA-S1-PML+/+ + PI/As2O3 1h
7	His6-HA-S1-PML+/+ + PI/As2O3 2h
8	His6-HA-S1-PML+/+ + PI/As2O3 2h
9	His6-HA-S1-PML+/+ + PI/As2O3 4h
10	His6-HA-S1-PML+/+ + PI/As2O3 4h

## Sheet: Fig4a
Fig4a: anti-Kap1, DPPA2
Sample
1	PML+/+ mESC
2	PML+/+ mESC + As2O3
3	His10-S1 PML+/+ mESC
4	His10-S1 PML+/+ mESC +AsO3
5	PML-/- mESC
6	PML-/- mESC +AsO3
7	His10-S1 PML-/- mESC
8	His10-S1 PML-/- mESC +AsO3
9	His10-S2 PML+/+ mESC
10	His10-S2 PML+/+ mESC +AsO3
11	His10-S2 PML-/- mESC
12	His10-S2 PML-/- mESC +AsO3

[truncated: 27 more sheets: Fig4b, Fig.4c, Fig4d, Fig4e, Fig 4g, Fig 4h, Fig 4i, Fig.4j, Fig5c, Fig5e, Fig.5g, Fig. 5f, SupFig1c, SupFig1f, SupFig1g, Sup Fig1h, SupFig1i, SupFig2a, SupFig2b, Sup Fig2d …]
